# Supplementary material for: The STAT3/SETDB2 axis dictates NF-κB–mediated inflammation in macrophages during wound repair
Source: JCI Insight. 2024 Oct 22;9(20):e179017. doi: 10.1172/jci.insight.179017 (PMC11530128; doi:10.1172/jci.insight.179017)
Supplement: Supplemental table 1 [file jciinsight-9-179017-s232.xlsx]

## Sheet: LyzCre-vs+.up
Term	Count	PValue	FDR	Fold Enrichment	Genes
mmu05162:Measles	7	8.65603e-07	5.28018e-05	18.8505	CD209D, IL1A, IL6, CD209B, CD209C, IL1B, HSPA1B
GO:0005125~cytokine activity	6	2.0696e-05	0.0015315	16.8669	IL1A, IL6, IL1B, OSM, CXCL1, AREG
mmu05152:Tuberculosis	6	6.954e-05	0.00212097	12.4854	CD209D, IL1A, IL6, CD209B, CD209C, IL1B
GO:0005615~extracellular space	11	4.82675e-05	0.00313738	4.63886	IL1A, IL6, TNFAIP6, IL1B, LYZ1, OSM, SPARCL1, CXCL1, DMKN, LGALS7, AREG
mmu04060:Cytokine-cytokine receptor interaction	6	0.000311405	0.00613626	9.08028	IL1A, IL6, IL1B, OSM, ACKR3, CXCL1
GO:0030246~carbohydrate binding	5	0.000462236	0.0151819	13.1351	CD209D, CD209B, CD209C, CD34, LGALS7
GO:0005576~extracellular region	10	0.000884835	0.0287571	3.61813	IL1A, IL6, IL1B, LYZ1, OSM, SPARCL1, CXCL1, DMKN, CD34, LGALS7

## Sheet: LyzCre-vs+.FC1.5.p0.01
Term	Count	PValue	FDR	Fold Enrichment	Genes
GO:0005615~extracellular space	22	2.73174e-09	2.84101e-07	4.56522	TNFAIP6, MCAM, HILPDA, LYZ1, OSM, LIF, CXCL1, DMKN, OLFM4, SOD3, AREG, APLN, SELP, IL1A, IL6, ABI3BP, IL1B, SPARCL1, SERPING1, IL12A, TIMP1, LGALS7
GO:0008083~growth factor activity	8	4.42547e-07	3.17093e-05	16.5955	JAG2, IL6, OSM, LIF, CXCL1, IL12A, TIMP1, AREG
GO:0005125~cytokine activity	9	4.43486e-07	3.17093e-05	12.6502	IL1A, IL6, IL1B, OSM, LIF, CXCL1, IL12A, TIMP1, AREG
mmu05162:Measles	8	1.67277e-06	0.000127131	12.9261	CD209D, IL1A, IL6, CD209B, CD209C, IL1B, IL12A, HSPA1B
GO:0005576~extracellular region	19	4.72349e-06	0.000245622	3.38266	HILPDA, LYZ1, CLSTN1, OSM, LIF, CXCL1, DMKN, OLFM4, SOD3, IL1A, IL6, CRISPLD2, IL1B, SPARCL1, SERPING1, IL12A, TIMP1, CD34, LGALS7
mmu04060:Cytokine-cytokine receptor interaction	8	7.27952e-05	0.00202462	7.26423	IL1A, IL6, IL1B, OSM, LIF, ACKR3, CXCL1, IL12A
mmu05152:Tuberculosis	7	0.00010411	0.00202462	8.73977	CD209D, IL1A, IL6, CD209B, CD209C, IL1B, IL12A
mmu05134:Legionellosis	5	0.000106559	0.00202462	19.2757	IL6, IL1B, CXCL1, IL12A, HSPA1B
mmu05133:Pertussis	5	0.000294351	0.00447414	14.8475	IL1A, IL6, IL1B, SERPING1, IL12A
mmu04640:Hematopoietic cell lineage	5	0.000500498	0.00633964	12.9261	IL1A, IL6, IL1B, ITGA1, CD34
mmu04668:TNF signaling pathway	5	0.00127598	0.0121218	10.0799	IL6, IL1B, LIF, CXCL1, PTGS2
mmu05164:Influenza A	5	0.00650298	0.0411855	6.42523	IL1A, IL6, IL1B, IL12A, HSPA1B
GO:0030246~carbohydrate binding	6	0.000896321	0.0427246	7.88104	SELP, CD209D, CD209B, CD209C, CD34, LGALS7
GO:0005102~receptor binding	7	0.00219572	0.0726164	5.11056	GJA1, IL6, IL1B, HILPDA, ITGA1, LIF, APLN
GO:0008285~negative regulation of cell proliferation	8	0.000270402	0.0803632	6.17555	IL1A, GJA1, IL6, IL1B, ITGA1, OSM, LIF, PTGS2
GO:0006955~immune response	7	0.000277871	0.0803632	7.62862	IL1A, IL6, IL1B, OSM, LIF, CXCL1, IL12A
GO:0008284~positive regulation of cell proliferation	9	0.000401816	0.0803632	4.92221	IL6, BAMBI, HILPDA, OSM, LIF, TIMP1, PTGS2, AREG, APLN
