# Supplementary material for: The STAT3/SETDB2 axis dictates NF-κB–mediated inflammation in macrophages during wound repair
Source: JCI Insight. 2024 Oct 22;9(20):e179017. doi: 10.1172/jci.insight.179017 (PMC11530128; doi:10.1172/jci.insight.179017)
Supplement: Supplemental table 2 [file jciinsight-9-179017-s233.xlsx]

## Sheet: Sheet1
seqnames	start	end	width	ATAC C57BL6_Ly6Clo.vs.Setdb2_GFP+;Ly6Clo:log2FC	ATAC C57BL6_Ly6Clo.vs.Setdb2_GFP+;Ly6Clo:p	ATAC C57BL6_Ly6Clo.vs.Setdb2_GFP+;Ly6Clo:FDR	ATAC C57BL6_Ly6Chi.vs.Setdb2_GFP+;Ly6Chi:log2FC	ATAC C57BL6_Ly6Chi.vs.Setdb2_GFP+;Ly6Chi:p	ATAC C57BL6_Ly6Chi.vs.Setdb2_GFP+;Ly6Chi:FDR	annotation	geneChr	geneStart	geneEnd	geneLength	geneStrand	distanceToTSS	SYMBOL	GENENAME	RNAseq LyzCreNegvsPos:log2FC	RNAseq LyzCreNegvsPos:p	RNAseq LyzCreNegvsPos:FDR	RNAseq LyzCrePos_Lo_vs_Hi:log2FC	RNAseq LyzCrePos_Lo_vs_Hi:p	RNAseq LyzCrePos_Lo_vs_Hi:FDR	functions
chr14	59423236	59423814	579	3.89158	3.5839e-09	0.00021378	2.41543	0.000306457	0.130439	3' UTR	14	59402264	59409655	7392	2	-13581	Setdb2	SET domain, bifurcated 2	-0.00566656	0.973434	0.999304	0.976695	7.69886e-06	0.000861928
chr14	118258620	118259402	783	3.64039	1.70578e-07	0.00508748	1.38648	0.0337009	0.999943	Promoter (<=1kb)	14	118258634	118258736	103	1	0	Mir6241	microRNA 6241	NA	NA	NA	NA	NA	NA
chrX	170736287	170737101	815	2.37539	9.33356e-07	0.0140735	2.28009	5.09686e-06	0.0160015	Distal Intergenic	20	170672644	170678054	5411	1	63643	Asmt	acetylserotonin O-methyltransferase	0.125253	0.777217	0.999222	-0.156368	0.758112	0.999222
chr2	181917203	181918364	1162	1.84152	9.43741e-07	0.0140735	1.75671	3.27494e-06	0.0122094	Distal Intergenic	2	181864360	181866209	1850	1	52843	Polr3k	polymerase (RNA) III (DNA directed) polypeptide K	0.136069	0.444539	0.986947	-0.13222	0.601464	0.997604
chr13	119609499	119610893	1395	2.1747	1.66639e-06	0.0190723	1.61375	0.000525235	0.167541	Promoter (2-3kb)	13	119606650	119610458	3809	1	2849	Tmem267	transmembrane protein 267	0.429059	0.440391	0.986193	-1.14089	0.133528	0.814248
chr1	183299137	183299590	454	1.8542	1.94559e-06	0.0190723	1.66239	2.19115e-05	0.0303959	Promoter (1-2kb)	1	183297570	183318834	21265	1	1567	Aida	axin interactor, dorsalization associated	0.0165459	0.887049	0.999222	0.474135	0.00516961	0.165018
chr15	84634668	84635151	484	4.17941	2.31403e-06	0.0190723	2.64466	0.00216692	0.367842	Distal Intergenic	15	84669620	84703673	34054	1	-34469	Prr5	proline rich 5 (renal)	0.144454	0.69754	0.999222	1.00439	0.0766905	0.691677
chr11	54140028	54140714	687	1.93745	2.55789e-06	0.0190723	1.83237	9.9019e-06	0.0210946	Distal Intergenic	11	54127693	54131665	3973	1	12335	P4ha2	procollagen-proline, 2-oxoglutarate 4-dioxygenase (proline 4-hydroxylase), alpha II polypeptide	0.197216	0.378849	0.972542	-1.19213	0.000886371	0.0447536
chr13	119615374	119616886	1513	1.924	3.00831e-06	0.0199384	1.36164	0.00120035	0.262274	Distal Intergenic	13	119623819	119654359	30541	1	-6933	Ccl28	chemokine (C-C motif) ligand 28	NA	NA	NA	NA	NA	NA
chr11	109011645	109012095	451	1.55557	4.06099e-06	0.0232578	1.63164	1.49358e-06	0.00822361	Distal Intergenic	11	108943621	108950783	7163	1	68024	Axin2	axin 2	0.73841	0.317069	0.954806	-3.6573	9.67769e-05	0.0074771
chr9	58706107	58706601	495	3.32568	4.28895e-06	0.0232578	1.88426	0.0101792	0.843946	Intron (ENSMUST00000098674.5/73673, intron 2 of 5)	9	58652856	58741559	88704	2	34958	Rec114	REC114 meiotic recombination protein	-0.0102611	0.988115	0.999433	0.699474	0.463234	0.989213
chr17	35699830	35700867	1038	2.13365	5.48055e-06	0.0272429	0.955354	0.0442067	0.999943	Promoter (<=1kb)	17	35681567	35700610	19044	2	0	Ddr1	discoidin domain receptor family, member 1	0.090929	0.771189	0.999222	-2.8847	7.01086e-24	1.298e-20
chr6	115750515	115750811	297	4.32732	6.9097e-06	0.0314415	2.23182	0.0150308	0.999943	Exon (ENSMUST00000184176.1/ENSMUST00000184176.1, exon 1 of 1)	6	115729141	115758999	29859	2	8188	Tmem40	transmembrane protein 40	1.47683	0.291743	0.945434	-0.317607	0.85777	0.999222
chr4	46973859	46974286	428	4.11817	7.37939e-06	0.0314415	2.12265	0.0255198	0.999943	Intron (ENSMUST00000107749.3/242425, intron 1 of 18)	4	46662305	46991873	329569	2	17587	Gabbr2	gamma-aminobutyric acid (GABA) B receptor, 2	0.317478	0.468758	0.989548	-0.277135	0.678053	0.999097
chr4	98917167	98917521	355	3.10855	8.18361e-06	0.0318536	2.70955	0.000120135	0.0770541	Distal Intergenic	4	98923810	98935543	11734	1	-6289	Usp1	ubiquitin specific peptidase 1	-0.146475	0.174379	0.865805	0.164121	0.376621	0.971787
chr11	102837225	102837549	325	3.65719	9.82251e-06	0.0318536	1.40096	0.0643781	0.999943	Promoter (<=1kb)	11	102836446	102838040	1595	1	779	Higd1b	HIG1 domain family, member 1B	NA	NA	NA	NA	NA	NA
chr18	40308036	40308389	354	1.73189	1.00295e-05	0.0318536	1.60744	4.73659e-05	0.0461059	Intron (ENSMUST00000236889.1/383348, intron 2 of 2)	18	40258803	40531006	272204	1	49233	Kctd16	potassium channel tetramerisation domain containing 16	NA	NA	NA	NA	NA	NA
chr13	49369583	49369895	313	3.64426	1.02684e-05	0.0318536	2.84147	0.000202247	0.0988857	Exon (ENSMUST00000048544.13/76895, exon 2 of 7)	13	49383089	49385148	2060	1	-13194	Bicd2	BICD cargo adaptor 2	0.079795	0.412917	0.980237	-0.333765	0.0256393	0.43197
chr15	75085517	75087036	1520	1.56515	1.05228e-05	0.0318536	1.53344	1.63964e-05	0.0271679	Distal Intergenic	15	75108331	75111697	3367	2	24661	Ly6c2	lymphocyte antigen 6 complex, locus C2	-0.216307	0.214589	0.903215	3.94307	1.19924e-87	5.99474e-83
chr9	124256324	124257865	1542	1.81212	1.14492e-05	0.0318536	1.74762	2.82012e-05	0.0355131	Distal Intergenic	9	124293831	124311899	18069	2	54034	2010315B03Rik	RIKEN cDNA 2010315B03 gene	NA	NA	NA	NA	NA	NA
chr2	181930246	181931647	1402	1.66413	1.23325e-05	0.0318536	0.912215	0.0178424	0.999943	Distal Intergenic	2	181991129	182003861	12733	1	-59482	Gm14496	predicted gene 14496	NA	NA	NA	NA	NA	NA
chr2	181918495	181919201	707	1.97765	1.25909e-05	0.0318536	1.98838	1.49811e-05	0.026283	Distal Intergenic	2	181864360	181866209	1850	1	54135	Polr3k	polymerase (RNA) III (DNA directed) polypeptide K	0.136069	0.444539	0.986947	-0.13222	0.601464	0.997604
chr2	91162516	91162885	370	3.50514	1.26558e-05	0.0318536	2.01505	0.00831534	0.755418	Promoter (2-3kb)	2	91155558	91160357	4800	2	-2159	Madd	MAP-kinase activating death domain	-0.00536563	0.939874	0.999304	0.196896	0.0796627	0.70152
chr16	95351716	95352108	393	3.86612	1.28162e-05	0.0318536	0.687651	0.432598	0.999943	Intron (ENSMUST00000232605.1/102633941, intron 1 of 1)	16	95237771	95355676	117906	2	3568	Gm31641	predicted gene, 31641	NA	NA	NA	NA	NA	NA
chr2	181928933	181929363	431	2.32581	1.50842e-05	0.0342782	1.52218	0.00573203	0.634446	Distal Intergenic	2	181991129	182003861	12733	1	-61766	Gm14496	predicted gene 14496	NA	NA	NA	NA	NA	NA
chr11	50845408	50845622	215	3.71292	1.5435e-05	0.0342782	2.23474	0.00623164	0.653984	Distal Intergenic	11	50832035	50841552	9518	2	-3856	Zfp879	zinc finger protein 879	NA	NA	NA	NA	NA	NA
chr4	142238829	142239697	869	2.19819	1.55157e-05	0.0342782	1.79384	0.000568134	0.176948	Promoter (<=1kb)	4	142139240	142239401	100162	2	0	Kazn	kazrin, periplakin interacting protein	0.189104	0.812513	0.999222	-1.29631	0.31316	0.953187
chr9	3002106	3002391	286	1.82527	1.77822e-05	0.0378825	1.60719	0.000184848	0.0940187	Exon (ENSMUST00000151376.2/ENSMUST00000151376.2, exon 4 of 4)	9	3038669	3038743	75	2	36352	Mir101c	microRNA 101c	NA	NA	NA	NA	NA	NA
chr13	91193258	91193657	400	3.13316	2.26319e-05	0.0465514	1.66664	0.0404392	0.999943	Intron (ENSMUST00000022119.5/66795, intron 2 of 7)	13	90935869	91223959	288091	2	30302	Atg10	autophagy related 10	-0.225736	0.466269	0.989213	0.623664	0.208204	0.899865
chr11	62954905	62955052	148	4.92338	2.57276e-05	0.051155	4.67213	7.65018e-05	0.0579634	Intron (ENSMUST00000035854.3/66338, intron 1 of 1)	11	62951193	62993095	41903	1	3712	Cdrt4	CMT1A duplicated region transcript 4	NA	NA	NA	NA	NA	NA
chr13	119600040	119600408	369	2.15222	2.81384e-05	0.0531116	1.793	0.000570113	0.176948	Intron (ENSMUST00000223912.1/633640, intron 1 of 2)	13	119606650	119610458	3809	1	-6242	Tmem267	transmembrane protein 267	0.429059	0.440391	0.986193	-1.14089	0.133528	0.814248
chr2	68787411	68787641	231	3.95386	2.84924e-05	0.0531116	0.463002	0.639494	0.999943	Distal Intergenic	2	68716291	68717310	1020	1	71120	4932414N04Rik	RIKEN cDNA 4932414N04 gene	NA	NA	NA	NA	NA	NA
chr2	129038997	129039425	429	3.00509	3.08129e-05	0.0556966	2.47033	0.000779964	0.209572	Exon (ENSMUST00000145798.3/668894, exon 3 of 7)	2	129025073	129048172	23100	2	8747	Vinac1	vinculin/alpha-catenin family member 1	NA	NA	NA	NA	NA	NA
chr8	71130597	71132071	1475	2.06784	3.30962e-05	0.0567126	1.80489	0.000386106	0.141897	Distal Intergenic	8	71006728	71085758	79031	2	-44839	1700026F02Rik	RIKEN cDNA 1700026F02 gene	NA	NA	NA	NA	NA	NA
chr6	144599150	144599432	283	5.83064	3.32765e-05	0.0567126	0.842903	0.464504	0.999943	Intron (ENSMUST00000141102.7/20678, intron 2 of 13)	6	144672868	144693834	20967	1	-73436	Sox5os3	SRY (sex determining region Y)-box 5, opposite strand 3	NA	NA	NA	NA	NA	NA
chr13	3372730	3374293	1564	1.54359	3.67299e-05	0.0573632	1.42233	0.000161314	0.0907769	Distal Intergenic	13	3478230	3486177	7948	1	-103937	2810429I04Rik	RIKEN cDNA 2810429I04 gene	NA	NA	NA	NA	NA	NA
chr16	20601522	20602064	543	2.7069	3.67341e-05	0.0573632	2.99258	5.39272e-05	0.0486866	Promoter (<=1kb)	16	20602775	20605377	2603	1	-711	Vwa5b2	von Willebrand factor A domain containing 5B2	-1.79668	0.357032	0.968212	-2.45308	0.537868	0.994623
chr10	58231157	58232222	1066	2.00453	3.7246e-05	0.0573632	1.75938	0.000361613	0.139151	Promoter (<=1kb)	10	58230651	58232675	2025	2	453	Dux	double homeobox	NA	NA	NA	NA	NA	NA
chr1	152393777	152394009	233	5.63518	3.75049e-05	0.0573632	2.46948	0.0179286	0.999943	Distal Intergenic	1	152399830	152509818	109989	1	-5821	Colgalt2	collagen beta(1-O)galactosyltransferase 2	-0.791431	0.281062	0.942525	1.58513	0.184276	0.878308
chr9	63349420	63349913	494	3.42878	4.98847e-05	0.0697293	2.27415	0.00860316	0.762431	Intron (ENSMUST00000034920.10/23938, intron 3 of 21)	9	63340226	63377877	37652	2	27964	Map2k5	mitogen-activated protein kinase kinase 5	0.0308371	0.817111	0.999222	0.236901	0.252742	0.92694
chr9	59723726	59724203	478	3.09306	5.00054e-05	0.0697293	0.935347	0.236567	0.999943	Distal Intergenic	9	59714116	59718874	4759	1	9610	Gramd2	GRAM domain containing 2	-0.731488	0.54452	0.994944	-3.13794	0.154679	0.842912
chr11	34681682	34683072	1391	2.06435	5.01785e-05	0.0697293	2.30548	9.45004e-06	0.0208776	Intron (ENSMUST00000093193.11/94176, intron 22 of 51)	11	34361959	34688479	326521	2	5407	Dock2	dedicator of cyto-kinesis 2	-0.123551	0.106155	0.768217	-0.0916717	0.454404	0.988422
chr5	30591428	30591633	206	5.44977	5.16151e-05	0.0697293	1.94169	0.0440324	0.999943	Promoter (2-3kb)	5	30573987	30588619	14633	2	-2809	Gm9899	predicted gene 9899	NA	NA	NA	NA	NA	NA
chr3	159494797	159496338	1542	-1.26222	5.2244e-05	0.0697293	-0.497148	0.111417	0.999943	Promoter (<=1kb)	3	159495433	159529955	34523	1	0	Depdc1a	DEP domain containing 1a	NA	NA	NA	NA	NA	NA
chr16	30716418	30717083	666	2.74271	5.26038e-05	0.0697293	3.01899	6.97945e-05	0.0540681	Distal Intergenic	16	30599723	30602797	3075	1	116695	Fam43a	family with sequence similarity 43, member A	-0.0140308	0.906487	0.999258	-0.00244483	0.990022	0.999492
chr13	72628570	72629350	781	2.26954	5.57587e-05	0.0723044	1.98316	0.000441836	0.15595	Promoter (<=1kb)	13	72628820	72634198	5379	1	0	Irx2	Iroquois homeobox 2	NA	NA	NA	NA	NA	NA
chr19	5972087	5972858	772	2.60685	6.02749e-05	0.0739418	2.01544	0.00209453	0.361095	Exon (ENSMUST00000041827.7/381203, exon 7 of 10)	19	5941107	5964202	23096	2	-7885	Pola2	polymerase (DNA directed), alpha 2	0.050401	0.718534	0.999222	-0.270188	0.246054	0.923686
chr2	28058468	28058878	411	3.91398	6.35369e-05	0.0739418	2.78156	0.00364943	0.509467	Distal Intergenic	2	28076378	28084885	8508	2	26007	Fcnb	ficolin B	-0.915754	0.221845	0.90683	6.36785	4.40413e-05	0.00387253
chr1	85305277	85305640	364	2.49068	6.48014e-05	0.0739418	2.24004	0.000528841	0.167795	Intron (ENSMUST00000166777.3/ENSMUST00000166777.3, intron 3 of 4)	1	85246670	85270566	23897	2	-34711	C130026I21Rik	RIKEN cDNA C130026I21 gene	NA	NA	NA	NA	NA	NA
chr16	94133541	94133867	327	3.82947	6.48753e-05	0.0739418	2.37782	0.014105	0.999943	Intron (ENSMUST00000228910.1/110948, intron 5 of 6)	16	94125181	94125715	535	1	8360	Sim2	single-minded family bHLH transcription factor 2	NA	NA	NA	NA	NA	NA
chr3	90539186	90539615	430	3.25338	6.50436e-05	0.0739418	2.25473	0.00555914	0.624883	Promoter (<=1kb)	3	90539288	90542429	3142	1	0	S100a16	S100 calcium binding protein A16	1.09791	0.428057	0.98378	-1.26207	0.49271	0.992998
chr10	77948067	77948252	186	4.3943	6.55817e-05	0.0739418	1.48415	0.139727	0.999943	Intron (ENSMUST00000105401.8/28240, intron 6 of 33)	10	77917289	77938037	20749	2	-10030	Trpm2	transient receptor potential cation channel, subfamily M, member 2	-0.388401	0.00183565	0.0788657	-0.0529993	0.791884	0.999222
chr5	146260990	146261362	373	1.57013	6.56985e-05	0.0739418	1.59334	5.63169e-05	0.048882	Intron (ENSMUST00000162494.7/264064, intron 2 of 11)	5	146286176	146292168	5993	1	-24814	Cdk8	cyclin-dependent kinase 8	-0.0784714	0.509698	0.993894	-0.162284	0.338946	0.963116
chr10	90853972	90854213	242	5.21299	6.84699e-05	0.0756339	2.59498	0.0378035	0.999943	Exon (ENSMUST00000218261.1/ENSMUST00000218261.1, exon 1 of 1)	10	90829843	90921338	91496	1	24129	Anks1b	ankyrin repeat and sterile alpha motif domain containing 1B	-1.02856	0.520937	0.993894	3.75459	0.20112	0.89409
chr16	11143947	11144295	349	1.49859	7.42339e-05	0.08051	1.46766	0.000122724	0.0773042	Promoter (2-3kb)	16	11139043	11141907	2865	2	-2040	Zc3h7a	zinc finger CCCH type containing 7 A	-0.143981	0.35626	0.968147	0.130225	0.509611	0.993894
chr15	78539862	78540285	424	2.62358	7.58869e-05	0.080833	3.31257	1.81553e-05	0.0277683	Promoter (2-3kb)	15	78540183	78543041	2859	2	2756	Sstr3	somatostatin receptor 3	NA	NA	NA	NA	NA	NA
chr5	124249001	124250133	1133	1.62529	7.89952e-05	0.0817907	0.658634	0.11221	0.999943	Promoter (<=1kb)	5	124118690	124249760	131071	2	0	Pitpnm2	phosphatidylinositol transfer protein, membrane-associated 2	-1.15623	0.346978	0.965631	-4.62352	0.0246888	0.423231
chr17	39843040	39846764	3725	1.33157	7.98611e-05	0.0817907	1.52239	6.52839e-06	0.0169312	Promoter (<=1kb)	17	39843013	39846341	3329	1	27	Rn45s	45S pre-ribosomal RNA	NA	NA	NA	NA	NA	NA
chr17	46477460	46477711	252	3.44601	8.16084e-05	0.0817907	1.29196	0.126635	0.999943	Exon (ENSMUST00000224870.1/ENSMUST00000224870.1, exon 3 of 3)	17	46480118	46484209	4092	2	6498	Ttbk1	tau tubulin kinase 1	NA	NA	NA	NA	NA	NA
chr17	6025866	6026211	346	4.30899	8.5549e-05	0.0817907	4.1001	0.000851432	0.219756	Promoter (<=1kb)	17	6025076	6037462	12387	1	790	Synj2	synaptojanin 2	-0.0140371	0.861394	0.999222	-0.029917	0.824833	0.999222
chr6	48921622	48921968	347	3.75339	8.61687e-05	0.0817907	2.58936	0.00507224	0.602707	Distal Intergenic	6	48929895	48933687	3793	1	-7927	Doxl1	diamine oxidase-like protein 1	NA	NA	NA	NA	NA	NA
chr8	71130124	71130463	340	3.24723	8.75719e-05	0.0817907	3.22703	0.000445593	0.156351	Distal Intergenic	8	71006728	71085758	79031	2	-44366	1700026F02Rik	RIKEN cDNA 1700026F02 gene	NA	NA	NA	NA	NA	NA
chr1	74932817	74933070	254	3.6646	8.82516e-05	0.0817907	1.63374	0.0752296	0.999943	Promoter (2-3kb)	1	74923392	74935592	12201	2	2522	Cfap65	cilia and flagella associated protein 65	NA	NA	NA	NA	NA	NA
chr11	88967837	88969511	1675	1.57951	9.01824e-05	0.0817907	1.69628	3.78282e-05	0.0415051	Promoter (<=1kb)	11	88970252	88991613	21362	1	-741	Coil	coilin	-0.264248	0.217612	0.905089	-0.585263	0.0523695	0.597147
chr5	123117249	123117709	461	2.16707	9.07862e-05	0.0817907	0.877374	0.117284	0.999943	3' UTR	5	123103044	123132396	29353	2	14687	Rhof	ras homolog family member F (in filopodia)	-0.121193	0.71687	0.999222	-1.99202	2.66746e-08	5.77234e-06
chr10	26307696	26307898	203	3.823	9.12624e-05	0.0817907	2.84358	0.0154698	0.999943	Intron (ENSMUST00000105519.9/237339, intron 14 of 20)	10	26274471	26314130	39660	2	6232	L3mbtl3	L3MBTL3 histone methyl-lysine binding protein	0.249082	0.0979192	0.750388	0.901927	2.17199e-05	0.00210414
chr17	85604677	85605362	686	3.06558	9.18689e-05	0.0817907	1.68989	0.0326681	0.999943	Intron (ENSMUST00000175921.3/100043902, intron 1 of 1)	17	85613608	85625222	11615	1	-8246	Six3	sine oculis-related homeobox 3	NA	NA	NA	NA	NA	NA
chr1	85270034	85270408	375	2.29939	9.73449e-05	0.0853915	1.91755	0.00135544	0.281715	Promoter (<=1kb)	1	85112267	85270178	157912	2	0	C130026I21Rik	RIKEN cDNA C130026I21 gene	NA	NA	NA	NA	NA	NA
chr19	10668512	10668876	365	3.38969	0.000103435	0.0882224	2.63295	0.00118827	0.262274	Promoter (2-3kb)	19	10669632	10670973	1342	2	2097	Pga5	pepsinogen 5, group I	NA	NA	NA	NA	NA	NA
chr19	6112230	6112569	340	3.61447	0.000103872	0.0882224	2.49258	0.00567995	0.633092	Exon (ENSMUST00000044451.3/381204, exon 9 of 18)	19	6116000	6118650	2651	2	6081	Sac3d1	SAC3 domain containing 1	-0.0337133	0.915988	0.999304	-0.842783	0.112782	0.780944
chr3	8245197	8246568	1372	1.52558	0.000105103	0.0882224	1.58985	6.04275e-05	0.0495668	Distal Intergenic	3	8462228	8463035	808	2	216467	Gm6194	transmembrane protein 189 pseudogene	NA	NA	NA	NA	NA	NA
chr17	31601987	31602463	477	2.63111	0.000106488	0.0882224	3.48834	4.55777e-06	0.0151039	Promoter (<=1kb)	17	31602738	31603584	847	1	-275	Pknox1	Pbx/knotted 1 homeobox	0.0547829	0.598987	0.9976	0.214352	0.185641	0.879453
chr2	73012734	73012918	185	1.62284	0.000108962	0.0890355	1.53774	0.000331571	0.13335	Distal Intergenic	2	72987241	72988607	1367	1	25493	Sp3os	trans-acting transcription factor 3, opposite strand	-0.230122	0.53076	0.994148	0.626518	0.274704	0.938401
chr14	66937516	66937894	379	3.67512	0.000113366	0.0913826	2.24211	0.014487	0.999943	Exon (ENSMUST00000193416.1/ENSMUST00000193416.1, exon 1 of 1)	14	66914316	66916035	1720	1	23200	Pnma2	paraneoplastic antigen MA2	NA	NA	NA	NA	NA	NA
chr13	67771419	67771735	317	3.51664	0.000117308	0.093079	1.1745	0.173842	0.999943	Intron (ENSMUST00000171257.3/ENSMUST00000171257.3, intron 2 of 2)	13	67779693	67786280	6588	1	-7958	Zfp493	zinc finger protein 493	-0.488734	0.298883	0.947695	-0.60556	0.468782	0.989548
chr9	103077628	103078009	382	2.85837	0.000118592	0.093079	2.76631	0.000892489	0.223036	Intron (ENSMUST00000035148.12/24059, intron 10 of 13)	9	103111787	103162657	50871	1	-33778	Rab6b	RAB6B, member RAS oncogene family	-0.063963	0.877638	0.999222	-0.665036	0.228646	0.910136
chr14	22140013	22140434	422	3.65077	0.000120253	0.0931571	1.38576	0.140247	0.999943	Intron (ENSMUST00000075639.10/76633, intron 2 of 6)	14	22019848	23056085	1036238	1	120165	Lrmda	leucine rich melanocyte differentiation associated	0.280934	0.640929	0.998973	0.00479365	0.994793	0.999731
chr10	70969523	70969834	312	3.35371	0.000124931	0.0955399	0.0822201	0.926804	0.999943	Intron (ENSMUST00000143791.7/83675, intron 3 of 20)	10	70934502	70948489	13988	2	-21034	Bicc1	BicC family RNA binding protein 1	-0.147409	0.736096	0.999222	-0.03508	0.962051	0.999304
chr5	137152194	137153059	866	1.38082	0.000131263	0.0982478	1.41903	8.93188e-05	0.0626808	Promoter (2-3kb)	5	137134922	137149322	14401	2	-2872	Muc3	mucin 3, intestinal	NA	NA	NA	NA	NA	NA
chr10	58223846	58224436	591	2.05687	0.000131766	0.0982478	2.34813	2.16872e-05	0.0303959	Exon (ENSMUST00000204003.1/ENSMUST00000204003.1, exon 1 of 1)	10	58230651	58232675	2025	2	8239	Dux	double homeobox	NA	NA	NA	NA	NA	NA
chr12	3109870	3110098	229	1.7796	0.000138621	0.102084	1.98916	2.67603e-05	0.0347011	Distal Intergenic	12	3235504	3241410	5907	1	-125406	Rab10os	RAB10, member RAS oncogene family, opposite strand	-0.178816	0.15009	0.83759	0.0265146	0.904481	0.999256
chr1	95451929	95452230	302	1.71749	0.000148103	0.107298	1.53177	0.000923642	0.228611	Distal Intergenic	1	95313628	95327945	14318	1	138301	Fam174a	family with sequence similarity 174, member A	0.135846	0.208597	0.900156	0.177845	0.256775	0.928324
chr13	49402566	49402688	123	4.28537	0.0001493	0.107298	2.88857	0.010664	0.863988	Distal Intergenic	13	49421249	49464573	43325	1	-18561	Ippk	inositol 1,3,4,5,6-pentakisphosphate 2-kinase	-0.164816	0.452992	0.98802	-0.575297	0.0899669	0.729684
chr2	30487405	30488226	822	1.56294	0.000152288	0.108142	0.478831	0.24744	0.999943	Distal Intergenic	2	30471537	30474219	2683	2	-13186	Ier5l	immediate early response 5-like	0.110057	0.564366	0.996441	-0.849199	3.23054e-05	0.0029716
chrX	76598560	76599135	576	1.16453	0.000166774	0.117015	1.48972	1.79224e-06	0.00822361	Intron (ENSMUST00000114054.1/74987, intron 1 of 1)	20	76582610	76602924	20315	2	3789	Cldn34d	claudin 34D	NA	NA	NA	NA	NA	NA
chr4	135885761	135886167	407	2.46293	0.000168736	0.117015	1.90051	0.00391833	0.526905	Distal Intergenic	4	135895394	135920207	24814	1	-9227	Cnr2	cannabinoid receptor 2 (macrophage)	-0.0225313	0.873416	0.999222	0.270208	0.214307	0.903162
chr4	149124967	149125373	407	3.12435	0.000170668	0.117015	1.68349	0.0442819	0.999943	Promoter (1-2kb)	4	149125034	149126763	1730	2	1390	Cort	cortistatin	NA	NA	NA	NA	NA	NA
chr9	51086697	51087046	350	3.72274	0.000172944	0.117229	3.29237	0.00136968	0.282704	Intron (ENSMUST00000214452.1/56057, intron 1 of 3)	9	51056780	51077094	20315	2	-9603	Layn	layilin	0.13307	0.674063	0.998983	-0.195866	0.704172	0.999222
chr5	92599106	92599361	256	3.47367	0.000177363	0.118873	3.9338	3.53031e-05	0.0406716	Distal Intergenic	5	92603041	92604819	1779	1	-3680	Stbd1	starch binding domain 1	0.281941	0.40091	0.978192	-0.284216	0.561141	0.995895
chr11	119454532	119455085	554	3.04509	0.000190361	0.125814	1.40872	0.0772996	0.999943	Exon (ENSMUST00000093902.11/672511, exon 37 of 67)	11	119478057	119487417	9361	1	-22972	Rnf213	ring finger protein 213	-0.0139531	0.930134	0.999304	0.986044	8.55235e-06	0.00094583
chr1	34302901	34303047	147	3.01441	0.000191937	0.125814	4.01923	1.21364e-06	0.00822361	Exon (ENSMUST00000183034.4/13518, exon 100 of 103)	1	34294446	34306651	12206	1	8455	Dst	dystonin	0.253904	0.112853	0.781028	-0.47439	0.029651	0.465333
chr17	23518814	23519521	708	1.85404	0.000195349	0.126659	1.7373	0.000818026	0.214957	Distal Intergenic	17	23550799	23565291	14493	1	-31278	6330415G19Rik	RIKEN cDNA 6330415G19 gene	NA	NA	NA	NA	NA	NA
chr11	109063491	109063973	483	3.17431	0.00019975	0.128119	0.201832	0.826682	0.999943	Distal Intergenic	11	109139291	109144369	5079	2	80396	E030025P04Rik	RIKEN cDNA E030025P04 gene	NA	NA	NA	NA	NA	NA
chr2	167147999	167148244	246	3.55894	0.000204465	0.129557	1.13118	0.258894	0.999943	Intron (ENSMUST00000207917.1/16500, intron 1 of 1)	2	167095969	167188818	92850	2	40574	Kcnb1	potassium voltage gated channel, Shab-related subfamily, member 1	0.331109	0.465364	0.989213	-0.777186	0.262285	0.930623
chr2	91030296	91030580	285	3.79672	0.000206336	0.129557	1.40895	0.139367	0.999943	Distal Intergenic	2	91035620	91045729	10110	1	-5040	Rapsn	receptor-associated protein of the synapse	0.308529	0.654516	0.998983	-1.5526	0.157715	0.84718
chr5	69340858	69341494	637	2.56126	0.000211581	0.12987	2.1746	0.0014377	0.290707	Promoter (<=1kb)	5	69296209	69341677	45469	2	183	Kctd8	potassium channel tetramerisation domain containing 8	NA	NA	NA	NA	NA	NA
chr5	140272651	140273070	420	2.72894	0.000212333	0.12987	0.421329	0.568182	0.999943	Intron (ENSMUST00000110829.6/17120, intron 9 of 16)	5	140166983	140262565	95583	2	-10086	Mad1l1	MAD1 mitotic arrest deficient 1-like 1	-0.0729373	0.466047	0.989213	-0.0846547	0.61311	0.998617
chr13	119613568	119614217	650	1.88369	0.00021817	0.12987	0.903689	0.0857746	0.999943	Distal Intergenic	13	119606650	119610458	3809	1	6918	Tmem267	transmembrane protein 267	0.429059	0.440391	0.986193	-1.14089	0.133528	0.814248
chr2	28725665	28726216	552	3.56247	0.000219992	0.12987	3.47975	0.000669237	0.191427	Intron (ENSMUST00000074156.6/68870, intron 5 of 12)	2	28733278	28733351	74	1	-7062	Mir3088	microRNA 3088	NA	NA	NA	NA	NA	NA
chr3	5860357	5860826	470	1.3104	0.000220871	0.12987	1.61629	6.34984e-06	0.0169312	Distal Intergenic	3	5560500	5576239	15740	2	-284118	Pex2	peroxisomal biogenesis factor 2	-0.0434987	0.752705	0.999222	0.14983	0.45371	0.988315
chr2	74705163	74705852	690	1.55394	0.000223421	0.12987	1.96046	4.12669e-06	0.0144798	Promoter (<=1kb)	2	74705152	74707307	2156	1	11	Hoxd8	homeobox D8	0.329425	0.856782	0.999222	0.122763	0.962775	0.999304
chr5	24348031	24348863	833	1.65583	0.000225507	0.12987	2.36794	2.13229e-07	0.0059241	Promoter (2-3kb)	5	24319589	24351604	32016	2	2741	Kcnh2	potassium voltage-gated channel, subfamily H (eag-related), member 2	NA	NA	NA	NA	NA	NA
chr9	119230199	119230501	303	2.91868	0.000226401	0.12987	1.58593	0.0659557	0.999943	Promoter (1-2kb)	9	119220488	119231692	11205	2	1191	Slc22a13b	solute carrier family 22 (organic cation transporter), member 13b	NA	NA	NA	NA	NA	NA
chr17	27417864	27418173	310	3.12591	0.000226429	0.12987	2.58217	0.0039803	0.531152	Distal Intergenic	17	27451629	27473067	21439	2	54894	Grm4	glutamate receptor, metabotropic 4	NA	NA	NA	NA	NA	NA
chr18	3117852	3119175	1324	1.48111	0.000231492	0.131509	2.11467	2.67199e-07	0.0059241	Distal Intergenic	18	3122492	3123412	921	2	4237	Vmn1r238	vomeronasal 1 receptor, 238	NA	NA	NA	NA	NA	NA
chr17	3019980	3020906	927	1.56709	0.000237376	0.13358	1.10659	0.0106839	0.863988	Distal Intergenic	17	3077738	3084040	6303	2	63134	Pisd-ps2	phosphatidylserine decarboxylase, pseudogene 2	-0.266769	0.208257	0.899948	-0.359669	0.299728	0.948018
chr11	116501084	116501701	618	2.28864	0.000241875	0.13484	1.40288	0.0241882	0.999943	Distal Intergenic	11	116478060	116494202	16143	2	-6882	Prpsap1	phosphoribosyl pyrophosphate synthetase-associated protein 1	0.0519249	0.657045	0.998983	0.10273	0.606664	0.997902
chr1	154253135	154253538	404	3.58865	0.000246188	0.135459	1.73333	0.067144	0.999943	Promoter (2-3kb)	1	154255689	154270416	14728	1	-2151	4930532M18Rik	RIKEN cDNA 4930532M18 gene	NA	NA	NA	NA	NA	NA
chr12	67059165	67059928	764	1.28127	0.000248244	0.135459	1.59424	6.18354e-06	0.0169312	Intron (ENSMUST00000037181.15/320772, intron 1 of 16)	12	66471515	67221042	749528	2	161114	Mdga2	MAM domain containing glycosylphosphatidylinositol anchor 2	NA	NA	NA	NA	NA	NA
chr6	51270517	51271363	847	1.71043	0.000249798	0.135459	1.17257	0.0148588	0.999943	Promoter (<=1kb)	6	51269812	51269910	99	2	-607	Mir148a	microRNA 148a	NA	NA	NA	NA	NA	NA
chr10	127426793	127427109	317	2.65295	0.00026102	0.139398	0.771548	0.297837	0.999943	Intron (ENSMUST00000170164.7/71750, intron 3 of 3)	10	127421232	127452779	31548	1	5561	R3hdm2	R3H domain containing 2	0.0467291	0.525771	0.993894	0.0584537	0.647157	0.998983
chr5	120927241	120927640	400	2.74206	0.000263391	0.139398	1.00694	0.168606	0.999943	Distal Intergenic	5	120914536	120921652	7117	1	12705	Oas1d	2'-5' oligoadenylate synthetase 1D	NA	NA	NA	NA	NA	NA
chr2	24762664	24763276	613	1.88315	0.000265412	0.139398	2.14135	4.31032e-05	0.0443294	Promoter (<=1kb)	2	24603887	24763152	159266	2	0	Cacna1b	calcium channel, voltage-dependent, N type, alpha 1B subunit	0.650535	0.196645	0.890467	-2.21977	0.000630616	0.0343017
chr13	44869570	44870023	454	1.47016	0.000268098	0.139398	1.73827	2.85772e-05	0.0355131	Intron (ENSMUST00000173704.7/16468, intron 4 of 18)	13	44840783	44896481	55699	1	28787	Jarid2	jumonji, AT rich interactive domain 2	0.167588	0.0710037	0.670408	0.62813	7.80916e-06	0.000872322
chr1	182763763	182764490	728	2.01687	0.000268746	0.139398	1.04222	0.0610656	0.999943	Promoter (<=1kb)	1	182763860	182854040	90181	1	0	Susd4	sushi domain containing 4	1.63083	0.12585	0.803467	-0.147302	0.909076	0.999304
chr1	88309126	88309898	773	1.94871	0.000275294	0.141142	1.77989	0.00123038	0.264918	Promoter (2-3kb)	1	88306759	88389293	82535	1	2367	Trpm8	transient receptor potential cation channel, subfamily M, member 8	NA	NA	NA	NA	NA	NA
chr1	3671441	3671855	415	2.51998	0.000276842	0.141142	1.98376	0.00383907	0.519275	Promoter (<=1kb)	1	3214482	3671498	457017	2	0	Xkr4	X-linked Kx blood group related 4	NA	NA	NA	NA	NA	NA
chr6	101094447	101094961	515	3.22071	0.00028591	0.14453	1.13828	0.258772	0.999943	Intron (ENSMUST00000203474.1/ENSMUST00000203474.1, intron 1 of 3)	6	101151341	101199186	47846	2	104225	Pdzrn3	PDZ domain containing RING finger 3	1.41786	0.24497	0.922639	-0.625242	0.712693	0.999222
chr8	129233455	129235002	1548	-1.12792	0.000291512	0.146123	-0.671417	0.0315102	0.999943	Promoter (<=1kb)	8	129216354	129234046	17693	2	0	2610044O15Rik8	RIKEN cDNA 2610044O15 gene	NA	NA	NA	NA	NA	NA
chr11	82177688	82178177	490	2.69312	0.000300095	0.148568	0.672073	0.358752	0.999943	Promoter (1-2kb)	11	82176657	82179812	3156	2	1635	Ccl1	chemokine (C-C motif) ligand 1	NA	NA	NA	NA	NA	NA
chr9	3032013	3032719	707	1.53652	0.000301369	0.148568	1.71844	6.5265e-05	0.0519074	Exon (ENSMUST00000179264.1/ENSMUST00000179264.1, exon 3 of 5)	9	3038669	3038743	75	2	6024	Mir101c	microRNA 101c	NA	NA	NA	NA	NA	NA
chr11	116918564	116919198	635	1.59308	0.00030577	0.148572	1.68776	0.000148065	0.0874463	Promoter (<=1kb)	11	116918863	116986948	68086	1	0	Mgat5b	mannoside acetylglucosaminyltransferase 5, isoenzyme B	NA	NA	NA	NA	NA	NA
chr7	28294630	28294976	347	2.27418	0.00030636	0.148572	0.82142	0.193387	0.999943	Promoter (<=1kb)	7	28293599	28294481	883	2	-149	Dll3	delta like canonical Notch ligand 3	1.09686	0.423362	0.983601	-1.12446	0.579289	0.996894
chr4	28176786	28177130	345	1.36149	0.000312976	0.150557	1.23947	0.00129963	0.273932	Distal Intergenic	4	28813131	28947047	133917	1	-636001	Epha7	Eph receptor A7	-0.325296	0.795219	0.999222	1.03775	0.608839	0.998158
chr17	28350147	28350521	375	2.19771	0.000327126	0.156105	1.64896	0.0066509	0.668975	Promoter (<=1kb)	17	28331671	28350346	18676	2	0	Tead3	TEA domain family member 3	1.71624	0.0294515	0.463399	0.291808	0.778581	0.999222
chr8	86273916	86274404	489	2.80374	0.000330415	0.156423	1.55837	0.0668639	0.999943	Distal Intergenic	8	86035646	86060641	24996	1	238270	Phkb	phosphorylase kinase beta	0.0101874	0.936264	0.999304	0.0180767	0.931454	0.999304
chr17	36231252	36232010	759	1.37827	0.000335891	0.157394	1.2128	0.00167914	0.323099	Distal Intergenic	17	36255673	36256350	678	2	24340	Rpp21	ribonuclease P 21 subunit	-0.234994	0.0999123	0.75467	0.121123	0.592746	0.9976
chr18	3005339	3006345	1007	1.37326	0.000337744	0.157394	1.33676	0.000518352	0.167541	Distal Intergenic	18	3122492	3123412	921	2	117067	Vmn1r238	vomeronasal 1 receptor, 238	NA	NA	NA	NA	NA	NA
chr3	89831151	89832124	974	1.89062	0.000350514	0.162079	2.16848	5.73636e-05	0.048882	Promoter (<=1kb)	3	89831370	89858834	27465	1	0	She	src homology 2 domain-containing transforming protein E	0.243642	0.562005	0.996134	-0.637799	0.367989	0.970222
chr13	86045871	86047320	1450	-1.1141	0.000354203	0.162298	-0.472236	0.130829	0.999943	Promoter (<=1kb)	13	86044816	86046460	1645	2	0	Cox7c	cytochrome c oxidase subunit 7C	-0.467717	0.0855204	0.71704	0.0187085	0.968652	0.999304
chr4	46779404	46779768	365	2.94906	0.000357216	0.162298	3.47841	0.000171094	0.0925884	Intron (ENSMUST00000107749.3/242425, intron 7 of 18)	4	46677559	46724391	46833	2	-55013	Gabbr2	gamma-aminobutyric acid (GABA) B receptor, 2	0.317478	0.468758	0.989548	-0.277135	0.678053	0.999097
chr8	96323696	96324068	373	2.93689	0.00035915	0.162298	2.02466	0.0210448	0.999943	Intron (ENSMUST00000212446.1/ENSMUST00000212446.1, intron 1 of 4)	8	95864134	95888547	24414	2	-435149	Got2	glutamatic-oxaloacetic transaminase 2, mitochondrial	-0.0637741	0.701492	0.999222	0.594174	0.0087766	0.23291
chr8	120812234	120812803	570	2.22936	0.000365039	0.163719	1.05259	0.0968988	0.999943	Intron (ENSMUST00000127664.1/108148, intron 1 of 15)	8	120752209	120753711	1503	1	60025	Irf8	interferon regulatory factor 8	-0.242554	0.0179072	0.354443	0.0193251	0.907363	0.999304
chr1	85624232	85625577	1346	1.53878	0.000369512	0.164488	1.51778	0.000588772	0.179126	Intron (ENSMUST00000080204.10/434484, intron 7 of 16)	1	85632478	85644942	12465	1	-6901	Sp140	Sp140 nuclear body protein	0.189409	0.20136	0.894505	0.625315	0.000257842	0.0166956
chr5	36904088	36904361	274	3.4348	0.000372995	0.164809	3.13704	0.000768107	0.207319	Intron (ENSMUST00000031003.10/269643, intron 1 of 8)	5	36873595	36876879	3285	2	-27209	Ppp2r2cos	protein phosphatase 2, regulatory subunit B, gamma, opposite strand	NA	NA	NA	NA	NA	NA
chr4	3050101	3050850	750	1.53625	0.000382106	0.167593	1.06314	0.0152142	0.999943	Distal Intergenic	4	3172083	3173003	921	1	-121233	Vmn1r2	vomeronasal 1 receptor 2	NA	NA	NA	NA	NA	NA
chr3	155092738	155094240	1503	-1.06995	0.0003858	0.167978	-0.704186	0.01971	0.999943	Promoter (<=1kb)	3	155093434	155102626	9193	1	0	Lrriq3	leucine-rich repeats and IQ motif containing 3	-1.14219	0.388774	0.975678	-1.58785	0.512504	0.993894
chr17	39847473	39848748	1276	1.27838	0.000389695	0.168444	1.48148	4.02522e-05	0.0421236	Promoter (<=1kb)	17	39846958	39848788	1831	1	515	Rn45s	45S pre-ribosomal RNA	NA	NA	NA	NA	NA	NA
chr15	36809206	36809977	772	2.67936	0.000398844	0.171158	2.67296	0.000591582	0.179126	Distal Intergenic	15	36793539	36796929	3391	2	-12277	Ywhaz	tyrosine 3-monooxygenase/tryptophan 5-monooxygenase activation protein, zeta polypeptide	0.216365	0.00871662	0.232131	0.286316	0.0283744	0.455526
chr1	85287576	85288345	770	2.29843	0.000404658	0.171614	0.995313	0.131611	0.999943	Intron (ENSMUST00000166777.3/ENSMUST00000166777.3, intron 3 of 4)	1	85246670	85270566	23897	2	-17010	C130026I21Rik	RIKEN cDNA C130026I21 gene	NA	NA	NA	NA	NA	NA
chr9	119003676	119004036	361	2.00521	0.000407497	0.171614	-0.019703	0.971832	0.999943	Intron (ENSMUST00000073109.11/69274, intron 1 of 7)	9	119031796	119031885	90	1	-27760	Mir26a-1	microRNA 26a-1	NA	NA	NA	NA	NA	NA
chr7	12133930	12134769	840	2.44131	0.000413706	0.171614	2.12549	0.0085208	0.761858	Distal Intergenic	7	12152464	12153405	942	1	-17695	Vmn1r78	vomeronasal 1 receptor 78	NA	NA	NA	NA	NA	NA
chr11	3100946	3104656	3711	1.33547	0.000414263	0.171614	1.39263	0.000243449	0.112572	Distal Intergenic	11	3125904	3129396	3493	1	-21248	Pisd-ps1	phosphatidylserine decarboxylase, pseudogene 1	-0.2364	0.159845	0.849536	-0.713383	0.00320314	0.11976
chr1	85231109	85231574	466	2.36884	0.000415394	0.171614	1.5034	0.0328938	0.999943	Intron (ENSMUST00000159114.1/ENSMUST00000159114.1, intron 2 of 2)	1	85241286	85254548	13263	2	22974	C130026I21Rik	RIKEN cDNA C130026I21 gene	NA	NA	NA	NA	NA	NA
chr14	24327994	24328168	175	4.56588	0.000417167	0.171614	2.91025	0.0177194	0.999943	Distal Intergenic	14	24293332	24298052	4721	1	34662	E330034G19Rik	RIKEN cDNA E330034G19 gene	NA	NA	NA	NA	NA	NA
chr2	181928171	181928737	567	2.01854	0.000425406	0.173805	1.63385	0.00513729	0.605611	Distal Intergenic	2	181991129	182003861	12733	1	-62392	Gm14496	predicted gene 14496	NA	NA	NA	NA	NA	NA
chr14	36316073	36317746	1674	-1.05921	0.000440045	0.175997	-0.244059	0.418323	0.999943	Distal Intergenic	14	36094969	36096789	1821	1	221104	4930474N05Rik	RIKEN cDNA 4930474N05 gene	NA	NA	NA	NA	NA	NA
chr9	60061330	60061605	276	4.45036	0.000441951	0.175997	2.37053	0.0410267	0.999943	Intron (ENSMUST00000171654.7/207596, intron 6 of 16)	9	59993115	60001588	8474	2	-59742	Thsd4	thrombospondin, type I, domain containing 4	NA	NA	NA	NA	NA	NA
chr14	75875106	75875345	240	3.74924	0.000447425	0.175997	2.659	0.0124898	0.937126	Distal Intergenic	14	75847905	75848034	130	1	27201	Snora31	small nucleolar RNA, H/ACA box 31	-0.0707385	0.832714	0.999222	-0.36254	0.454012	0.988361
chr5	134957298	134957783	486	2.27966	0.000447982	0.175997	1.35676	0.0341393	0.999943	Distal Intergenic	5	134945119	134946934	1816	2	-10364	Cldn4	claudin 4	NA	NA	NA	NA	NA	NA
chr1	85273749	85274317	569	1.86891	0.000451271	0.175997	1.14447	0.0357437	0.999943	Intron (ENSMUST00000163068.7/ENSMUST00000163068.7, intron 2 of 3)	1	85246670	85270566	23897	2	-3183	C130026I21Rik	RIKEN cDNA C130026I21 gene	NA	NA	NA	NA	NA	NA
chr5	124777331	124778018	688	1.88404	0.000451554	0.175997	1.21383	0.021343	0.999943	Exon (ENSMUST00000141137.6/56087, exon 33 of 78)	5	124791740	124796345	4606	1	-13722	Dnah10	dynein, axonemal, heavy chain 10	1.3247	0.460527	0.989176	0.995753	0.659696	0.998983
chr9	65312519	65313408	890	2.42387	0.000452003	0.175997	2.96934	5.05717e-05	0.0478825	Promoter (2-3kb)	9	65310152	65318737	8586	1	2367	Clpx	caseinolytic mitochondrial matrix peptidase chaperone subunit	-0.0724775	0.503479	0.993728	0.0845592	0.609068	0.998167
chr5	113299593	113299848	256	2.92856	0.000455816	0.175997	3.56278	5.46857e-05	0.0486866	Intron (ENSMUST00000048112.12/52850, intron 2 of 24)	5	113266287	113310697	44411	2	10849	Sgsm1	small G protein signaling modulator 1	-0.852323	0.727213	0.999222	-2.98669	0.437423	0.985983
chr4	146454629	146456647	2019	1.36051	0.000457338	0.175997	1.62092	3.89654e-05	0.0415051	Intron (ENSMUST00000105733.2/433791, intron 1 of 3)	4	146449023	146470292	21270	1	5606	Zfp992	zinc finger protein 992	NA	NA	NA	NA	NA	NA
chr4	136069922	136070609	688	1.93039	0.000462223	0.175997	0.704295	0.200165	0.999943	Distal Intergenic	4	136051241	136053428	2188	2	-16494	Rpl11	ribosomal protein L11	0.167681	0.712582	0.999222	-0.221055	0.757224	0.999222
chrY	90802740	90803679	940	-1.76426	0.000463228	0.175997	-0.437827	0.377125	0.999943	Intron (ENSMUST00000179483.8/170942, intron 3 of 3)	21	90790451	90816465	26015	1	12289	Erdr1	erythroid differentiation regulator 1	NA	NA	NA	NA	NA	NA
chr5	120028760	120029190	431	2.82117	0.000473811	0.178879	1.99151	0.0195594	0.999943	Distal Intergenic	5	120116465	120198981	82517	1	-87275	Rbm19	RNA binding motif protein 19	-0.200624	0.153369	0.841555	-0.286897	0.168644	0.859112
chr3	95904795	95905213	419	2.21143	0.000483016	0.181207	1.89688	0.0028651	0.446324	Promoter (<=1kb)	3	95897768	95904691	6924	2	-104	Car14	carbonic anhydrase 14	-2.07053	0.0100648	0.254873	0.271586	0.895286	0.999222
chr19	45649980	45650218	239	1.67439	0.00049792	0.185631	1.96187	7.67662e-05	0.0579634	Intron (ENSMUST00000046869.10/30838, intron 1 of 8)	19	45630875	45640803	9929	2	-9177	Fbxw4	F-box and WD-40 domain protein 4	-0.150787	0.399688	0.978025	0.118831	0.702859	0.999222
chr9	86464231	86465180	950	-1.15794	0.0005056	0.187055	-0.756997	0.0234339	0.999943	Promoter (<=1kb)	9	86307306	86464950	157645	2	0	Ube2cbp	ubiquitin-conjugating enzyme E2C binding protein	0.68175	0.535562	0.994561	-1.04611	0.476464	0.99067
chr8	125756465	125757468	1004	1.87383	0.000510435	0.187055	0.981588	0.0661291	0.999943	Intron (ENSMUST00000047239.12/270109, intron 32 of 33)	8	125751511	125774128	22618	2	16660	Pcnx2	pecanex homolog 2	NA	NA	NA	NA	NA	NA
chr17	33649991	33650334	344	2.81401	0.000511149	0.187055	0.99421	0.213208	0.999943	Promoter (<=1kb)	17	33647828	33649687	1860	2	-304	Hnrnpm	heterogeneous nuclear ribonucleoprotein M	-0.046544	0.557321	0.995895	0.163415	0.222659	0.907276
chr6	3201166	3201564	399	1.58363	0.000522268	0.189959	1.62927	0.000473721	0.159647	Distal Intergenic	6	3288519	3317019	28501	1	-86955	Gm8579	spermatogenesis associated glutamate (E)-rich protein 4a pseudogene	NA	NA	NA	NA	NA	NA
chr1	85299332	85299848	517	2.47459	0.000527931	0.190124	1.93708	0.00816974	0.755418	Intron (ENSMUST00000166777.3/ENSMUST00000166777.3, intron 3 of 4)	1	85246670	85270566	23897	2	-28766	C130026I21Rik	RIKEN cDNA C130026I21 gene	NA	NA	NA	NA	NA	NA
chr14	21733688	21734054	367	3.2901	0.000529096	0.190124	2.45678	0.0101868	0.843946	3' UTR	14	21733395	21740401	7007	2	6347	Dusp13	dual specificity phosphatase 13	-0.0895061	0.930326	0.999304	-1.40643	0.428121	0.98378
chr12	111416803	111417505	703	1.83428	0.000541587	0.193447	0.374059	0.483636	0.999943	Promoter (<=1kb)	12	111417017	111424875	7859	1	0	Exoc3l4	exocyst complex component 3-like 4	0.391434	0.739016	0.999222	-0.397132	0.822269	0.999222
chr4	147436677	147437788	1112	1.49121	0.000554492	0.196878	1.54867	0.000456066	0.157302	Distal Intergenic	4	147492417	147513486	21070	1	-54629	Zfp982	zinc finger protein 982	NA	NA	NA	NA	NA	NA
chr13	119601391	119602497	1107	1.3954	0.000573333	0.202363	1.38545	0.000797449	0.212356	Intron (ENSMUST00000223912.1/633640, intron 1 of 2)	13	119606650	119610458	3809	1	-4153	Tmem267	transmembrane protein 267	0.429059	0.440391	0.986193	-1.14089	0.133528	0.814248
chr4	3069333	3069837	505	1.48101	0.000577961	0.202796	1.46545	0.000878099	0.221943	Distal Intergenic	4	3172083	3173003	921	1	-102246	Vmn1r2	vomeronasal 1 receptor 2	NA	NA	NA	NA	NA	NA
chr9	114374609	114374872	264	2.85335	0.000586765	0.204682	3.566	3.54556e-05	0.0406716	Intron (ENSMUST00000124664.7/75116, intron 3 of 3)	9	114375150	114378221	3072	2	3349	Crtap	cartilage associated protein	-0.118206	0.572451	0.996575	-0.995663	2.19978e-05	0.00212694
chr2	22739447	22739727	281	1.91818	0.000599386	0.207466	1.68126	0.00314445	0.469765	Distal Intergenic	2	22774094	22836145	62052	1	-34367	Apbb1ip	amyloid beta (A4) precursor protein-binding, family B, member 1 interacting protein	-0.117069	0.164163	0.853773	0.0242667	0.868996	0.999222
chr4	70378125	70378331	207	1.58237	0.000604679	0.207466	1.5289	0.00104792	0.244394	Intron (ENSMUST00000144099.7/214444, intron 4 of 36)	4	70398886	70403541	4656	2	25210	Cdk5rap2	CDK5 regulatory subunit associated protein 2	-0.14003	0.15976	0.849533	-0.416251	0.0170654	0.345913
chr15	85230362	85230550	189	3.87415	0.000605183	0.207466	2.01949	0.0974149	0.999943	Intron (ENSMUST00000057410.13/14114, intron 5 of 16)	15	85206005	85251885	45881	1	24357	Fbln1	fibulin 1	2.23381	0.292441	0.945683	1.30173	0.620663	0.998813
chr5	139678557	139678961	405	2.81726	0.000610243	0.208006	2.66537	0.00206569	0.360287	Distal Intergenic	5	139706886	139710227	3342	2	31266	Micall2	MICAL-like 2	0.314972	0.1138	0.782309	0.602823	0.0114825	0.27622
chr5	134435963	134436249	287	3.66856	0.000639466	0.216728	2.99865	0.00611566	0.649109	Intron (ENSMUST00000111244.4/57080, intron 1 of 29)	5	134411077	134455951	44875	2	19702	Gtf2ird1	general transcription factor II I repeat domain-containing 1	0.713621	0.00740471	0.209359	-1.29648	0.00140126	0.0641743
chr10	42717546	42718329	784	2.87177	0.000657516	0.220792	1.25413	0.138516	0.999943	Distal Intergenic	10	42678966	42699991	21026	1	38580	Ostm1	osteopetrosis associated transmembrane protein 1	0.0917279	0.270325	0.935211	0.153239	0.291987	0.945434
chr2	53668132	53669317	1186	-1.35711	0.000665309	0.220792	-0.225338	0.575192	0.999943	Distal Intergenic	2	54084093	54085552	1460	2	416235	Rprm	reprimo, TP53 dependent G2 arrest mediator candidate	NA	NA	NA	NA	NA	NA
chr15	89140249	89140620	372	2.36929	0.000665417	0.220792	0.229112	0.748898	0.999943	Promoter (<=1kb)	15	89130584	89140621	10038	2	1	Mapk12	mitogen-activated protein kinase 12	-0.269652	0.878481	0.999222	-3.4641	0.244091	0.921949
chr16	3232734	3234331	1598	1.33094	0.000666263	0.220792	1.07844	0.00632648	0.656303	Distal Intergenic	16	3592398	3593339	942	1	-358067	Olfr161	olfactory receptor 161	NA	NA	NA	NA	NA	NA
chr7	64073482	64074040	559	1.72648	0.000674837	0.222398	0.978025	0.0563265	0.999943	Distal Intergenic	7	64153835	64269775	115941	1	-79795	Trpm1	transient receptor potential cation channel, subfamily M, member 1	-1.09145	0.353271	0.96741	-1.00728	0.635796	0.99894
chr6	88165919	88166147	229	3.0314	0.000685067	0.223725	1.83654	0.0518732	0.999943	Distal Intergenic	6	88193891	88207032	13142	1	-27744	Gata2	GATA binding protein 2	0.789231	0.0314186	0.477662	-1.2715	0.00155745	0.0697614
chr4	135128346	135129655	1310	1.39121	0.000686365	0.223725	0.570028	0.168894	0.999943	Intron (ENSMUST00000056977.13/12399, intron 1 of 5)	4	135120652	135177990	57339	1	7694	Runx3	runt related transcription factor 3	0.352193	0.00988263	0.252047	0.636426	4.07391e-05	0.00362038
chr17	46763478	46763828	351	3.12723	0.000694155	0.224071	2.84028	0.00217067	0.367842	Promoter (<=1kb)	17	46755663	46763712	8050	2	0	Ptcra	pre T cell antigen receptor alpha	NA	NA	NA	NA	NA	NA
chr4	125495346	125495691	346	3.18067	0.000696759	0.224071	2.71123	0.00865324	0.762431	Intron (ENSMUST00000030676.7/14807, intron 1 of 15)	4	125490700	125714173	223474	1	4646	Grik3	glutamate receptor, ionotropic, kainate 3	NA	NA	NA	NA	NA	NA
chr7	12514401	12514697	297	3.37331	0.000704949	0.224071	1.87678	0.0569059	0.999943	Promoter (1-2kb)	7	12512517	12556323	43807	1	1884	2900092C05Rik	RIKEN cDNA 2900092C05 gene	NA	NA	NA	NA	NA	NA
chr17	3010023	3010793	771	1.48991	0.000705785	0.224071	1.45321	0.00105895	0.244394	Distal Intergenic	17	3077738	3084040	6303	2	73247	Pisd-ps2	phosphatidylserine decarboxylase, pseudogene 2	-0.266769	0.208257	0.899948	-0.359669	0.299728	0.948018
chr9	60794320	60795078	759	1.72261	0.00070621	0.224071	0.0966164	0.856386	0.999943	Promoter (<=1kb)	9	60794542	60880359	85818	1	0	Uaca	uveal autoantigen with coiled-coil domains and ankyrin repeats	0.276174	0.49306	0.992998	2.1875	8.15714e-06	0.000907139
chr18	85697930	85698282	353	1.57298	0.000718474	0.225575	1.66779	0.000494071	0.16373	Distal Intergenic	18	86394952	86506718	111767	1	-696670	Neto1	neuropilin (NRP) and tolloid (TLL)-like 1	NA	NA	NA	NA	NA	NA
chr5	134409627	134409903	277	2.83338	0.000718513	0.225575	3.20187	0.000204715	0.0992784	Intron (ENSMUST00000111244.4/57080, intron 4 of 29)	5	134390842	134415256	24415	2	5353	Gtf2ird1	general transcription factor II I repeat domain-containing 1	0.713621	0.00740471	0.209359	-1.29648	0.00140126	0.0641743
chr16	90385770	90386904	1135	1.57346	0.000729638	0.227869	0.511135	0.278307	0.999943	Promoter (<=1kb)	16	90386013	90499553	113541	1	0	Hunk	hormonally upregulated Neu-associated kinase	1.06689	0.0138263	0.306225	0.812207	0.209483	0.901097
chr9	3015281	3015768	488	1.54915	0.000746189	0.231521	1.72342	0.000209674	0.100504	Exon (ENSMUST00000099050.3/ENSMUST00000099050.3, exon 1 of 5)	9	3038669	3038743	75	2	22975	Mir101c	microRNA 101c	NA	NA	NA	NA	NA	NA
chr8	88540215	88540711	497	2.32678	0.000749094	0.231521	2.26903	0.00170815	0.325515	Intron (ENSMUST00000034086.12/93960, intron 3 of 9)	8	88527653	88594884	67232	1	12562	Nkd1	naked cuticle 1	NA	NA	NA	NA	NA	NA
chr3	149464358	149465408	1051	-1.18246	0.000765418	0.235346	-0.569594	0.104811	0.999943	Distal Intergenic	3	148816093	148990555	174463	2	-473803	Adgrl2	adhesion G protein-coupled receptor L2	0.0522338	0.825604	0.999222	-0.501104	0.0836032	0.712225
chr4	147334867	147336548	1682	1.32463	0.000779314	0.23839	0.84389	0.0359528	0.999943	Distal Intergenic	4	147492417	147513486	21070	1	-155869	Zfp982	zinc finger protein 982	NA	NA	NA	NA	NA	NA
chr14	37134426	37135896	1471	-1.03012	0.000785001	0.238804	-0.433584	0.158015	0.999943	Promoter (<=1kb)	14	37120092	37135252	15161	2	0	Ghitm	growth hormone inducible transmembrane protein	0.086461	0.479199	0.991237	0.192959	0.243755	0.921601
chr1	175880043	175881366	1324	-1.04167	0.000788674	0.238804	-0.68383	0.0283355	0.999943	Promoter (<=1kb)	1	175880581	175913489	32909	1	0	Exo1	exonuclease 1	-0.614675	0.334816	0.961708	-0.864879	0.446031	0.987229
chr1	85235310	85235764	455	2.28791	0.000802537	0.241774	1.456	0.0375193	0.999943	Intron (ENSMUST00000159114.1/ENSMUST00000159114.1, intron 2 of 2)	1	85241286	85254548	13263	2	18784	C130026I21Rik	RIKEN cDNA C130026I21 gene	NA	NA	NA	NA	NA	NA
chr1	85280208	85280744	537	1.66248	0.000819809	0.245171	0.986989	0.0513833	0.999943	Intron (ENSMUST00000159695.1/ENSMUST00000159695.1, intron 3 of 6)	1	85246670	85270566	23897	2	-9642	C130026I21Rik	RIKEN cDNA C130026I21 gene	NA	NA	NA	NA	NA	NA
chr17	47714810	47716138	1329	1.65858	0.000822032	0.245171	0.327803	0.505906	0.999943	Distal Intergenic	17	47726842	47734482	7641	1	-10704	Pgc	progastricsin (pepsinogen C)	NA	NA	NA	NA	NA	NA
chr2	120835382	120835951	570	2.69886	0.000836055	0.246948	3.38674	5.99307e-05	0.0495668	Intron (ENSMUST00000148285.7/68968, intron 1 of 40)	2	120718186	120850128	131943	2	14177	Cdan1	congenital dyserythropoietic anemia, type I (human)	0.0819462	0.587236	0.996894	0.00888035	0.967666	0.999304
chr4	3063841	3065800	1960	1.36033	0.00083627	0.246948	1.13473	0.00577115	0.634446	Distal Intergenic	4	3172083	3173003	921	1	-106283	Vmn1r2	vomeronasal 1 receptor 2	NA	NA	NA	NA	NA	NA
chr4	63264796	63265013	218	4.09583	0.000841871	0.247377	2.73464	0.017994	0.999943	Intron (ENSMUST00000125504.7/373864, intron 13 of 24)	4	63256851	63256932	82	1	7945	Mir455	microRNA 455	NA	NA	NA	NA	NA	NA
chr9	25122211	25122472	262	3.23806	0.000848233	0.247651	2.19027	0.0252935	0.999943	Intron (ENSMUST00000008573.8/80517, intron 4 of 7)	9	25108132	25151820	43689	2	29348	Herpud2	HERPUD family member 2	-0.00542701	0.951508	0.999304	0.0193088	0.89144	0.999222
chr1	39734033	39735080	1048	2.04418	0.000851106	0.247651	1.07612	0.0745489	0.999943	Distal Intergenic	1	39665301	39720997	55697	2	-13036	Rfx8	regulatory factor X 8	NA	NA	NA	NA	NA	NA
chr17	45939445	45939939	495	2.6462	0.000867038	0.250867	0.53967	0.478591	0.999943	Distal Intergenic	17	45879850	45881452	1603	2	-57993	4930542M03Rik	RIKEN cDNA 4930542M03 gene	NA	NA	NA	NA	NA	NA
chr11	88969954	88970631	678	1.56887	0.000885781	0.250867	1.5971	0.000988151	0.239689	Promoter (<=1kb)	11	88970252	88991613	21362	1	0	Coil	coilin	-0.264248	0.217612	0.905089	-0.585263	0.0523695	0.597147
chr11	78368221	78368591	371	2.77656	0.000887872	0.250867	2.74022	0.00178318	0.329578	Intron (ENSMUST00000108294.1/15218, intron 4 of 8)	11	78357577	78386558	28982	2	17967	Foxn1	forkhead box N1	NA	NA	NA	NA	NA	NA
chr7	30250500	30250917	418	3.25728	0.000889759	0.250867	2.11448	0.0272498	0.999943	Promoter (<=1kb)	7	30249822	30250565	744	2	0	Wdr62	WD repeat domain 62	-0.277857	0.0646147	0.648065	-0.389156	0.11913	0.792953
chr9	110742128	110743456	1329	1.32528	0.000890699	0.250867	1.24733	0.0017901	0.329578	Promoter (<=1kb)	9	110722142	110742719	20578	2	0	Pth1r	parathyroid hormone 1 receptor	0.44922	0.164019	0.853705	0.297571	0.554304	0.995648
chr1	85246803	85247225	423	1.91543	0.000892204	0.250867	1.08	0.0679062	0.999943	3' UTR	1	85241286	85254548	13263	2	7323	C130026I21Rik	RIKEN cDNA C130026I21 gene	NA	NA	NA	NA	NA	NA
chr2	29084560	29084766	207	4.10331	0.000906908	0.250867	4.30121	0.000536377	0.168423	Promoter (1-2kb)	2	29083409	29084692	1284	1	1151	Ttf1	transcription termination factor, RNA polymerase I	-0.0466507	0.677311	0.999097	0.0023483	0.989551	0.999466
chr14	32805170	32805501	332	3.21803	0.000908997	0.250867	2.54653	0.0237342	0.999943	Promoter (2-3kb)	14	32808234	32817092	8859	1	-2733	Tmem273	transmembrane protein 273	NA	NA	NA	NA	NA	NA
chr14	61729032	61729381	350	2.65713	0.000911985	0.250867	1.75948	0.0337338	0.999943	Distal Intergenic	14	61602839	61682373	79535	2	-46659	Dleu2	deleted in lymphocytic leukemia, 2	-0.25156	0.150773	0.838641	0.110659	0.506965	0.993894
chr13	118386234	118387789	1556	-1.00965	0.000913254	0.250867	-0.258092	0.397076	0.999943	Promoter (<=1kb)	13	118378381	118387252	8872	2	0	Mrps30	mitochondrial ribosomal protein S30	-0.0643344	0.678478	0.999097	-0.233575	0.384509	0.97482
chr1	156303362	156303730	369	2.65926	0.000919008	0.250867	-0.389664	0.649045	0.999943	Promoter (<=1kb)	1	156255296	156303664	48369	2	0	Tdrd5	tudor domain containing 5	NA	NA	NA	NA	NA	NA
chr4	3062067	3062947	881	1.40567	0.000919647	0.250867	0.724531	0.0909098	0.999943	Distal Intergenic	4	3172083	3173003	921	1	-109136	Vmn1r2	vomeronasal 1 receptor 2	NA	NA	NA	NA	NA	NA
chr19	5378523	5378902	380	2.51372	0.000922713	0.250867	3.9373	1.69079e-06	0.00822361	Promoter (1-2kb)	19	5380059	5380502	444	2	1600	Sart1	squamous cell carcinoma antigen recognized by T cells 1	-0.0980416	0.312449	0.952916	-0.0572268	0.719021	0.999222
chr4	123296558	123296957	400	2.42773	0.000924231	0.250867	2.16854	0.00533677	0.616284	Promoter (<=1kb)	4	123297180	123298832	1653	1	-223	Pabpc4	poly(A) binding protein, cytoplasmic 4	0.386057	0.0582282	0.623231	-0.469608	0.127854	0.807013
chr1	84990575	84990913	339	2.19781	0.0009427	0.250867	1.10037	0.111605	0.999943	Exon (ENSMUST00000188363.1/ENSMUST00000188363.1, exon 3 of 3)	1	84905898	84935134	29237	2	-55441	Slc16a14	solute carrier family 16 (monocarboxylic acid transporters), member 14	-0.0798309	0.860393	0.999222	-1.82819	0.0092781	0.241748
chr18	73533314	73533534	221	1.67515	0.000943299	0.250867	1.67378	0.00128117	0.271507	Exon (ENSMUST00000083988.1/ENSMUST00000083988.1, exon 1 of 1)	18	73573044	73592575	19532	1	-39510	Mex3c	mex3 RNA binding family member C	0.104708	0.211657	0.902078	0.221306	0.134658	0.816892
chr16	13314680	13314948	269	2.82329	0.000946582	0.250867	1.08501	0.202251	0.999943	Intron (ENSMUST00000009713.13/239719, intron 2 of 16)	16	13358421	13417529	59109	1	-43473	Mrtfb	myocardin related transcription factor B	NA	NA	NA	NA	NA	NA
chr4	3252561	3252868	308	2.54982	0.000955997	0.250867	1.63303	0.0355142	0.999943	Exon (ENSMUST00000145581.1/ENSMUST00000145581.1, exon 4 of 4)	4	3184348	3185358	1011	2	-67203	Vmn1r3	vomeronasal 1 receptor 3	NA	NA	NA	NA	NA	NA
chr19	47014882	47015450	569	1.71156	0.000961491	0.250867	2.56968	1.34392e-06	0.00822361	Promoter (<=1kb)	19	46887828	47015153	127326	2	0	Nt5c2	5'-nucleotidase, cytosolic II	0.0268914	0.760282	0.999222	-0.222594	0.102345	0.759344
chr11	70819812	70820131	320	2.60205	0.000962537	0.250867	3.45163	8.38372e-05	0.0611124	Distal Intergenic	11	70790932	70812586	21655	2	-7226	Scimp	SLP adaptor and CSK interacting membrane protein	-0.00171868	0.991653	0.999603	0.527649	0.0252231	0.427625
chr18	68692088	68692210	123	2.01839	0.000964948	0.250867	1.50468	0.0182958	0.999943	Distal Intergenic	18	68739400	68739501	102	1	-47190	Mir6356	microRNA 6356	NA	NA	NA	NA	NA	NA
chr17	13654631	13655289	659	1.54014	0.000969501	0.250867	2.40082	5.76894e-07	0.00688234	Intron (ENSMUST00000185626.6/72578, intron 1 of 5)	17	13489273	13668891	179619	2	13602	2700054A10Rik	RIKEN cDNA 2700054A10 gene	NA	NA	NA	NA	NA	NA
chr14	53364863	53365023	161	4.22418	0.000972425	0.250867	3.27792	0.00557587	0.624883	Distal Intergenic	14	53032417	53039466	7050	2	-325397	Gm30214	predicted gene, 30214	NA	NA	NA	NA	NA	NA
chr2	150135268	150137111	1844	-1.00611	0.000972439	0.250867	-0.477603	0.118122	0.999943	Promoter (<=1kb)	2	150114406	150136678	22273	2	0	Zfp120	zinc finger protein 120	-0.122123	0.298705	0.947695	0.0988967	0.624493	0.998813
chr3	100530073	100530629	557	2.0069	0.000975608	0.250867	0.878379	0.146318	0.999943	Distal Intergenic	3	100468057	100489324	21268	2	-40749	Tent5c	terminal nucleotidyltransferase 5C	NA	NA	NA	NA	NA	NA
chr15	85735102	85735953	852	1.44108	0.0009828	0.250867	1.05981	0.0159629	0.999943	Promoter (<=1kb)	15	85735564	85802163	66600	1	0	Ppara	peroxisome proliferator activated receptor alpha	NA	NA	NA	NA	NA	NA
chr2	27772007	27772482	476	2.08388	0.000984412	0.250867	0.347961	0.576977	0.999943	Distal Intergenic	2	27740201	27748671	8471	1	31806	Rxra	retinoid X receptor alpha	0.0217676	0.848365	0.999222	-0.300343	0.04554	0.563079
chr1	89317368	89317692	325	3.44695	0.000995741	0.250867	1.80645	0.0853988	0.999943	Intron (ENSMUST00000190308.1/ENSMUST00000190308.1, intron 1 of 2)	1	89360342	89406133	45792	2	88441	C030007H22Rik	RIKEN cDNA C030007H22 gene	NA	NA	NA	NA	NA	NA
chr2	167128929	167129853	925	1.57817	0.000996782	0.250867	0.542255	0.267349	0.999943	Intron (ENSMUST00000207917.1/16500, intron 1 of 1)	2	167095969	167188818	92850	2	58965	Kcnb1	potassium voltage gated channel, Shab-related subfamily, member 1	0.331109	0.465364	0.989213	-0.777186	0.262285	0.930623
chr6	72737157	72737408	252	3.13212	0.0010078	0.250867	2.34678	0.0185758	0.999943	Intron (ENSMUST00000069536.11/21415, intron 3 of 11)	6	72632976	72788598	155623	2	51190	Tcf7l1	transcription factor 7 like 1 (T cell specific, HMG box)	0.414926	0.547543	0.995293	0.24157	0.811843	0.999222
chr4	45781973	45782202	230	3.2187	0.00100962	0.250867	3.2153	0.00066249	0.191427	Distal Intergenic	4	45799022	45804604	5583	1	-16820	Aldh1b1	aldehyde dehydrogenase 1 family, member B1	0.106536	0.521235	0.993894	1.03748	3.28263e-06	0.000407682
chr4	137796170	137796504	335	2.18717	0.00101079	0.250867	0.932486	0.178663	0.999943	Promoter (<=1kb)	4	137741733	137796384	54652	2	0	Alpl	alkaline phosphatase, liver/bone/kidney	NA	NA	NA	NA	NA	NA
chr2	168935108	168935471	364	2.3935	0.00101466	0.250867	2.10318	0.00557988	0.624883	Exon (ENSMUST00000109162.8/22722, exon 5 of 9)	2	168950575	168955266	4692	2	19795	Zfp64	zinc finger protein 64	-0.0285007	0.810435	0.999222	0.0271245	0.886469	0.999222
chr16	3351087	3351660	574	1.66015	0.00101551	0.250867	1.6418	0.0017089	0.325515	Distal Intergenic	16	3592398	3593339	942	1	-240738	Olfr161	olfactory receptor 161	NA	NA	NA	NA	NA	NA
chr1	85081010	85081800	791	2.07363	0.00101658	0.250867	1.39419	0.0292932	0.999943	Intron (ENSMUST00000159114.1/ENSMUST00000159114.1, intron 2 of 2)	1	85083069	85109449	26381	2	27649	A530032D15Rik	RIKEN cDNA A530032D15Rik gene	NA	NA	NA	NA	NA	NA
chr5	136451172	136451722	551	1.9522	0.00102143	0.250867	0.652756	0.25426	0.999943	Intron (ENSMUST00000176216.8/13047, intron 2 of 22)	5	136375716	136375803	88	2	-75369	Mir721	microRNA 721	0.119935	0.924084	0.999304	-0.573217	0.764823	0.999222
chr17	24212020	24212585	566	1.45609	0.00102176	0.250867	1.45999	0.00102609	0.242882	Promoter (2-3kb)	17	24203848	24209531	5684	2	-2489	Ntn3	netrin 3	NA	NA	NA	NA	NA	NA
chr3	89510569	89511096	528	2.44383	0.00102197	0.250867	1.87948	0.0112188	0.884015	Distal Intergenic	3	89520164	89667761	147598	1	-9068	Kcnn3	potassium intermediate/small conductance calcium-activated channel, subfamily N, member 3	-0.606935	0.259113	0.928919	-0.937837	0.251144	0.925516
chr13	78198423	78198792	370	2.19354	0.00102851	0.251158	1.92653	0.00426498	0.548289	Promoter (<=1kb)	13	78198017	78235733	37717	1	406	A830082K12Rik	RIKEN cDNA A830082K12 gene	NA	NA	NA	NA	NA	NA
chr4	3067593	3068265	673	1.57205	0.0010371	0.251158	1.54909	0.00139452	0.285852	Distal Intergenic	4	3172083	3173003	921	1	-103818	Vmn1r2	vomeronasal 1 receptor 2	NA	NA	NA	NA	NA	NA
chr12	74803880	74804491	612	1.21953	0.00103805	0.251158	1.33802	0.00037049	0.140126	Distal Intergenic	12	74897220	75177332	280113	2	372841	Kcnh5	potassium voltage-gated channel, subfamily H (eag-related), member 5	NA	NA	NA	NA	NA	NA
chr1	88309960	88310578	619	1.74704	0.00104013	0.251158	1.19925	0.0293751	0.999943	Intron (ENSMUST00000113114.9/171382, intron 4 of 28)	1	88306759	88389293	82535	1	3201	Trpm8	transient receptor potential cation channel, subfamily M, member 8	NA	NA	NA	NA	NA	NA
chr12	105877319	105877573	255	3.22723	0.00104421	0.251158	3.13627	0.00138784	0.285464	Distal Intergenic	12	105829067	105835499	6433	1	48252	Papola	poly (A) polymerase alpha	0.156562	0.117784	0.790048	0.297835	0.0330484	0.489634
chr5	134378915	134379101	187	2.23707	0.00105253	0.25154	3.07334	1.79806e-05	0.0277683	Promoter (1-2kb)	5	134362404	134377078	14675	2	-1837	Gtf2ird1	general transcription factor II I repeat domain-containing 1	0.713621	0.00740471	0.209359	-1.29648	0.00140126	0.0641743
chr11	116395879	116396173	295	3.83099	0.00105423	0.25154	1.28819	0.248465	0.999943	Intron (ENSMUST00000100202.9/217340, intron 2 of 18)	11	116359889	116387405	27517	2	-8474	Rnf157	ring finger protein 157	0.0648492	0.716617	0.999222	-1.52445	1.49798e-09	4.37901e-07
chr8	39005573	39006743	1171	-1.01136	0.00106662	0.253136	-0.735767	0.0179236	0.999943	Promoter (<=1kb)	8	39005845	39165114	159270	1	0	Tusc3	tumor suppressor candidate 3	0.117401	0.496861	0.993033	-0.22657	0.32284	0.957521
chr1	85256963	85257555	593	1.78578	0.00107517	0.253136	1.54866	0.00541783	0.619106	Promoter (2-3kb)	1	85241286	85254548	13263	2	-2415	C130026I21Rik	RIKEN cDNA C130026I21 gene	NA	NA	NA	NA	NA	NA
chr14	53805891	53806012	122	8.06075	0.00107867	0.253136	0.585837	0.688845	0.999943	Distal Intergenic	14	54239661	54253914	14254	2	447902	Dad1	defender against cell death 1	0.220499	0.043297	0.552477	0.601152	0.000218416	0.0145965
chr4	135029560	135030170	611	1.76194	0.00108063	0.253136	1.22327	0.0224074	0.999943	Distal Intergenic	4	135120652	135177990	57339	1	-90482	Runx3	runt related transcription factor 3	0.352193	0.00988263	0.252047	0.636426	4.07391e-05	0.00362038
chr11	67921979	67922385	407	1.78505	0.00108214	0.253136	2.16153	0.000157978	0.0897464	Promoter (<=1kb)	11	67854523	67922153	67631	2	0	Usp43	ubiquitin specific peptidase 43	NA	NA	NA	NA	NA	NA
chr8	23095483	23095785	303	1.52705	0.00108668	0.253205	1.33125	0.00520147	0.609564	Promoter (<=1kb)	8	23096101	23123638	27538	1	-316	Ank1	ankyrin 1, erythroid	0.147342	0.655865	0.998983	-1.01407	0.062675	0.639887
chr15	99670592	99670787	196	2.07762	0.00109214	0.253488	2.17937	0.000668122	0.191427	Promoter (<=1kb)	15	99670368	99701128	30761	1	224	Asic1	acid-sensing (proton-gated) ion channel 1	-0.272441	0.427004	0.98378	-0.219905	0.683784	0.999097
chr2	3239598	3240009	412	3.14154	0.00109851	0.253978	2.356	0.0135136	0.981832	Distal Intergenic	2	3284212	3328877	44666	1	-44203	Nmt2	N-myristoyltransferase 2	0.0184576	0.868756	0.999222	-0.155355	0.388487	0.975678
chr3	95959259	95960200	942	1.78388	0.00110404	0.25427	0.325	0.550239	0.999943	Distal Intergenic	3	95944204	95945523	1320	1	15055	Anp32e	acidic (leucine-rich) nuclear phosphoprotein 32 family, member E	0.189952	0.134295	0.816361	-0.117003	0.5362	0.994623
chr5	122250157	122250473	317	2.70824	0.00111142	0.254985	4.10676	1.69779e-05	0.0273711	Promoter (1-2kb)	5	122245571	122251678	6108	2	1205	Tctn1	tectonic family member 1	-0.204136	0.355967	0.968036	-0.27724	0.447368	0.987617
chr1	121489220	121489480	261	3.25136	0.00112234	0.25621	2.48609	0.0247182	0.999943	Promoter (1-2kb)	1	121491217	121499477	8261	1	-1737	Ccdc93	coiled-coil domain containing 93	-0.129641	0.110564	0.777403	-0.0510941	0.737667	0.999222
chr5	131537238	131537527	290	2.60685	0.00112535	0.25621	0.693572	0.371135	0.999943	Promoter (<=1kb)	5	131475328	131537970	62643	2	443	Auts2	autism susceptibility candidate 2	-0.440201	0.383974	0.974788	-1.49408	0.13115	0.811662
chr5	86803714	86805371	1658	-0.950686	0.00115718	0.261989	-0.715227	0.0146766	0.999943	Promoter (<=1kb)	5	86804221	86836654	32434	1	0	Ythdc1	YTH domain containing 1	-0.118673	0.168246	0.858952	0.236434	0.115069	0.784879
chr10	79716418	79717261	844	1.60089	0.00116123	0.261989	1.43161	0.003758	0.515243	Promoter (<=1kb)	10	79716634	79736108	19475	1	0	Hcn2	hyperpolarization-activated, cyclic nucleotide-gated K+ 2	NA	NA	NA	NA	NA	NA
chr5	36048651	36048876	226	3.28688	0.00116743	0.261989	1.22234	0.26268	0.999943	Intron (ENSMUST00000037370.13/81840, intron 10 of 26)	5	35984188	35989668	5481	1	64463	Afap1	actin filament associated protein 1	0.484534	0.00685768	0.200001	0.728388	0.00183374	0.0788177
chr5	100776743	100776924	182	4.27528	0.0011721	0.261989	1.73941	0.136919	0.999943	Promoter (2-3kb)	5	100771548	100774120	2573	2	-2623	Helq	helicase, POLQ-like	0.291566	0.116426	0.78695	-0.0684093	0.816885	0.999222
chr2	31151921	31153134	1214	1.41552	0.00117747	0.261989	0.161084	0.721346	0.999943	Promoter (<=1kb)	2	31152316	31218775	66460	1	0	Gpr107	G protein-coupled receptor 107	-0.135945	0.0579442	0.622058	0.0475845	0.724278	0.999222
chr11	86956205	86956798	594	2.07306	0.00118213	0.261989	0.697591	0.272598	0.999943	Intron (ENSMUST00000018571.4/77864, intron 2 of 4)	11	86940599	86972024	31426	2	15226	Ypel2	yippee like 2	-0.196974	0.361068	0.969665	-0.662824	0.0221381	0.396716
chr9	64495446	64495865	420	2.83007	0.00118354	0.261989	0.0638295	0.94703	0.999943	Intron (ENSMUST00000093829.8/214058, intron 1 of 22)	9	64501336	64509072	7737	1	-5471	Megf11	multiple EGF-like-domains 11	-0.295325	0.307673	0.950897	0.116424	0.79088	0.999222
chr5	38341018	38341224	207	4.065	0.00118587	0.261989	4.28805	0.00128357	0.271507	Distal Intergenic	5	38344435	38349197	4763	1	-3211	4930487D11Rik	RIKEN cDNA 4930487D11 gene	NA	NA	NA	NA	NA	NA
chr2	165358518	165358813	296	3.06516	0.0011917	0.262306	1.77836	0.0598731	0.999943	Promoter (<=1kb)	2	165353811	165359401	5591	2	588	Zfp663	zinc finger protein 663	NA	NA	NA	NA	NA	NA
chr15	79230150	79230752	603	2.13883	0.001202	0.2636	3.0768	1.16744e-05	0.0224638	Promoter (<=1kb)	15	79229702	79249329	19628	1	448	Pick1	protein interacting with C kinase 1	0.0971041	0.774289	0.999222	-1.40789	0.0126946	0.293244
chr13	51833758	51834245	488	2.05087	0.00120822	0.263994	-0.0774108	0.90508	0.999943	Distal Intergenic	13	51846678	51848468	1791	1	-12433	Gadd45g	growth arrest and DNA-damage-inducible 45 gamma	0.164496	0.332091	0.960385	0.167924	0.360503	0.969486
chr17	13590394	13591562	1169	1.47187	0.00122205	0.26521	1.7106	0.0002247	0.104714	Intron (ENSMUST00000185626.6/72578, intron 1 of 5)	17	13487021	13568864	81844	2	-21530	2700054A10Rik	RIKEN cDNA 2700054A10 gene	NA	NA	NA	NA	NA	NA
chr2	105903786	105905257	1472	-0.989206	0.00123045	0.26521	-0.403185	0.18854	0.999943	Promoter (<=1kb)	2	105904638	105965558	60921	1	0	Immp1l	IMP1 inner mitochondrial membrane peptidase-like (S. cerevisiae)	0.245219	0.627258	0.998813	-0.0810173	0.913799	0.999304
chr2	145582876	145583083	208	3.62454	0.00123126	0.26521	1.06325	0.315025	0.999943	Intron (ENSMUST00000110007.7/94249, intron 7 of 16)	2	145606818	145614160	7343	1	-23735	Slc24a3	solute carrier family 24 (sodium/potassium/calcium exchanger), member 3	0.88094	0.157806	0.847309	-0.762029	0.37169	0.971014
chr16	34208373	34208808	436	2.82153	0.00123157	0.26521	2.87976	0.00241014	0.399348	Intron (ENSMUST00000076810.11/545156, intron 21 of 59)	16	34244114	34252315	8202	2	43507	Kalrn	kalirin, RhoGEF kinase	0.0514313	0.912215	0.999304	2.22338	0.00125926	0.0589954
chr5	30114050	30114947	898	1.69131	0.00126095	0.270087	0.800974	0.127415	0.999943	Exon (ENSMUST00000058045.4/242915, exon 4 of 6)	5	30119899	30120305	407	2	5358	Hadha	hydroxyacyl-CoA dehydrogenase trifunctional multienzyme complex subunit alpha	0.0512639	0.558977	0.995895	0.204108	0.162194	0.850945
chr2	77945291	77946839	1549	-1.00721	0.00126614	0.270087	-0.702692	0.0251091	0.999943	Promoter (<=1kb)	2	77881159	77946180	65022	2	0	Cwc22	CWC22 spliceosome-associated protein	0.00969859	0.935551	0.999304	0.0827244	0.683273	0.999097
chr11	117749379	117749904	526	2.64908	0.0012678	0.270087	3.57832	2.41025e-05	0.0326754	Promoter (<=1kb)	11	117749231	117751308	2078	1	148	Tnrc6c	trinucleotide repeat containing 6C	-0.0505151	0.496801	0.993033	0.17022	0.188236	0.882819
chr8	73618981	73619417	437	1.95315	0.00128409	0.271911	1.51721	0.0128262	0.952296	Distal Intergenic	8	72814599	73353540	538942	2	-265441	Large1	LARGE xylosyl- and glucuronyltransferase 1	NA	NA	NA	NA	NA	NA
chr11	120531138	120531490	353	2.47294	0.00129085	0.271911	1.18928	0.125207	0.999943	Promoter (<=1kb)	11	120530774	120538983	8210	1	364	Gcgr	glucagon receptor	NA	NA	NA	NA	NA	NA
chr13	69739426	69740064	639	2.03981	0.00129175	0.271911	0.837527	0.182138	0.999943	Promoter (<=1kb)	13	69702832	69739889	37058	2	0	Ube2ql1	ubiquitin-conjugating enzyme E2Q family-like 1	NA	NA	NA	NA	NA	NA
chr17	33779364	33779521	158	2.31929	0.00130162	0.271911	0.872445	0.246717	0.999943	Promoter (<=1kb)	17	33777012	33779143	2132	2	-221	Angptl4	angiopoietin-like 4	0.361844	0.379526	0.972767	-1.18012	0.0204585	0.380166
chr2	167609614	167609970	357	2.8426	0.00130192	0.271911	2.78294	0.00208071	0.360447	Promoter (<=1kb)	2	167608946	167610648	1703	2	678	Ube2v1	ubiquitin-conjugating enzyme E2 variant 1	-0.553335	0.459463	0.989155	-1.02	0.416141	0.981196
chr3	3001165	3002112	948	1.32594	0.00130372	0.271911	1.33031	0.00187102	0.340264	Distal Intergenic	3	3508030	3657844	149815	1	-505918	Hnf4g	hepatocyte nuclear factor 4, gamma	NA	NA	NA	NA	NA	NA
chr10	7460719	7461181	463	2.50457	0.00131803	0.273414	1.62957	0.0428509	0.999943	Intron (ENSMUST00000218087.1/77777, intron 1 of 4)	10	7446183	7473341	27159	2	12160	Ulbp1	UL16 binding protein 1	-0.249657	0.46828	0.989512	-0.929888	0.0561419	0.615444
chr19	10747343	10748788	1446	1.47095	0.00132009	0.273414	0.712797	0.117838	0.999943	Exon (ENSMUST00000185446.1/ENSMUST00000185446.1, exon 1 of 2)	19	10740960	10785677	44718	1	6383	A430093F15Rik	RIKEN cDNA A430093F15 gene	NA	NA	NA	NA	NA	NA
chr11	69227799	69228236	438	3.02441	0.00135522	0.279719	2.3287	0.0152448	0.999943	Exon (ENSMUST00000021259.8/14919, exon 10 of 19)	11	69218117	69237022	18906	2	8786	Gucy2e	guanylate cyclase 2e	NA	NA	NA	NA	NA	NA
chr2	165716850	165717289	440	2.39323	0.00137256	0.282314	1.43124	0.0608105	0.999943	Intron (ENSMUST00000088132.12/14049, intron 7 of 15)	2	165713569	165766260	52692	1	3281	Eya2	EYA transcriptional coactivator and phosphatase 2	0.348259	0.745139	0.999222	1.69251	0.254383	0.927605
chr1	88211487	88212756	1270	1.45172	0.00137936	0.282314	1.30955	0.00460275	0.579228	Promoter (<=1kb)	1	88211959	88218997	7039	1	0	Ugt1a1	UDP glucuronosyltransferase 1 family, polypeptide A1	-0.734619	0.545169	0.994995	0.446808	0.830533	0.999222
chr4	133553012	133553877	866	1.62517	0.00138365	0.282314	0.286239	0.58004	0.999943	Promoter (<=1kb)	4	133553376	133556536	3161	1	0	Nr0b2	nuclear receptor subfamily 0, group B, member 2	-1.0597	0.44063	0.986251	-1.04256	0.701538	0.999222
chr13	42916323	42916805	483	2.14415	0.00138813	0.282314	1.6708	0.0270944	0.999943	Intron (ENSMUST00000128646.7/218194, intron 3 of 13)	13	42866834	42956675	89842	1	49489	Phactr1	phosphatase and actin regulator 1	0.977313	0.493905	0.993033	-1.10428	0.508148	0.993894
chr2	114654048	114655512	1465	-0.976809	0.00139347	0.282314	-0.678495	0.0266874	0.999943	Promoter (<=1kb)	2	114516416	114654953	138538	2	0	Dph6	diphthamine biosynthesis 6	-0.0544053	0.757128	0.999222	-0.266866	0.389338	0.975723
chr9	3005905	3006316	412	1.5199	0.00140396	0.282314	1.22345	0.0110708	0.878157	Exon (ENSMUST00000179881.1/ENSMUST00000179881.1, exon 3 of 5)	9	3038669	3038743	75	2	32427	Mir101c	microRNA 101c	NA	NA	NA	NA	NA	NA
chr11	51328639	51328998	360	2.55406	0.00140419	0.282314	1.52683	0.0501854	0.999943	Intron (ENSMUST00000102765.8/237759, intron 2 of 28)	11	51289920	51583918	293999	1	38719	Col23a1	collagen, type XXIII, alpha 1	-1.71556	0.00625125	0.187511	1.21183	0.339173	0.963116
chr4	71290969	71292543	1575	-1.01084	0.00140565	0.282314	-0.646042	0.0418251	0.999943	Distal Intergenic	4	70461826	70534995	73170	2	-755974	Megf9	multiple EGF-like-domains 9	0.0791719	0.644212	0.998983	0.579649	0.0143981	0.31279
chr1	150392418	150393886	1469	-0.924735	0.00141367	0.282972	-0.617055	0.0333364	0.999943	Promoter (<=1kb)	1	150392838	150449815	56978	1	0	Tpr	translocated promoter region, nuclear basket protein	-0.0961902	0.214937	0.90349	-0.0513466	0.698794	0.999222
chr2	28446725	28447272	548	1.70385	0.0014221	0.283416	1.48496	0.00577671	0.634446	Promoter (<=1kb)	2	28446800	28450506	3707	1	0	Ppp1r26	protein phosphatase 1, regulatory subunit 26	1.42648	0.344737	0.964415	-1.64531	0.40078	0.978192
chr17	24649637	24650400	764	1.36115	0.0014293	0.283416	1.44632	0.000694279	0.195348	Promoter (<=1kb)	17	24639286	24650289	11004	2	0	Slc9a3r2	solute carrier family 9 (sodium/hydrogen exchanger), member 3 regulator 2	-0.857573	0.0144053	0.312879	-3.18042	3.00202e-08	6.33185e-06
chr8	6100893	6101212	320	3.09117	0.00143935	0.283416	2.9619	0.00286258	0.446324	Distal Intergenic	8	5083219	5105351	22133	2	-995542	Slc10a2	solute carrier family 10, member 2	NA	NA	NA	NA	NA	NA
chr12	40221967	40224049	2083	-0.982192	0.00144001	0.283416	-0.646166	0.0361968	0.999943	Promoter (<=1kb)	12	40222712	40222811	100	2	0	Mir1938	microRNA 1938	0.285572	0.499167	0.993033	-0.926562	0.121401	0.796949
chr10	58225238	58225604	367	1.63816	0.00144366	0.283416	1.49251	0.00491663	0.588597	Distal Intergenic	10	58230651	58232675	2025	2	7071	Dux	double homeobox	NA	NA	NA	NA	NA	NA
chr11	3112229	3112748	520	2.33535	0.00144857	0.283416	0.6152	0.409259	0.999943	Distal Intergenic	11	3125904	3129396	3493	1	-13156	Pisd-ps1	phosphatidylserine decarboxylase, pseudogene 1	-0.2364	0.159845	0.849536	-0.713383	0.00320314	0.11976
chr9	120348802	120349187	386	3.05934	0.00145848	0.283416	3.37935	0.000466793	0.158206	Intron (ENSMUST00000133173.2/245049, intron 2 of 5)	9	120386309	120432951	46643	1	-37122	Myrip	myosin VIIA and Rab interacting protein	NA	NA	NA	NA	NA	NA
chr5	69556583	69558023	1441	-0.950118	0.00145962	0.283416	-0.548046	0.0679271	0.999943	Promoter (<=1kb)	5	69556923	69571730	14808	1	0	Guf1	GUF1 homolog, GTPase	-0.141541	0.443444	0.986637	-0.825167	0.00167061	0.0735128
chr17	25656198	25656580	383	2.62516	0.00146671	0.283416	2.07802	0.0149845	0.999943	3' UTR	17	25717171	25719406	2236	1	-60591	Gng13	guanine nucleotide binding protein (G protein), gamma 13	NA	NA	NA	NA	NA	NA
chr1	86045731	86046687	957	1.5841	0.00147134	0.283416	1.62754	0.00123466	0.264918	Promoter (<=1kb)	1	86045863	86053353	7491	1	0	2810459M11Rik	RIKEN cDNA 2810459M11 gene	NA	NA	NA	NA	NA	NA
chr9	123461813	123462187	375	1.23572	0.00147389	0.283416	1.40839	0.000357113	0.138323	3' UTR	9	123454790	123461899	7110	1	7023	Lars2	leucyl-tRNA synthetase, mitochondrial	-0.00765389	0.961641	0.999304	0.36886	0.134693	0.816892
chr11	102818649	102819609	961	1.59463	0.00147397	0.283416	1.49585	0.00361685	0.509467	Promoter (<=1kb)	11	102799579	102819179	19601	2	0	Gjc1	gap junction protein, gamma 1	NA	NA	NA	NA	NA	NA
chr4	3089550	3091501	1952	1.11194	0.00148304	0.283416	1.22665	0.000486093	0.162153	Distal Intergenic	4	3172083	3173003	921	1	-80582	Vmn1r2	vomeronasal 1 receptor 2	NA	NA	NA	NA	NA	NA
chr4	149856074	149856775	702	1.47903	0.00148528	0.283416	0.377151	0.411305	0.999943	Distal Intergenic	4	149898214	149907289	9076	2	50514	Spsb1	splA/ryanodine receptor domain and SOCS box containing 1	0.208349	0.4086	0.979559	0.250332	0.401804	0.97857
chr13	119428322	119430210	1889	-0.914271	0.00148716	0.283416	-0.662923	0.0219204	0.999943	Promoter (<=1kb)	13	119428601	119457391	28791	1	0	Paip1	polyadenylate binding protein-interacting protein 1	0.0820648	0.409138	0.979559	0.171796	0.270754	0.935647
chr13	82152418	82152941	524	2.47623	0.00149901	0.284764	1.63396	0.0457503	0.999943	Intron (ENSMUST00000224753.1/ENSMUST00000224753.1, intron 1 of 2)	13	81791977	81793668	1692	1	360441	Cetn3	centrin 3	-0.0114669	0.911858	0.999304	-0.137268	0.411263	0.979559
chr11	97628809	97630154	1346	1.24747	0.00150441	0.284883	1.26869	0.00141309	0.287683	Promoter (<=1kb)	11	97627389	97629702	2314	2	0	Epop	elongin BC and polycomb repressive complex 2 associated protein	-0.320244	0.402773	0.978632	-1.69456	0.000698923	0.0371481
chr7	117862874	117863252	379	3.26493	0.00151923	0.286778	2.15534	0.0428254	0.999943	Distal Intergenic	7	118109663	118115228	5566	2	251976	Rps15a	ribosomal protein S15A	0.246636	0.0610755	0.634061	0.0994734	0.587975	0.996894
chr3	132683303	132684766	1464	-1.00148	0.00152664	0.287269	-0.601827	0.0575053	0.999943	Promoter (<=1kb)	3	132660481	132684122	23642	2	0	Aimp1	aminoacyl tRNA synthetase complex-interacting multifunctional protein 1	-0.0311422	0.773798	0.999222	0.0704593	0.680555	0.999097
chr19	32120717	32121075	359	2.60798	0.00153209	0.287387	1.4464	0.0614993	0.999943	Downstream (1-2kb)	19	32014406	32108211	93806	2	-12506	Asah2	N-acylsphingosine amidohydrolase 2	-0.426575	0.00464231	0.153173	0.153079	0.552363	0.995648
chr13	54053789	54054085	297	2.95775	0.00154912	0.289199	2.46461	0.0246835	0.999943	Promoter (<=1kb)	13	54054261	54054780	520	2	695	Drd1	dopamine receptor D1	NA	NA	NA	NA	NA	NA
chr2	27469232	27469798	567	2.40072	0.00155145	0.289199	1.09744	0.141012	0.999943	Intron (ENSMUST00000028282.14/67382, intron 1 of 11)	2	27463892	27464582	691	2	-4650	Brd3	bromodomain containing 3	-0.126555	0.186726	0.880684	-0.112233	0.485934	0.991279
chr11	116531393	116534503	3111	1.04839	0.00156523	0.290859	0.382305	0.250671	0.999943	Promoter (<=1kb)	11	116531744	116536657	4914	1	0	Sphk1	sphingosine kinase 1	0.350141	0.476158	0.99067	0.742326	0.287661	0.944651
chr16	3235909	3237613	1705	1.18819	0.00157916	0.292538	1.27783	0.000723626	0.200764	Distal Intergenic	16	3592398	3593339	942	1	-354785	Olfr161	olfactory receptor 161	NA	NA	NA	NA	NA	NA
chr11	115919177	115919947	771	2.6801	0.00159265	0.294122	2.83964	0.00105791	0.244394	Intron (ENSMUST00000021097.9/170472, intron 6 of 18)	11	115912017	115913920	1904	1	7160	Smim6	small integral membrane protein 6	0.553369	0.166601	0.857593	-0.786061	0.191762	0.885884
chr9	3029441	3029912	472	1.37217	0.00161235	0.295945	1.60122	0.000350524	0.136659	Exon (ENSMUST00000099051.10/ENSMUST00000099051.10, exon 2 of 5)	9	3038669	3038743	75	2	8831	Mir101c	microRNA 101c	NA	NA	NA	NA	NA	NA
chr15	80363804	80364165	362	2.34147	0.00161853	0.295945	2.09833	0.00434728	0.554092	Intron (ENSMUST00000160424.7/239556, intron 10 of 36)	15	80389328	80390917	1590	1	-25163	Cacna1i	calcium channel, voltage-dependent, alpha 1I subunit	NA	NA	NA	NA	NA	NA
chr11	106355062	106356060	999	1.90532	0.00162293	0.295945	1.31036	0.0299621	0.999943	Distal Intergenic	11	106318592	106349389	30798	2	-5673	Scn4a	sodium channel, voltage-gated, type IV, alpha	NA	NA	NA	NA	NA	NA
chr13	88827818	88828877	1060	-1.04737	0.00162315	0.295945	-0.127264	0.702669	0.999943	Exon (ENSMUST00000133761.1/13612, exon 2 of 2)	13	88821642	89323223	501582	1	6176	Edil3	EGF-like repeats and discoidin I-like domains 3	0.674237	0.0224775	0.399839	-0.122084	0.769542	0.999222
chr16	81437092	81438400	1309	-1.24067	0.0016275	0.295945	-0.414626	0.292693	0.999943	Exon (ENSMUST00000037785.13/17968, exon 4 of 16)	16	81465623	81518030	52408	1	-27223	Ncam2	neural cell adhesion molecule 2	-0.623762	0.393934	0.976082	0.523896	0.700494	0.999222
chr15	84675258	84675662	405	2.64143	0.00163229	0.295945	1.73925	0.0334107	0.999943	Intron (ENSMUST00000171460.7/109270, intron 1 of 8)	15	84681002	84703672	22671	1	-5340	Prr5	proline rich 5 (renal)	0.144454	0.69754	0.999222	1.00439	0.0766905	0.691677
chr9	56744467	56744930	464	2.06385	0.00166643	0.300037	1.96393	0.00266692	0.424218	Intron (ENSMUST00000210032.1/235402, intron 2 of 6)	9	56685190	56769123	83934	2	24193	Lingo1	leucine rich repeat and Ig domain containing 1	NA	NA	NA	NA	NA	NA
chr8	3754407	3754604	198	1.49113	0.00166756	0.300037	1.54948	0.00179017	0.329578	Distal Intergenic	8	3743397	3748984	5588	2	-5423	Cd209a	CD209a antigen	0.660925	0.0360606	0.509721	-2.08668	1.34383e-18	1.47639e-15
chr1	93028873	93029853	981	1.61274	0.00166995	0.300037	0.373966	0.469583	0.999943	Promoter (1-2kb)	1	93023493	93027205	3713	2	-1668	Kif1a	kinesin family member 1A	0.422356	0.0679528	0.659363	-0.595761	0.0492922	0.581601
chr9	72807188	72807838	651	2.27483	0.00167759	0.300505	0.566882	0.430486	0.999943	Promoter (<=1kb)	9	72806874	72917291	110418	1	314	Prtg	protogenin	NA	NA	NA	NA	NA	NA
chr1	85242784	85243290	507	1.84667	0.00168634	0.301169	1.31779	0.029181	0.999943	Intron (ENSMUST00000159114.1/ENSMUST00000159114.1, intron 2 of 2)	1	85241286	85254548	13263	2	11258	C130026I21Rik	RIKEN cDNA C130026I21 gene	NA	NA	NA	NA	NA	NA
chr3	88016653	88017087	435	2.42488	0.00170233	0.303117	3.02491	0.000389103	0.141897	Distal Intergenic	3	88022638	88023673	1036	2	6586	Hapln2	hyaluronan and proteoglycan link protein 2	NA	NA	NA	NA	NA	NA
chr4	3236002	3236706	705	1.75382	0.00172358	0.305987	1.88133	0.00122697	0.264918	Distal Intergenic	4	3184348	3185358	1011	2	-50644	Vmn1r3	vomeronasal 1 receptor 3	NA	NA	NA	NA	NA	NA
chr1	152682207	152682948	742	2.00252	0.00174571	0.308996	0.509772	0.432131	0.999943	Intron (ENSMUST00000111859.7/19731, intron 1 of 18)	1	152516951	152625217	108267	2	-56990	Rgl1	ral guanine nucleotide dissociation stimulator,-like 1	0.0589718	0.640057	0.998973	0.416263	0.00673519	0.19735
chr1	131606856	131607103	248	2.46781	0.00175235	0.309254	0.49914	0.523913	0.999943	Intron (ENSMUST00000027690.6/26361, intron 1 of 1)	1	131599723	131609754	10032	1	7133	Avpr1b	arginine vasopressin receptor 1B	NA	NA	NA	NA	NA	NA
chr6	143696255	143696632	378	2.71743	0.00177731	0.312732	0.824458	0.341665	0.999943	Distal Intergenic	6	143593353	143651288	57936	2	-44967	1700060C16Rik	RIKEN cDNA 1700060C16 gene	NA	NA	NA	NA	NA	NA
chr6	148944525	148947051	2527	-0.873324	0.00180053	0.313235	-0.644035	0.0217373	0.999943	Promoter (<=1kb)	6	148944867	148947121	2255	1	0	3010003L21Rik	RIKEN cDNA 3010003L21 gene	NA	NA	NA	NA	NA	NA
chr3	130741352	130741670	319	2.80316	0.00180216	0.313235	1.87579	0.0373855	0.999943	Intron (ENSMUST00000196074.1/ENSMUST00000196074.1, intron 1 of 1)	3	130726839	130730398	3560	2	-10954	Rpl34	ribosomal protein L34	0.00233215	0.983859	0.999363	0.0655582	0.653299	0.998983
chr11	107345610	107345753	144	3.81491	0.00180293	0.313235	2.25456	0.0513799	0.999943	Promoter (2-3kb)	11	107226257	107348130	121874	2	2377	Pitpnc1	phosphatidylinositol transfer protein, cytoplasmic 1	0.0365043	0.779368	0.999222	0.112136	0.566521	0.996441
chr1	67038126	67039525	1400	-0.989151	0.00180551	0.313235	-0.353398	0.267402	0.999943	Promoter (<=1kb)	1	67000517	67038865	38349	2	0	Lancl1	LanC (bacterial lantibiotic synthetase component C)-like 1	0.373975	0.177355	0.868924	-0.209112	0.56635	0.996441
chr3	85970991	85971379	389	2.32919	0.00180642	0.313235	1.02676	0.1682	0.999943	Promoter (<=1kb)	3	85971109	86130526	159418	1	0	Sh3d19	SH3 domain protein D19	-0.388539	0.287055	0.944528	-0.734424	0.164186	0.853773
chr2	140169987	140171458	1472	-1.05674	0.0018197	0.313754	-0.750676	0.0274211	0.999943	Promoter (<=1kb)	2	140119883	140170564	50682	2	0	Esf1	ESF1 nucleolar pre-rRNA processing protein homolog	-0.0901636	0.428598	0.983858	-0.186499	0.307309	0.950897
chr2	5379058	5379376	319	1.34777	0.00181993	0.313754	1.39312	0.00166925	0.322235	Intron (ENSMUST00000044009.13/227541, intron 3 of 10)	2	5137776	5230878	93103	1	241282	Ccdc3	coiled-coil domain containing 3	NA	NA	NA	NA	NA	NA
chr8	123491187	123491925	739	1.93233	0.00182899	0.314406	0.907543	0.144122	0.999943	Promoter (1-2kb)	8	123492961	123498933	5973	1	-1036	Afg3l1	AFG3-like AAA ATPase 1	0.0600894	0.516368	0.993894	-0.254322	0.116475	0.787082
chr5	114921703	114922585	883	1.0363	0.00183856	0.314432	0.834284	0.0127973	0.952296	Promoter (<=1kb)	5	114923240	114937912	14673	1	-655	Oasl1	2'-5' oligoadenylate synthetase-like 1	0.0299435	0.929925	0.999304	1.30504	0.0271433	0.44523
chr9	83299572	83299945	374	2.40818	0.00183968	0.314432	0.0853918	0.91204	0.999943	Distal Intergenic	9	83400635	83401869	1235	2	101924	Lca5	Leber congenital amaurosis 5 (human)	0.2251	0.524463	0.993894	0.433239	0.326398	0.958898
chr15	97049565	97049906	342	2.52198	0.00185329	0.315518	2.18721	0.0122182	0.92607	Promoter (<=1kb)	15	97012913	97050087	37175	2	181	Slc38a4	solute carrier family 38, member 4	NA	NA	NA	NA	NA	NA
chr4	3079874	3081932	2059	1.25314	0.00185935	0.315518	1.25517	0.00195809	0.349701	Distal Intergenic	4	3172083	3173003	921	1	-90151	Vmn1r2	vomeronasal 1 receptor 2	NA	NA	NA	NA	NA	NA
chr2	118295324	118296132	809	1.95	0.00186874	0.315518	1.78106	0.00399418	0.531814	Intron (ENSMUST00000039160.2/381413, intron 1 of 2)	2	118304914	118308166	3253	1	-8782	1700054M17Rik	RIKEN cDNA 1700054M17 gene	NA	NA	NA	NA	NA	NA
chrX	169122995	169124255	1261	-1.09375	0.00186931	0.315518	-0.590988	0.0929401	0.999943	Intron (ENSMUST00000033721.12/11856, intron 1 of 12)	20	169113047	169304435	191389	1	9948	Arhgap6	Rho GTPase activating protein 6	0.0891293	0.607589	0.997902	-0.274605	0.308885	0.951478
chr10	109010525	109011159	635	1.80284	0.00187687	0.315518	1.50822	0.0124518	0.935452	Promoter (<=1kb)	10	108497650	109010975	513326	2	0	Syt1	synaptotagmin I	NA	NA	NA	NA	NA	NA
chr5	122303158	122303813	656	1.64723	0.00188238	0.315518	0.874529	0.0960114	0.999943	Intron (ENSMUST00000053426.14/320717, intron 1 of 5)	5	122295772	122322340	26569	1	7386	Pptc7	PTC7 protein phosphatase homolog	-0.0355905	0.764447	0.999222	-0.0121732	0.951202	0.999304
chr11	120070892	120071735	844	1.54048	0.00188306	0.315518	0.760932	0.124935	0.999943	Promoter (<=1kb)	11	120067129	120070907	3779	2	0	Cep131	centrosomal protein 131	-0.0869708	0.656926	0.998983	-0.217285	0.457847	0.988995
chr5	96160271	96163166	2896	-0.88454	0.00190169	0.317748	-0.436751	0.125694	0.999943	Promoter (<=1kb)	5	96070333	96161990	91658	2	0	Cnot6l	CCR4-NOT transcription complex, subunit 6-like	0.0425576	0.731257	0.999222	0.287588	0.0457784	0.564399
chr13	116849569	116850004	436	2.96625	0.00191842	0.31835	2.59288	0.00708409	0.696155	Distal Intergenic	13	116802095	116838178	36084	2	-11391	4930435F18Rik	RIKEN cDNA 4930435F18 gene	NA	NA	NA	NA	NA	NA
chr2	122681609	122682324	716	1.87476	0.00192775	0.31835	2.59579	5.25615e-05	0.0486866	3' UTR	2	122681233	122702639	21407	2	20315	Slc30a4	solute carrier family 30 (zinc transporter), member 4	0.426778	0.0825029	0.70938	-1.38748	2.13918e-06	0.000279564
chr1	74794586	74794800	215	2.44871	0.00193612	0.31835	1.19117	0.144271	0.999943	Promoter (1-2kb)	1	74793363	74803495	10133	1	1223	Wnt10a	wingless-type MMTV integration site family, member 10A	NA	NA	NA	NA	NA	NA
chr10	72654083	72655823	1741	-0.927192	0.00193898	0.31835	-0.571629	0.0566537	0.999943	Promoter (<=1kb)	10	72654845	72674964	20120	1	0	Zwint	ZW10 interactor	-0.109631	0.308803	0.951478	-0.172248	0.325911	0.958577
chr15	79804033	79804855	823	1.34681	0.00194196	0.31835	1.64504	0.000187386	0.0940187	Promoter (<=1kb)	15	79786351	79804766	18416	2	0	Nptxr	neuronal pentraxin receptor	-0.200211	0.780123	0.999222	-0.91184	0.362145	0.969665
chr19	5348707	5349469	763	1.6474	0.00195742	0.31835	0.860901	0.118345	0.999943	Promoter (<=1kb)	19	5348436	5349357	922	2	0	Cst6	cystatin E/M	NA	NA	NA	NA	NA	NA
chr3	130849203	130849730	528	2.54353	0.00195849	0.31835	2.28851	0.00503342	0.599288	Intron (ENSMUST00000196438.2/ENSMUST00000196438.2, intron 1 of 2)	3	130726839	130730398	3560	2	-118805	Rpl34	ribosomal protein L34	0.00233215	0.983859	0.999363	0.0655582	0.653299	0.998983
chr15	79708348	79708776	429	2.22829	0.00196007	0.31835	1.62584	0.0268813	0.999943	Promoter (<=1kb)	15	79707905	79716203	8299	1	443	Gtpbp1	GTP binding protein 1	-0.00748751	0.944461	0.999304	0.119766	0.525429	0.993894
chr11	115558913	115559162	250	3.05904	0.00196296	0.31835	3.44998	0.00222837	0.374429	Distal Intergenic	11	115564434	115583985	19552	1	-5272	Nup85	nucleoporin 85	0.04062	0.748708	0.999222	-0.47321	0.0116227	0.278521
chr11	89302089	89302472	384	2.12021	0.00197337	0.31835	0.984187	0.150157	0.999943	Promoter (<=1kb)	11	89300638	89302332	1695	2	0	Nog	noggin	NA	NA	NA	NA	NA	NA
chr2	140670462	140671759	1298	-1.09122	0.00198506	0.31835	-0.674496	0.0573963	0.999943	Promoter (<=1kb)	2	140650914	140671450	20537	2	0	Flrt3	fibronectin leucine rich transmembrane protein 3	0.454638	0.220426	0.905884	1.15379	0.0574615	0.620923
chr5	48371969	48373331	1363	-0.969004	0.00199558	0.31835	-0.559513	0.0763924	0.999943	Promoter (<=1kb)	5	48372329	48388845	16517	1	0	Pacrgl	PARK2 co-regulated-like	-0.0872445	0.729742	0.999222	0.0368947	0.928486	0.999304
chr2	150786373	150787541	1169	-0.949224	0.00200781	0.31835	-0.33348	0.278647	0.999943	Promoter (<=1kb)	2	150786735	150831758	45024	1	0	Pygb	brain glycogen phosphorylase	-0.0381674	0.764642	0.999222	-0.262652	0.170706	0.861443
chr2	115581068	115582411	1344	-0.957223	0.00200801	0.31835	-0.758015	0.0149288	0.999943	Promoter (<=1kb)	2	115581716	115778768	197053	1	0	Cdin1	CDAN1 interacting nuclease 1	NA	NA	NA	NA	NA	NA
chr17	35836322	35837166	845	1.22326	0.00200898	0.31835	0.348668	0.381537	0.999943	Promoter (<=1kb)	17	35835605	35837060	1456	2	0	Tubb5	tubulin, beta 5 class I	-0.0296723	0.775306	0.999222	-0.632291	7.56734e-05	0.00610123
chr4	139016110	139016370	261	2.76969	0.00201864	0.31835	2.81452	0.0036976	0.511278	Intron (ENSMUST00000043042.9/77056, intron 7 of 15)	4	138972909	139036634	63726	1	43201	Tmco4	transmembrane and coiled-coil domains 4	-0.066558	0.612278	0.998552	-0.0100548	0.964868	0.999304
chr4	65591209	65592000	792	2.11525	0.00203102	0.31835	0.284995	0.694515	0.999943	Intron (ENSMUST00000084496.2/56079, intron 15 of 21)	4	65604986	65616238	11253	1	-12986	Trim32	tripartite motif-containing 32	-0.10258	0.632436	0.998813	-0.447093	0.182174	0.875246
chr11	80532866	80533323	458	2.00003	0.00203328	0.31835	1.69251	0.0090974	0.783059	Intron (ENSMUST00000041065.13/338367, intron 21 of 21)	11	80507410	80509106	1697	2	-23760	C030013C21Rik	RIKEN cDNA C030013C21 gene	NA	NA	NA	NA	NA	NA
chr11	119728261	119728809	549	1.76835	0.00203434	0.31835	1.06364	0.0641658	0.999943	Intron (ENSMUST00000125583.7/74370, intron 4 of 12)	11	119798773	119846955	48183	1	-69964	Rptor	regulatory associated protein of MTOR, complex 1	0.0431185	0.54309	0.994884	0.0153188	0.908788	0.999304
chr6	106799352	106800748	1397	-0.916223	0.00203591	0.31835	-0.527752	0.0764573	0.999943	Promoter (<=1kb)	6	106780201	106800065	19865	2	0	Crbn	cereblon	0.0339299	0.792531	0.999222	-0.212492	0.28227	0.942751
chr4	48584955	48586111	1157	1.38007	0.00203894	0.31835	1.02884	0.0225151	0.999943	Promoter (<=1kb)	4	48585174	48663131	77958	1	0	Tmeff1	transmembrane protein with EGF-like and two follistatin-like domains 1	-0.0466039	0.928296	0.999304	0.0743036	0.885806	0.999222
chr14	122451380	122451632	253	3.27336	0.00204117	0.31835	4.34002	0.000186023	0.0940187	Promoter (<=1kb)	14	122434854	122451115	16262	2	-265	Gm5089	predicted gene 5089	NA	NA	NA	NA	NA	NA
chr5	136759939	136760763	825	1.55203	0.00204363	0.31835	0.882623	0.0801005	0.999943	Intron (ENSMUST00000057497.12/140709, intron 4 of 12)	5	136754246	136755392	1147	2	-4547	Col26a1	collagen, type XXVI, alpha 1	NA	NA	NA	NA	NA	NA
chr15	78364385	78364629	245	2.9801	0.00204709	0.31835	3.62709	0.000138358	0.0842147	Distal Intergenic	15	78348599	78348660	62	1	15786	Mir7676-1	microRNA 7676-1	NA	NA	NA	NA	NA	NA
chr12	80514880	80515301	422	2.50525	0.00204771	0.31835	1.87307	0.0314605	0.999943	Promoter (2-3kb)	12	80518277	80603892	85616	1	-2976	Galnt16	polypeptide N-acetylgalactosaminyltransferase 16	2.39438	0.0303358	0.470373	1.78844	0.169189	0.860193
chr11	107070219	107070417	199	2.46038	0.00205387	0.31835	0.143665	0.860392	0.999943	Intron (ENSMUST00000057892.14/207165, intron 11 of 27)	11	107060548	107067205	6658	2	-3014	Bptf	bromodomain PHD finger transcription factor	-0.00437286	0.938975	0.999304	0.134461	0.245903	0.923508
chr11	100414227	100414933	707	1.23604	0.00205593	0.31835	1.25174	0.00205908	0.360188	Promoter (<=1kb)	11	100408456	100414836	6381	2	0	P3h4	prolyl 3-hydroxylase family member 4 (non-enzymatic)	NA	NA	NA	NA	NA	NA
chr19	10296989	10297443	455	1.84907	0.00205885	0.31835	1.03416	0.0939418	0.999943	Intron (ENSMUST00000039327.10/269060, intron 1 of 19)	19	10245268	10304857	59590	2	7414	Dagla	diacylglycerol lipase, alpha	-0.185014	0.148699	0.835342	-0.971891	2.20027e-06	0.000287172
chr2	152943154	152943387	234	1.97046	0.00206007	0.31835	2.11096	0.00111857	0.249898	3' UTR	2	152940997	152951456	10460	2	8069	Dusp15	dual specificity phosphatase-like 15	NA	NA	NA	NA	NA	NA
chr1	143776612	143778250	1639	-0.891103	0.00208163	0.318603	-0.59674	0.0397701	0.999943	Promoter (<=1kb)	1	143750790	143777068	26279	2	0	Ro60	Ro60, Y RNA binding protein	NA	NA	NA	NA	NA	NA
chr11	97546735	97547095	361	1.86812	0.00208494	0.318603	2.29221	0.000340151	0.134881	Intron (ENSMUST00000107596.8/56013, intron 3 of 19)	11	97509340	97536945	27606	2	-9790	Srcin1	SRC kinase signaling inhibitor 1	0.186875	0.87977	0.999222	2.72913	0.185324	0.879351
chr13	31262961	31263286	326	2.9375	0.00208793	0.318603	2.7451	0.00738469	0.714079	Distal Intergenic	13	31213410	31241086	27677	2	-21875	4930401O12Rik	RIKEN cDNA 4930401O12 gene	NA	NA	NA	NA	NA	NA
chr5	109556567	109559182	2616	-0.878572	0.00210183	0.318603	-0.686845	0.0162691	0.999943	Promoter (<=1kb)	5	109554709	109558936	4228	2	0	Crlf2	cytokine receptor-like factor 2	0.00612484	0.956954	0.999304	0.153238	0.359309	0.969277
chr9	123355558	123356153	596	3.02403	0.00210479	0.318603	1.77112	0.0756257	0.999943	Distal Intergenic	9	123366927	123462664	95738	1	-10774	Lars2	leucyl-tRNA synthetase, mitochondrial	-0.00765389	0.961641	0.999304	0.36886	0.134693	0.816892
chr11	117598847	117599735	889	1.73232	0.00211864	0.318603	1.40423	0.0116981	0.901055	Distal Intergenic	11	117611247	117613857	2611	1	-11512	2900041M22Rik	RIKEN cDNA 2900041M22 gene	NA	NA	NA	NA	NA	NA
chr5	15512341	15512583	243	2.23055	0.00211897	0.318603	1.52395	0.0502024	0.999943	Distal Intergenic	5	15524456	15529222	4767	2	16639	Gm21190	predicted gene, 21190	NA	NA	NA	NA	NA	NA
chrX	169978680	169979701	1022	-1.29328	0.00212248	0.318603	-0.836215	0.0451298	0.999943	Promoter (<=1kb)	20	169979451	169990798	11348	1	0	Mid1	midline 1	0.690281	0.17779	0.869969	0.901082	0.128741	0.808196
chr11	118568713	118569596	884	2.11058	0.00212299	0.318603	2.4802	0.000463621	0.158029	Promoter (<=1kb)	11	118502842	118569910	67069	2	314	Rbfox3	RNA binding protein, fox-1 homolog (C. elegans) 3	NA	NA	NA	NA	NA	NA
chr13	119617097	119617546	450	1.57215	0.00212745	0.318603	1.79085	0.000762476	0.207319	Distal Intergenic	13	119623819	119654359	30541	1	-6273	Ccl28	chemokine (C-C motif) ligand 28	NA	NA	NA	NA	NA	NA
chr18	80468809	80470734	1926	-0.849515	0.00212887	0.318603	-0.44072	0.111104	0.999943	Promoter (<=1kb)	18	80407959	80469695	61737	2	0	Ctdp1	CTD (carboxy-terminal domain, RNA polymerase II, polypeptide A) phosphatase, subunit 1	0.0292159	0.735095	0.999222	0.358347	0.0119165	0.282984
chr1	150164431	150165952	1522	-0.927596	0.00213202	0.318603	-0.512517	0.0902099	0.999943	Promoter (<=1kb)	1	150159043	150164948	5906	2	0	Ptgs2os2	prostaglandin-endoperoxide synthase 2, opposite strand 2	0.147908	0.705981	0.999222	0.54848	0.318914	0.955542
chr17	23432953	23433838	886	1.785	0.00213303	0.318603	1.99527	0.000732619	0.201753	Distal Intergenic	17	23455173	23479699	24527	2	45861	Vmn2r117	vomeronasal 2, receptor 117	NA	NA	NA	NA	NA	NA
chr6	118935957	118936270	314	3.74487	0.00213648	0.318603	0.599023	0.580038	0.999943	Intron (ENSMUST00000186889.6/12288, intron 3 of 46)	6	118593799	119080007	486209	2	143737	Cacna1c	calcium channel, voltage-dependent, L type, alpha 1C subunit	0.863831	0.570503	0.996575	1.54975	0.454842	0.988422
chr11	70214220	70214580	361	1.99746	0.002144	0.318926	1.60135	0.0136938	0.986427	Promoter (<=1kb)	11	70214562	70215480	919	1	0	Slc16a11	solute carrier family 16 (monocarboxylic acid transporters), member 11	0.0907236	0.880587	0.999222	0.36054	0.716235	0.999222
chr19	4614982	4616112	1131	1.32055	0.00215178	0.319062	0.973178	0.02555	0.999943	Promoter (<=1kb)	19	4611785	4615667	3883	2	0	Lrfn4	leucine rich repeat and fibronectin type III domain containing 4	0.189373	0.912604	0.999304	-4.0311	0.119926	0.79387
chr13	77134673	77135974	1302	-1.03751	0.00215684	0.319062	-0.629373	0.0638988	0.999943	Promoter (<=1kb)	13	77043088	77135473	92386	2	0	Slf1	SMC5-SMC6 complex localization factor 1	-0.0601516	0.798655	0.999222	0.295209	0.428186	0.983827
chr10	81461941	81462324	384	2.30514	0.00216691	0.319062	1.25996	0.0989137	0.999943	3' UTR	10	81400953	81455635	54683	2	-6306	Nfic	nuclear factor I/C	-0.117918	0.247832	0.924059	-0.146209	0.322348	0.957022
chr4	143251531	143252102	572	2.33486	0.00217003	0.319062	0.194983	0.800985	0.999943	Distal Intergenic	4	143179345	143212995	33651	2	-38536	Prdm2	PR domain containing 2, with ZNF domain	0.0205654	0.797138	0.999222	0.265435	0.0336787	0.494038
chr1	34767810	34768011	202	3.10272	0.00217461	0.319062	3.82498	0.000662633	0.191427	Intron (ENSMUST00000159747.8/226970, intron 4 of 13)	1	34750581	34807144	56564	1	17229	Arhgef4	Rho guanine nucleotide exchange factor (GEF) 4	-0.264835	0.394741	0.976326	-0.349821	0.513566	0.993894
chr1	186748525	186750012	1488	-0.97577	0.00217701	0.319062	-0.687518	0.0317074	0.999943	Promoter (<=1kb)	1	186720978	186749358	28381	2	0	Rrp15	ribosomal RNA processing 15 homolog	-0.034015	0.837087	0.999222	-0.589785	0.037011	0.515637
chr4	24896805	24899035	2231	-0.912397	0.00219001	0.319401	-0.440683	0.139994	0.999943	Promoter (<=1kb)	4	24898083	24905001	6919	1	0	Ndufaf4	NADH:ubiquinone oxidoreductase complex assembly factor 4	-0.0384192	0.850595	0.999222	-0.377226	0.216505	0.9044
chr2	150310831	150312057	1227	-0.972814	0.00219003	0.319401	-0.481282	0.130691	0.999943	5' UTR	2	150310937	150362733	51797	2	50676	3300002I08Rik	RIKEN cDNA 3300002I08 gene	NA	NA	NA	NA	NA	NA
chr5	104859083	104860789	1707	-1.16886	0.00221211	0.321834	-0.811812	0.033988	0.999943	Promoter (<=1kb)	5	104813169	104860070	46902	2	0	Zfp951	zinc finger protein 951	0.0980513	0.722357	0.999222	-0.158222	0.713191	0.999222
chr2	128412452	128413279	828	1.26022	0.00222365	0.322727	0.172311	0.675651	0.999943	Intron (ENSMUST00000225087.1/100043424, intron 1 of 6)	2	128372107	128428893	56787	2	15614	Morrbid	myeloid RNA regulator of BCL2L11 induced cell death	NA	NA	NA	NA	NA	NA
chr17	34363880	34365046	1167	1.59717	0.00223468	0.32354	0.571242	0.272752	0.999943	Intron (ENSMUST00000178562.1/547431, intron 6 of 8)	17	34354822	34369495	14674	1	9058	Btnl2	butyrophilin-like 2	0.0942271	0.844565	0.999222	-0.599246	0.343847	0.964415
chr11	21247484	21248008	525	2.25068	0.00225105	0.324594	2.18987	0.00638659	0.659077	Intron (ENSMUST00000109578.7/245944, intron 1 of 22)	11	21239281	21321136	81856	1	8203	Vps54	VPS54 GARP complex subunit	0.0573661	0.506777	0.993894	0.613204	4.91664e-05	0.00424478
chr12	38778002	38780675	2674	-0.907636	0.00225284	0.324594	-0.670337	0.0247632	0.999943	Promoter (<=1kb)	12	38779380	38866249	86870	1	0	Etv1	ets variant 1	-0.209971	0.532452	0.994355	-0.321742	0.517703	0.993894
chr8	82773373	82774782	1410	-1.05278	0.00225905	0.324705	-0.492729	0.15337	0.999943	Promoter (<=1kb)	8	82763621	82774160	10540	2	0	Zfp330	zinc finger protein 330	-0.050862	0.650754	0.998983	-0.086015	0.660798	0.998983
chr9	31855598	31856284	687	2.10373	0.00226781	0.32518	2.54219	0.000441161	0.15595	Intron (ENSMUST00000116615.4/12023, intron 2 of 3)	9	31846044	31913462	67419	2	57178	Barx2	BarH-like homeobox 2	-3.23887	0.0351555	0.504345	-1.63216	0.686116	0.999097
chrX	169980339	169981547	1209	-1.12074	0.00228158	0.32534	-0.671141	0.0680141	0.999943	Promoter (<=1kb)	20	169979451	169990798	11348	1	888	Mid1	midline 1	0.690281	0.17779	0.869969	0.901082	0.128741	0.808196
chr17	3035078	3035272	195	1.82793	0.00228715	0.32534	0.930979	0.128319	0.999943	Distal Intergenic	17	3077738	3084040	6303	2	48768	Pisd-ps2	phosphatidylserine decarboxylase, pseudogene 2	-0.266769	0.208257	0.899948	-0.359669	0.299728	0.948018
chr13	119596439	119597101	663	1.27944	0.00229028	0.32534	1.05615	0.0131009	0.957685	Intron (ENSMUST00000223912.1/633640, intron 1 of 2)	13	119606650	119610458	3809	1	-9549	Tmem267	transmembrane protein 267	0.429059	0.440391	0.986193	-1.14089	0.133528	0.814248
chr11	117890715	117890995	281	2.41803	0.00229074	0.32534	1.72513	0.0354456	0.999943	Distal Intergenic	11	117867952	117873481	5530	2	-17234	Tha1	threonine aldolase 1	-0.210406	0.464415	0.989213	0.125801	0.769683	0.999222
chr1	74815220	74815561	342	2.7967	0.00229916	0.325429	2.61444	0.00443795	0.560855	Distal Intergenic	1	74793363	74803495	10133	1	21857	Wnt10a	wingless-type MMTV integration site family, member 10A	NA	NA	NA	NA	NA	NA
chr14	31159569	31159837	269	2.70779	0.00230228	0.325429	3.12578	0.00181347	0.332841	Promoter (1-2kb)	14	31156637	31161829	5193	2	1992	Stab1	stabilin 1	-0.16113	0.311506	0.952601	-0.917388	1.13612e-06	0.000159754
chr11	68914555	68914854	300	1.95293	0.00230967	0.325651	1.28723	0.0444483	0.999943	Distal Intergenic	11	68903234	68906989	3756	1	11321	Gm15772	ribosomal protein L26 pseudogene	NA	NA	NA	NA	NA	NA
chr9	95406166	95406886	721	1.77299	0.00231477	0.325651	2.91793	1.56824e-06	0.00822361	Promoter (<=1kb)	9	95399292	95406722	7431	2	0	Chst2	carbohydrate sulfotransferase 2	0.338335	0.764872	0.999222	-2.3373	0.222239	0.90683
chr17	27952907	27953095	189	3.82808	0.00232445	0.325859	2.85579	0.0235955	0.999943	Intron (ENSMUST00000114842.8/224650, intron 1 of 24)	17	27901126	27909844	8719	2	-43063	Taf11	TATA-box binding protein associated factor 11	-0.094931	0.430433	0.983972	0.16623	0.423266	0.983601
chr13	66904389	66906073	1685	-0.98268	0.00232717	0.325859	-0.548555	0.0903633	0.999943	Promoter (<=1kb)	13	66904914	66909236	4323	1	0	Gm10767	predicted gene 10767	NA	NA	NA	NA	NA	NA
chr9	85325916	85328651	2736	-0.931747	0.00233448	0.325922	-0.715584	0.0196032	0.999943	Promoter (<=1kb)	9	85320439	85327124	6686	2	0	Tent5a	terminal nucleotidyltransferase 5A	NA	NA	NA	NA	NA	NA
chr8	56550458	56552185	1728	-0.959835	0.00233855	0.325922	-0.595407	0.059818	0.999943	Promoter (<=1kb)	8	56531522	56550857	19336	2	0	Cep44	centrosomal protein 44	-0.14259	0.435056	0.985427	0.0384103	0.903359	0.999237
chr11	69655749	69656031	283	2.25394	0.00234998	0.326751	1.88479	0.00973221	0.817643	Promoter (<=1kb)	11	69655314	69656727	1414	1	435	Sox15	SRY (sex determining region Y)-box 15	-0.106456	0.939148	0.999304	-1.553	0.461719	0.989213
chr11	3123281	3124287	1007	-0.893744	0.00235972	0.327343	-0.444751	0.130621	0.999943	Promoter (1-2kb)	11	3125904	3129396	3493	1	-1617	Pisd-ps1	phosphatidylserine decarboxylase, pseudogene 1	-0.2364	0.159845	0.849536	-0.713383	0.00320314	0.11976
chr11	48926809	48927026	218	2.68807	0.0023981	0.330687	1.15048	0.186449	0.999943	Promoter (<=1kb)	11	48904656	48927159	22504	2	133	Gm12185	predicted gene 12185	NA	NA	NA	NA	NA	NA
chr7	132527602	132527898	297	3.10112	0.00240082	0.330687	1.88933	0.0536112	0.999943	Intron (ENSMUST00000124096.7/14183, intron 2 of 6)	7	132570014	132575718	5705	2	47820	Oat	ornithine aminotransferase	0.0549358	0.548648	0.995546	-0.25309	0.12942	0.808846
chr2	57142005	57142490	486	2.21818	0.00240355	0.330687	1.5252	0.0376929	0.999943	Intron (ENSMUST00000126549.1/767815, intron 1 of 2)	2	57106830	57124003	17174	2	-18002	Nr4a2	nuclear receptor subfamily 4, group A, member 2	0.680795	0.0737764	0.681878	0.691598	0.232238	0.912955
chr12	110870264	110870555	292	2.75173	0.002406	0.330687	2.82237	0.00246257	0.404544	Downstream (2-3kb)	12	110875028	110877344	2317	2	6789	Cinp	cyclin-dependent kinase 2 interacting protein	-0.0819147	0.635967	0.99894	0.3848	0.105602	0.767035
chr2	140394722	140396345	1624	-0.976081	0.00242309	0.331667	-0.333948	0.30134	0.999943	Promoter (<=1kb)	2	140395309	142392966	1997658	1	0	Macrod2	mono-ADP ribosylhydrolase 2	-0.0317786	0.96601	0.999304	0.223801	0.853436	0.999222
chr16	93422921	93423452	532	2.36093	0.00242425	0.331667	1.23627	0.105381	0.999943	Promoter (2-3kb)	16	93391677	93425910	34234	2	2458	1700029J03Rik	RIKEN cDNA 1700029J03 gene	NA	NA	NA	NA	NA	NA
chr1	179000421	179000657	237	3.00572	0.00243551	0.331902	2.67165	0.0112128	0.884015	Intron (ENSMUST00000128302.7/69726, intron 10 of 11)	1	178957250	178989345	32096	2	-11076	Smyd3	SET and MYND domain containing 3	0.153194	0.519456	0.993894	-0.240367	0.460206	0.989165
chr1	85294630	85294830	201	2.54787	0.00245128	0.331902	1.34493	0.106875	0.999943	Intron (ENSMUST00000166777.3/ENSMUST00000166777.3, intron 3 of 4)	1	85246670	85270566	23897	2	-24064	C130026I21Rik	RIKEN cDNA C130026I21 gene	NA	NA	NA	NA	NA	NA
chr4	134790605	134790817	213	3.66107	0.00245555	0.331902	2.18237	0.0505822	0.999943	Distal Intergenic	4	134802759	134811213	8455	2	20396	Maco1	macoilin 1	NA	NA	NA	NA	NA	NA
chr17	27655358	27656084	727	1.84048	0.00246482	0.331902	1.70071	0.00536214	0.616284	Promoter (<=1kb)	17	27655509	27708659	53151	1	0	Pacsin1	protein kinase C and casein kinase substrate in neurons 1	1.75441	0.0805685	0.704761	1.09302	0.392435	0.976056
chr17	23293554	23294531	978	1.64166	0.00246695	0.331902	0.917139	0.105301	0.999943	Intron (ENSMUST00000168033.2/666002, intron 5 of 5)	17	23285392	23312428	27037	2	17897	Vmn2r114	vomeronasal 2, receptor 114	NA	NA	NA	NA	NA	NA
chr6	86101969	86102198	230	2.829	0.00248115	0.331902	2.45646	0.0153278	0.999943	Intron (ENSMUST00000204059.2/11519, intron 9 of 15)	6	86085862	86118801	32940	1	16107	Add2	adducin 2 (beta)	NA	NA	NA	NA	NA	NA
chr1	12124985	12125239	255	2.51348	0.00248554	0.331902	1.51746	0.0808866	0.999943	Distal Intergenic	1	12425986	12426106	121	1	-300747	Mir6341	microRNA 6341	NA	NA	NA	NA	NA	NA
chr5	109690097	109691496	1400	-0.960823	0.0024866	0.331902	-0.731626	0.0220645	0.999943	5' UTR	5	109554713	109558993	4281	2	-131104	Crlf2	cytokine receptor-like factor 2	0.00612484	0.956954	0.999304	0.153238	0.359309	0.969277
chr13	112067355	112067786	432	2.26721	0.00248702	0.331902	0.830871	0.248864	0.999943	Distal Intergenic	13	111867936	111871937	4002	1	199419	Gm15326	predicted gene 15326	NA	NA	NA	NA	NA	NA
chr15	43281740	43283350	1611	-0.967838	0.00248738	0.331902	-0.811233	0.0115825	0.894947	Promoter (<=1kb)	15	43250058	43282719	32662	2	0	Eif3e	eukaryotic translation initiation factor 3, subunit E	0.076524	0.45625	0.988674	0.051323	0.752348	0.999222
chr4	114739874	114740198	325	2.57484	0.00249119	0.331902	0.932519	0.275205	0.999943	Distal Intergenic	4	114821722	114856166	34445	1	-81524	Gm12830	predicted gene 12830	NA	NA	NA	NA	NA	NA
chr17	31753113	31754087	975	1.30651	0.00250217	0.331902	0.469686	0.281589	0.999943	Distal Intergenic	17	31679480	31681505	2026	1	73633	Cryaa	crystallin, alpha A	NA	NA	NA	NA	NA	NA
chr2	159591205	159592010	806	-1.44904	0.00250225	0.331902	-0.467477	0.328157	0.999943	Distal Intergenic	2	159947341	159981288	33948	1	-355331	4933416E03Rik	RIKEN cDNA 4933416E03 gene	NA	NA	NA	NA	NA	NA
chr17	16950664	16952332	1669	-0.933943	0.00250387	0.331902	-0.444086	0.152266	0.999943	Exon (ENSMUST00000190415.1/ENSMUST00000190415.1, exon 1 of 3)	17	17064113	17089628	25516	1	-111781	Zfp960	zinc finger protein 960	NA	NA	NA	NA	NA	NA
chr4	134677436	134678421	986	1.65533	0.00251304	0.332379	0.832301	0.138548	0.999943	Intron (ENSMUST00000038628.3/230815, intron 2 of 12)	4	134567889	134703767	135879	2	25346	Man1c1	mannosidase, alpha, class 1C, member 1	-0.0198862	0.840802	0.999222	-0.30137	0.0357762	0.508188
chr16	5853073	5853426	354	2.58026	0.00252863	0.333691	3.303	0.000259723	0.117319	Distal Intergenic	16	5885355	7353045	1467691	1	-31929	Rbfox1	RNA binding protein, fox-1 homolog (C. elegans) 1	NA	NA	NA	NA	NA	NA
chr2	30408489	30408696	208	2.20668	0.00253415	0.333691	1.0361	0.156236	0.999943	Promoter (1-2kb)	2	30400476	30406679	6204	2	-1810	Crat	carnitine acetyltransferase	-0.0101757	0.917872	0.999304	-0.0954692	0.503973	0.993728
chr16	17222290	17222509	220	1.58885	0.00255047	0.334617	1.73209	0.00136053	0.28179	Distal Intergenic	16	17233572	17263430	29859	1	-11063	Hic2	hypermethylated in cancer 2	-0.0125156	0.955636	0.999304	-0.1912	0.616451	0.998813
chr11	20152101	20152265	165	3.25909	0.0025524	0.334617	1.32537	0.198562	0.999943	Distal Intergenic	11	20062304	20112913	50610	2	-39188	Actr2	ARP2 actin-related protein 2	0.13724	0.120816	0.796224	0.439035	0.00126908	0.0592886
chr2	3050062	3050760	699	1.41082	0.00255893	0.334737	1.4956	0.00165764	0.321033	Distal Intergenic	2	3114224	3227250	113027	1	-63464	Fam171a1	family with sequence similarity 171, member A1	-0.412392	0.483665	0.991279	-2.0952	0.0213557	0.389894
chr3	3010967	3011768	802	1.42566	0.00257732	0.336405	1.49094	0.00212393	0.365109	Distal Intergenic	3	3508030	3657844	149815	1	-496262	Hnf4g	hepatocyte nuclear factor 4, gamma	NA	NA	NA	NA	NA	NA
chr4	52438362	52439935	1574	-0.871224	0.00259003	0.337326	-0.539082	0.0627011	0.999943	Promoter (<=1kb)	4	52439243	52488260	49018	1	0	Smc2	structural maintenance of chromosomes 2	-0.0684089	0.702957	0.999222	-0.680325	0.0135714	0.303266
chr9	107657837	107658380	544	2.13571	0.0026072	0.338141	1.45674	0.04249	0.999943	Promoter (<=1kb)	9	107656402	107657261	860	2	-576	Slc38a3	solute carrier family 38, member 3	NA	NA	NA	NA	NA	NA
chr19	40239997	40240271	275	2.6775	0.00261093	0.338141	0.777886	0.39409	0.999943	Intron (ENSMUST00000068439.12/54132, intron 4 of 6)	19	40222523	40230805	8283	2	-9192	Pdlim1	PDZ and LIM domain 1 (elfin)	-0.18577	0.286109	0.944041	-0.578888	0.0268494	0.442652
chr17	47155760	47156852	1093	1.22141	0.0026133	0.338141	0.282159	0.488269	0.999943	Intron (ENSMUST00000188947.6/224829, intron 2 of 11)	17	47141216	47318790	177575	1	14544	Trerf1	transcriptional regulating factor 1	-0.225754	0.133248	0.813765	-1.13331	7.22814e-09	1.7843e-06
chr7	130834423	130834639	217	1.71682	0.00264033	0.340222	1.92975	0.00101738	0.242747	Intron (ENSMUST00000124096.7/14183, intron 2 of 6)	7	130865756	130913312	47557	1	-31117	Plekha1	pleckstrin homology domain containing, family A (phosphoinositide binding specific) member 1	0.00527479	0.954416	0.999304	-0.249199	0.0890697	0.727316
chr2	137115889	137117691	1803	-1.05162	0.00265323	0.340222	-0.748544	0.0329819	0.999943	Promoter (<=1kb)	2	137081456	137116644	35189	2	0	Jag1	jagged 1	0.0979652	0.624088	0.998813	-1.00535	4.64882e-09	1.19478e-06
chr11	102894725	102895034	310	2.14008	0.00265542	0.340222	1.06931	0.13082	0.999943	Promoter (2-3kb)	11	102887336	102897131	9796	2	2097	Gfap	glial fibrillary acidic protein	NA	NA	NA	NA	NA	NA
chr3	138442267	138443682	1416	-0.884983	0.00265951	0.340222	-0.71118	0.0158956	0.999943	Promoter (<=1kb)	3	138443093	138455499	12407	1	0	Adh5	alcohol dehydrogenase 5 (class III), chi polypeptide	0.129662	0.238724	0.917795	-0.238285	0.203825	0.896239
chr5	127553075	127553249	175	3.84938	0.00266417	0.340222	3.85487	0.00155144	0.306435	Promoter (<=1kb)	5	127553254	127564486	11233	1	-5	Tmem132c	transmembrane protein 132C	NA	NA	NA	NA	NA	NA
chr4	136081634	136082182	549	2.23943	0.00266831	0.340222	2.01859	0.00739035	0.714079	Distal Intergenic	4	136051241	136053428	2188	2	-28206	Rpl11	ribosomal protein L11	0.167681	0.712582	0.999222	-0.221055	0.757224	0.999222
chr1	85087591	85087765	175	1.99171	0.00267664	0.340222	1.55953	0.0224379	0.999943	Intron (ENSMUST00000159114.1/ENSMUST00000159114.1, intron 2 of 2)	1	85083069	85109449	26381	2	21684	A530032D15Rik	RIKEN cDNA A530032D15Rik gene	NA	NA	NA	NA	NA	NA
chr10	105840711	105842123	1413	-0.913961	0.00268178	0.340222	-0.64008	0.0357392	0.999943	Promoter (<=1kb)	10	105763189	105841378	78190	2	0	Mettl25	methyltransferase like 25	-0.148927	0.457417	0.988986	-0.264148	0.415368	0.980847
chr15	79927496	79928213	718	1.34606	0.00268211	0.340222	0.506829	0.266663	0.999943	Intron (ENSMUST00000109616.8/52609, intron 2 of 6)	15	79918921	79932516	13596	2	4303	Cbx7	chromobox 7	-0.357924	0.112306	0.780637	-0.655278	0.0246939	0.423247
chr6	39256749	39257924	1176	1.64215	0.00268748	0.340222	0.754452	0.169178	0.999943	Distal Intergenic	6	39136623	39206789	70167	2	-49960	Kdm7a	lysine (K)-specific demethylase 7A	0.253694	0.00933199	0.242475	0.980066	2.17762e-12	1.13391e-09
chr6	144293675	144294160	486	2.67096	0.00269211	0.340222	0.363397	0.691096	0.999943	Intron (ENSMUST00000141102.7/20678, intron 4 of 13)	6	144154829	144209568	54740	2	-84107	Sox5	SRY (sex determining region Y)-box 5	0.0590494	0.939786	0.999304	-2.10269	0.0275555	0.448934
chr1	85147461	85148074	614	1.82794	0.00270066	0.34058	0.850142	0.176351	0.999943	Intron (ENSMUST00000159114.1/ENSMUST00000159114.1, intron 2 of 2)	1	85088407	85109853	21447	2	-37608	A530032D15Rik	RIKEN cDNA A530032D15Rik gene	NA	NA	NA	NA	NA	NA
chr4	133630938	133631692	755	1.46918	0.00272203	0.340885	0.458581	0.359877	0.999943	Promoter (1-2kb)	4	133605299	133633469	28171	2	1777	Zdhhc18	zinc finger, DHHC domain containing 18	-0.0334996	0.720822	0.999222	-0.564569	0.000556915	0.0312272
chr4	33680730	33681128	399	2.84661	0.00272851	0.340885	-0.0734146	0.938766	0.999943	Distal Intergenic	4	33438081	33438209	129	1	242649	Mir8118	microRNA 8118	NA	NA	NA	NA	NA	NA
chr11	116551708	116552087	380	2.77371	0.00273195	0.340885	2.58179	0.00705098	0.694987	Promoter (2-3kb)	11	116545751	116548841	3091	2	-2867	Ube2o	ubiquitin-conjugating enzyme E2O	0.0450038	0.649956	0.998983	-0.0157399	0.91797	0.999304
chr2	28192698	28193415	718	1.58273	0.00273412	0.340885	1.3731	0.0118999	0.911204	Promoter (<=1kb)	2	28192992	28214425	21434	1	0	Olfm1	olfactomedin 1	0.191121	0.0722731	0.676125	-0.318109	0.0366198	0.513
chr1	144200295	144201098	804	-1.11425	0.00274072	0.340885	-0.448534	0.227479	0.999943	Distal Intergenic	1	144138654	144177372	38719	2	-22923	Rgs13	regulator of G-protein signaling 13	NA	NA	NA	NA	NA	NA
chr2	28204271	28206274	2004	1.01823	0.00274218	0.340885	0.495534	0.145448	0.999943	Promoter (<=1kb)	2	28205659	28214425	8767	1	0	Olfm1	olfactomedin 1	0.191121	0.0722731	0.676125	-0.318109	0.0366198	0.513
chr2	121226699	121227039	341	3.07251	0.00274308	0.340885	2.0351	0.0663418	0.999943	Intron (ENSMUST00000110647.7/27223, intron 14 of 26)	2	121215889	121221379	5491	2	-5320	Trp53bp1	transformation related protein 53 binding protein 1	-0.0654414	0.580211	0.996894	-0.277463	0.119886	0.79387
chrX	117769701	117771018	1318	-1.09612	0.00275565	0.341734	-0.223062	0.550285	0.999943	Distal Intergenic	20	118427227	118428256	1030	1	-656209	Tgif2lx2	TGFB-induced factor homeobox 2-like, X-linked 2	NA	NA	NA	NA	NA	NA
chr11	97101738	97102089	352	1.97843	0.0027764	0.343594	0.825983	0.210002	0.999943	Exon (ENSMUST00000001484.2/57765, exon 2 of 6)	11	97098071	97115331	17261	2	13242	Tbx21	T-box 21	0.528777	0.451215	0.988016	-0.733113	0.420761	0.983069
chr2	165858715	165859182	468	1.63309	0.00278334	0.343739	0.0783801	0.885751	0.999943	Promoter (<=1kb)	2	165833351	165858173	24823	2	-542	Zmynd8	zinc finger, MYND-type containing 8	-0.15961	0.0999333	0.75467	-0.416219	0.00478489	0.1567
chr14	61461762	61462072	311	2.76334	0.00279811	0.344849	2.92687	0.0020096	0.355705	Distal Intergenic	14	61365211	61439874	74664	2	-21888	Kpna3	karyopherin (importin) alpha 3	0.0474466	0.558325	0.995895	-0.138318	0.328472	0.959454
chr1	144002794	144005040	2247	-0.909138	0.00281433	0.34542	-0.534872	0.0792808	0.999943	Promoter (<=1kb)	1	143999338	144004161	4824	2	0	Rgs2	regulator of G-protein signaling 2	0.2104	0.114299	0.783216	0.3832	0.0467436	0.56855
chr4	3052143	3053398	1256	1.09691	0.00281822	0.34542	0.960289	0.00992452	0.825984	Distal Intergenic	4	3172083	3173003	921	1	-118685	Vmn1r2	vomeronasal 1 receptor 2	NA	NA	NA	NA	NA	NA
chr5	52470908	52471613	706	1.59332	0.00282011	0.34542	1.12958	0.0318294	0.999943	Promoter (<=1kb)	5	52374651	52471483	96833	2	0	Ccdc149	coiled-coil domain containing 149	0.920451	0.460293	0.989165	-0.9751	0.58611	0.996894
chr16	3257261	3257890	630	1.7209	0.00282825	0.345599	2.36087	0.000110348	0.0717288	Distal Intergenic	16	3592398	3593339	942	1	-334508	Olfr161	olfactory receptor 161	NA	NA	NA	NA	NA	NA
chr13	62129360	62130514	1155	-1.22564	0.00283654	0.345599	-0.75962	0.0681879	0.999943	Promoter (<=1kb)	13	62129886	62172258	42373	1	0	Zfp808	zinc finger protein 808	0.979405	0.496135	0.993033	0.302983	0.874632	0.999222
chr8	120618060	120618457	398	1.82653	0.00283895	0.345599	0.61987	0.306746	0.999943	Intron (ENSMUST00000127664.1/108148, intron 1 of 15)	8	120608935	120634363	25429	2	15906	1190005I06Rik	RIKEN cDNA 1190005I06 gene	NA	NA	NA	NA	NA	NA
chr15	86378903	86379162	260	3.00706	0.0028523	0.346489	3.42655	0.00164688	0.320662	Intron (ENSMUST00000063414.8/223754, intron 10 of 12)	15	86235505	86292162	56658	1	143398	Tbc1d22a	TBC1 domain family, member 22a	0.0122566	0.911087	0.999304	-0.0488312	0.748492	0.999222
chr4	147518783	147520782	2000	1.2967	0.00285788	0.346489	1.50698	0.000673809	0.191427	Exon (ENSMUST00000118377.1/ENSMUST00000118377.1, exon 1 of 1)	4	147507600	147513420	5821	1	11183	Zfp982	zinc finger protein 982	NA	NA	NA	NA	NA	NA
chr3	14578245	14579870	1626	-0.903496	0.00287404	0.346868	-0.538838	0.0767766	0.999943	Promoter (<=1kb)	3	14578641	14606309	27669	1	0	E2f5	E2F transcription factor 5	0.0783954	0.716457	0.999222	-0.644392	0.0666356	0.655543
chr1	133299810	133300250	441	2.24532	0.0028755	0.346868	1.76954	0.0213718	0.999943	Promoter (1-2kb)	1	133297951	133301617	3667	1	1859	Plekha6	pleckstrin homology domain containing, family A member 6	-0.333724	0.28873	0.945183	-0.0320416	0.931747	0.999304
chr4	44704108	44704643	536	1.58625	0.00287845	0.346868	0.523362	0.329615	0.999943	Promoter (<=1kb)	4	44679440	44704006	24567	2	-102	Pax5	paired box 5	NA	NA	NA	NA	NA	NA
chr13	74462303	74463627	1325	-0.963479	0.00289796	0.347695	-0.662204	0.042368	0.999943	Exon (ENSMUST00000099446.4/ENSMUST00000099446.4, exon 1 of 4)	13	74480517	74482943	2427	2	19316	Zfp825	zinc finger protein 825	0.333111	0.362974	0.969723	0.392985	0.460995	0.989213
chr13	4608566	4609553	988	-1.1633	0.00290114	0.347695	-0.463536	0.239849	0.999943	Promoter (<=1kb)	13	4590750	4609174	18425	2	0	Akr1e1	aldo-keto reductase family 1, member E1	-0.174246	0.474935	0.990364	-0.647127	0.0994483	0.754484
chr17	30294967	30295143	177	2.68798	0.0029028	0.347695	2.43239	0.0149287	0.999943	Promoter (2-3kb)	17	30217541	30292332	74792	2	-2635	Btbd9	BTB (POZ) domain containing 9	0.068405	0.457816	0.988995	0.182488	0.251854	0.926049
chr9	119500657	119501032	376	2.45556	0.00294511	0.35041	2.25705	0.00741014	0.714079	Intron (ENSMUST00000065196.12/20271, intron 20 of 26)	9	119444987	119464239	19253	1	55670	Exog	endo/exonuclease (5'-3'), endonuclease G-like	-0.195601	0.33882	0.963116	-0.320624	0.312119	0.952891
chr2	140065800	140067385	1586	-0.906078	0.00294519	0.35041	-0.625572	0.0404223	0.999943	Promoter (<=1kb)	2	139833480	140066760	233281	2	0	Tasp1	taspase, threonine aspartase 1	0.125887	0.575307	0.99683	0.163499	0.673861	0.998983
chr5	28860938	28861311	374	2.39597	0.00294722	0.35041	1.21529	0.135152	0.999943	Intron (ENSMUST00000180878.7/654796, intron 4 of 6)	5	29195992	29203135	7144	1	-334681	Rnf32	ring finger protein 32	NA	NA	NA	NA	NA	NA
chr6	43665432	43666803	1372	-1.0329	0.00295618	0.35041	-0.406889	0.242177	0.999943	Promoter (<=1kb)	6	43345001	43666278	321278	2	0	Tpk1	thiamine pyrophosphokinase	-0.315268	0.376017	0.971557	-0.665509	0.244252	0.922248
chr5	65850657	65850972	316	2.86737	0.00295619	0.35041	1.81627	0.0536299	0.999943	Distal Intergenic	5	65861213	65896700	35488	1	-10241	Rhoh	ras homolog family member H	-0.0295195	0.8188	0.999222	0.247247	0.241153	0.919597
chr5	115193150	115194199	1050	1.48804	0.00296072	0.35041	0.994285	0.0498207	0.999943	Promoter (<=1kb)	5	115168689	115194381	25693	2	182	Cabp1	calcium binding protein 1	NA	NA	NA	NA	NA	NA
chr6	67694498	67694676	179	2.71885	0.00297245	0.35055	2.96224	0.00157764	0.310581	Distal Intergenic	6	67565191	67566446	1256	2	-128052	4930515G16Rik	myc induced nuclear antigen pseudogene	NA	NA	NA	NA	NA	NA
chr13	77438906	77439053	148	1.53098	0.00297676	0.35055	1.46814	0.00529499	0.615213	Intron (ENSMUST00000168779.2/72371, intron 19 of 19)	13	77193034	77261969	68936	1	245872	2210408I21Rik	RIKEN cDNA 2210408I21 gene	NA	NA	NA	NA	NA	NA
chr6	116006775	116007405	631	1.78355	0.0029825	0.35055	0.743776	0.21953	0.999943	Distal Intergenic	6	115954811	115995005	40195	2	-11770	Plxnd1	plexin D1	-0.0353085	0.708985	0.999222	-0.713304	5.24609e-08	1.04897e-05
chr16	22891734	22892229	496	2.44178	0.0029854	0.35055	1.57907	0.078303	0.999943	Promoter (<=1kb)	16	22892037	22899443	7407	1	0	Ahsg	alpha-2-HS-glycoprotein	NA	NA	NA	NA	NA	NA
chr4	135018157	135018629	473	1.59486	0.00302544	0.354048	0.911838	0.0890344	0.999943	Distal Intergenic	4	134931010	134936078	5069	1	87147	Syf2	SYF2 homolog, RNA splicing factor (S. cerevisiae)	-0.0944617	0.341836	0.963863	0.189253	0.249566	0.925262
chr1	85342225	85342765	541	1.75322	0.00302706	0.354048	1.45452	0.0165454	0.999943	Exon (ENSMUST00000161923.1/ENSMUST00000161923.1, exon 2 of 2)	1	85246670	85270566	23897	2	-71659	C130026I21Rik	RIKEN cDNA C130026I21 gene	NA	NA	NA	NA	NA	NA
chr2	37756357	37756663	307	3.29816	0.00303821	0.354656	1.40273	0.18706	0.999943	Distal Intergenic	2	37776249	37799103	22855	1	-19586	Crb2	crumbs family member 2	0.498295	0.286206	0.94413	0.703509	0.31521	0.954202
chr4	147338154	147338630	477	1.52765	0.003062	0.356476	1.69142	0.00153147	0.303495	Distal Intergenic	4	147492417	147513486	21070	1	-153787	Zfp982	zinc finger protein 982	NA	NA	NA	NA	NA	NA
chr9	20868585	20869520	936	1.49715	0.00306575	0.356476	0.715335	0.155536	0.999943	Promoter (<=1kb)	9	20868642	20874307	5666	1	0	Shfl	shiftless antiviral inhibitor of ribosomal frameshifting	NA	NA	NA	NA	NA	NA
chr7	12834262	12835580	1319	-0.966308	0.00308486	0.357266	-0.439722	0.179983	0.999943	Promoter (<=1kb)	7	12834761	12850577	15817	1	0	Zfp110	zinc finger protein 110	0.0771571	0.408274	0.979559	0.00454959	0.978384	0.999363
chr4	144905098	144905464	367	-1.31161	0.00308888	0.357266	-0.651849	0.141085	0.999943	Intron (ENSMUST00000105744.7/20148, intron 2 of 5)	4	144893219	144927639	34421	1	11879	Dhrs3	dehydrogenase/reductase (SDR family) member 3	-0.335566	0.0423434	0.546588	-0.681514	8.89516e-05	0.00698588
chr18	12138632	12138895	264	2.78584	0.00309051	0.357266	1.8097	0.0470889	0.999943	Promoter (<=1kb)	18	12139147	12155505	16359	1	-252	Riok3	RIO kinase 3	0.0257575	0.738129	0.999222	0.129706	0.333055	0.961116
chr7	59227979	59229878	1900	-0.883456	0.00309801	0.357439	-0.599575	0.0449273	0.999943	Promoter (<=1kb)	7	59228750	59289819	61070	1	0	Ube3a	ubiquitin protein ligase E3A	0.0616138	0.431387	0.984125	0.0928435	0.501515	0.993616
chr11	117196658	117196953	296	1.9879	0.00312171	0.359479	1.02812	0.128501	0.999943	Promoter (2-3kb)	11	117199661	117362325	162665	1	-2708	Septin9	septin 9	NA	NA	NA	NA	NA	NA
chr10	111164044	111165861	1818	-0.841722	0.00312998	0.359736	-0.532118	0.0619767	0.999943	Promoter (<=1kb)	10	111164752	111297249	132498	1	0	Osbpl8	oxysterol binding protein-like 8	0.00194107	0.982844	0.999363	-0.152272	0.251112	0.92549
chr15	100040883	100041202	320	1.72781	0.00314291	0.360528	0.730761	0.213258	0.999943	Promoter (2-3kb)	15	100038664	100219473	180810	1	2219	Dip2b	disco interacting protein 2 homolog B	0.00214176	0.985696	0.999363	-0.0408611	0.77586	0.999222
chrY	258838	259540	703	1.44071	0.00315388	0.360595	1.85445	0.000170361	0.0925884	Distal Intergenic	21	206151	207788	1638	1	52687	1700020D14Rik	RIKEN cDNA 1700020D14 gene	NA	NA	NA	NA	NA	NA
chr17	23329056	23329986	931	1.74329	0.00315728	0.360595	1.90716	0.00189373	0.342306	Distal Intergenic	17	23343741	23362538	18798	1	-13755	Vmn2r115	vomeronasal 2, receptor 115	NA	NA	NA	NA	NA	NA
chr2	38367288	38367645	358	2.39796	0.00316163	0.360595	0.20137	0.809934	0.999943	Intron (ENSMUST00000143783.8/16870, intron 4 of 4)	2	38353802	38360089	6288	1	13486	Lhx2	LIM homeobox protein 2	-1.90946	0.013671	0.304538	4.40471	0.0141178	0.309339
chr16	62785734	62787488	1755	-0.895153	0.00316938	0.360789	-0.577662	0.0574827	0.999943	Promoter (<=1kb)	16	62732444	62786777	54334	2	0	Nsun3	NOL1/NOP2/Sun domain family member 3	0.101565	0.402219	0.978632	-0.0263452	0.894684	0.999222
chr13	84221570	84223014	1445	-1.02417	0.00318972	0.361954	-0.861929	0.0137256	0.986427	Promoter (<=1kb)	13	84219581	84222175	2595	2	0	A230107N01Rik	RIKEN cDNA A230107N01 gene	NA	NA	NA	NA	NA	NA
chr9	105130796	105132418	1623	-0.930608	0.00319294	0.361954	-0.585321	0.0644877	0.999943	Promoter (<=1kb)	9	105128903	105131312	2410	2	0	Nudt16	nudix (nucleoside diphosphate linked moiety X)-type motif 16	-0.237881	0.295997	0.947235	-0.407435	0.221044	0.906572
chr9	105123344	105123783	440	2.43632	0.00320281	0.361954	1.20979	0.152069	0.999943	Distal Intergenic	9	105128903	105131312	2410	2	7529	Nudt16	nudix (nucleoside diphosphate linked moiety X)-type motif 16	-0.237881	0.295997	0.947235	-0.407435	0.221044	0.906572
chr12	111401812	111402058	247	3.41695	0.00321	0.361954	0.207726	0.85874	0.999943	Distal Intergenic	12	111406809	111412090	5282	1	-4751	Lbhd2	LBH domain containing 2	NA	NA	NA	NA	NA	NA
chr9	4375701	4377139	1439	-0.96682	0.00321108	0.361954	-0.51938	0.113984	0.999943	Promoter (<=1kb)	9	4376562	4386870	10309	1	0	Msantd4	Myb/SANT-like DNA-binding domain containing 4 with coiled-coils	-0.190184	0.178308	0.870631	-0.108459	0.610635	0.99844
chr1	156035317	156037500	2184	-0.838913	0.00321602	0.361954	-0.718931	0.0117069	0.901055	Promoter (<=1kb)	1	156004614	156036427	31814	2	0	Tor1aip1	torsin A interacting protein 1	0.0126189	0.903128	0.999237	0.657959	1.19113e-05	0.00124826
chr6	149309002	149310070	1069	-0.935806	0.00322434	0.362207	-0.459098	0.149528	0.999943	Promoter (<=1kb)	6	149309414	149326671	17258	1	0	Resf1	retroelement silencing factor 1	NA	NA	NA	NA	NA	NA
chr3	157533876	157535210	1335	-0.954804	0.00327936	0.367695	-0.664399	0.0413334	0.999943	Promoter (<=1kb)	3	157527515	157534090	6576	2	0	4930592C13Rik	RIKEN cDNA 4930592C13 gene	NA	NA	NA	NA	NA	NA
chr14	70645403	70645717	315	2.23165	0.0032882	0.367994	0.807266	0.279594	0.999943	Downstream (1-2kb)	14	70636203	70642268	6066	2	-3135	Fgf17	fibroblast growth factor 17	NA	NA	NA	NA	NA	NA
chr15	78977251	78977565	315	2.06304	0.00330065	0.368696	0.846793	0.210455	0.999943	Intron (ENSMUST00000109689.8/110253, intron 11 of 23)	15	78974053	78993082	19030	1	3198	Triobp	TRIO and F-actin binding protein	0.0320466	0.765146	0.999222	0.252026	0.0898845	0.729567
chr15	78942678	78942994	317	1.6902	0.00332206	0.369154	1.08354	0.059298	0.999943	3' UTR	15	78947724	78968842	21119	1	-4730	Triobp	TRIO and F-actin binding protein	0.0320466	0.765146	0.999222	0.252026	0.0898845	0.729567
chr4	15957435	15959110	1676	-0.871507	0.00332419	0.369154	-0.724717	0.0149615	0.999943	Promoter (<=1kb)	4	15957925	15992589	34665	1	0	Nbn	nibrin	-0.0425843	0.751952	0.999222	-0.0590322	0.78904	0.999222
chr9	4308990	4311235	2246	-0.846789	0.00332797	0.369154	-0.384434	0.183171	0.999943	Promoter (<=1kb)	9	4294793	4309467	14675	2	0	Aasdhppt	aminoadipate-semialdehyde dehydrogenase-phosphopantetheinyl transferase	0.0152207	0.93771	0.999304	-0.0266655	0.93231	0.999304
chr11	116493928	116494117	190	1.83275	0.00333017	0.369154	-0.224129	0.716929	0.999943	Promoter (<=1kb)	11	116478060	116494202	16143	2	85	Prpsap1	phosphoribosyl pyrophosphate synthetase-associated protein 1	0.0519249	0.657045	0.998983	0.10273	0.606664	0.997902
chr17	3022129	3022585	457	1.44497	0.00333569	0.369154	0.96548	0.0568916	0.999943	Distal Intergenic	17	3077738	3084040	6303	2	61455	Pisd-ps2	phosphatidylserine decarboxylase, pseudogene 2	-0.266769	0.208257	0.899948	-0.359669	0.299728	0.948018
chr2	76672341	76673920	1580	-1.01279	0.00334944	0.369536	-0.7737	0.0255643	0.999943	Promoter (<=1kb)	2	76663044	76673070	10027	2	0	Fkbp7	FK506 binding protein 7	-0.507053	0.298336	0.947695	0.0648933	0.938537	0.999304
chr3	154596327	154597673	1347	-0.898224	0.00335286	0.369536	-0.846568	0.0058135	0.636179	Promoter (<=1kb)	3	154596711	154623180	26470	1	0	Cryz	crystallin, zeta	-0.193966	0.641116	0.998973	-0.583194	0.372628	0.971371
chr10	82353966	82354855	890	-1.13214	0.00335773	0.369536	-0.311759	0.420862	0.999943	5' UTR	10	82224854	82241280	16427	2	-112686	Zfp938	zinc finger protein 938	-0.05272	0.933876	0.999304	1.46249	0.0669067	0.656382
chr6	133104849	133106248	1400	-0.87916	0.00336393	0.369537	-0.518386	0.0852645	0.999943	Promoter (<=1kb)	6	133104909	133107750	2842	1	0	Smim10l1	small integral membrane protein 10 like 1	0.069047	0.604298	0.997902	-0.374279	0.0774035	0.694433
chr11	97176884	97177072	189	2.55104	0.00337652	0.369559	1.20168	0.12833	0.999943	Intron (ENSMUST00000001479.4/16211, intron 8 of 21)	11	97159714	97187881	28168	2	10809	Kpnb1	karyopherin (importin) beta 1	-0.0153361	0.838344	0.999222	-0.137974	0.316506	0.954806
chr2	78868235	78869898	1664	-0.872658	0.00337653	0.369559	-0.710761	0.017369	0.999943	Promoter (<=1kb)	2	78868238	78913739	45502	1	0	Ube2e3	ubiquitin-conjugating enzyme E2E 3	0.17374	0.0930007	0.737602	-0.26001	0.0911062	0.73312
chr15	73707597	73708280	684	1.79365	0.00338292	0.369581	0.126829	0.844739	0.999943	Promoter (<=1kb)	15	73694604	73707505	12902	2	-92	Gpr20	G protein-coupled receptor 20	0.860248	0.742851	0.999222	-3.83486	0.220515	0.905884
chr13	110394232	110395927	1696	-0.891061	0.00339381	0.370093	-0.493013	0.106106	0.999943	Promoter (<=1kb)	13	110395046	110400844	5799	1	0	Plk2	polo like kinase 2	-0.0906318	0.571212	0.996575	-1.15467	7.89864e-10	2.42232e-07
chr15	79511632	79512165	534	1.60705	0.00342055	0.371847	0.728051	0.186277	0.999943	Exon (ENSMUST00000230717.1/ENSMUST00000230717.1, exon 1 of 1)	15	79516411	79527739	11329	1	-4246	Kdelr3	KDEL (Lys-Asp-Glu-Leu) endoplasmic reticulum protein retention receptor 3	0.109004	0.803268	0.999222	0.0285222	0.964537	0.999304
chr1	85249908	85251031	1124	1.46626	0.00342786	0.371847	0.87667	0.0873524	0.999943	Intron (ENSMUST00000162347.1/ENSMUST00000162347.1, intron 1 of 1)	1	85241286	85254548	13263	2	3517	C130026I21Rik	RIKEN cDNA C130026I21 gene	NA	NA	NA	NA	NA	NA
chr4	93334336	93335942	1607	-0.942487	0.00343341	0.371847	-0.597309	0.0644707	0.999943	Promoter (<=1kb)	4	93334138	93335511	1374	2	0	Tusc1	tumor suppressor candidate 1	0.0351696	0.836952	0.999222	0.428798	0.125618	0.80315
chr9	66985508	66985797	290	1.62607	0.00343965	0.371847	0.45398	0.413082	0.999943	Distal Intergenic	9	66955393	66975484	20092	2	-10024	Lactb	lactamase, beta	-0.0382874	0.692718	0.999151	-0.362871	0.0230233	0.406162
chr2	146855297	146856533	1237	-0.845275	0.00344106	0.371847	-0.465704	0.107699	0.999943	Promoter (<=1kb)	2	146855864	146970097	114234	1	0	Kiz	kizuna centrosomal protein	-0.062379	0.672564	0.998983	0.0398726	0.86223	0.999222
chr17	3006438	3007496	1059	1.40743	0.00346885	0.373781	1.19426	0.0147419	0.999943	Distal Intergenic	17	3077738	3084040	6303	2	76544	Pisd-ps2	phosphatidylserine decarboxylase, pseudogene 2	-0.266769	0.208257	0.899948	-0.359669	0.299728	0.948018
chr1	89020200	89020415	216	2.93702	0.00347485	0.373781	1.63071	0.0877602	0.999943	Intron (ENSMUST00000186180.1/73475, intron 2 of 2)	1	89016113	89022210	6098	1	4087	1700067G17Rik	RIKEN cDNA 1700067G17 gene	NA	NA	NA	NA	NA	NA
chr2	25402533	25403398	866	1.55043	0.00347776	0.373781	0.88376	0.0958677	0.999943	Promoter (<=1kb)	2	25403071	25409494	6424	1	0	Npdc1	neural proliferation, differentiation and control 1	0.417649	0.760205	0.999222	-1.35606	0.461704	0.989213
chr11	121551026	121551349	324	2.56696	0.00349016	0.374439	1.33308	0.131267	0.999943	Promoter (<=1kb)	11	121550111	121590383	40273	1	915	Tbcd	tubulin-specific chaperone d	-0.0643556	0.574079	0.996707	0.0907847	0.599823	0.9976
chr5	16552498	16553974	1477	-0.904684	0.00350249	0.374642	-0.619937	0.0460873	0.999943	Promoter (<=1kb)	5	16553495	16573434	19940	1	0	Hgf	hepatocyte growth factor	-0.0669237	0.766754	0.999222	0.0188992	0.948283	0.999304
chr6	85469866	85470270	405	2.30181	0.00350461	0.374642	2.89276	0.000507223	0.166414	3' UTR	6	85462152	85466088	3937	1	7714	Cct7	chaperonin containing Tcp1, subunit 7 (eta)	-0.024342	0.782009	0.999222	0.0049262	0.973839	0.999304
chr13	88458785	88460145	1361	-0.99698	0.0035301	0.376692	-0.450603	0.18562	0.999943	Distal Intergenic	13	88821472	89200538	379067	1	-361327	Edil3	EGF-like repeats and discoidin I-like domains 3	0.674237	0.0224775	0.399839	-0.122084	0.769542	0.999222
chr18	12191287	12191559	273	3.2995	0.00354353	0.377449	0.591801	0.571563	0.999943	Promoter (2-3kb)	18	12189171	12190658	1488	1	2116	Rmc1	regulator of MON1-CCZ1	NA	NA	NA	NA	NA	NA
chr8	120220407	120220774	368	3.81619	0.00355911	0.378433	2.32026	0.0619949	0.999943	Intron (ENSMUST00000127664.1/108148, intron 1 of 15)	8	120204434	120228230	23797	2	7456	A330074K22Rik	RIKEN cDNA A330074K22 gene	NA	NA	NA	NA	NA	NA
chr3	90446408	90447195	788	1.52721	0.00357756	0.378525	-0.314512	0.565435	0.999943	Distal Intergenic	3	90450710	90451781	1072	2	4586	Npr1	natriuretic peptide receptor 1	-0.349181	0.685414	0.999097	-1.34758	0.272772	0.937126
chr3	89714433	89715608	1176	1.12386	0.00358398	0.378525	0.389368	0.323377	0.999943	Promoter (<=1kb)	3	89715022	89753446	38425	1	0	Adar	adenosine deaminase, RNA-specific	-0.102563	0.227985	0.909785	0.501674	3.60333e-05	0.00326311
chr4	75277509	75278957	1449	-0.933856	0.00358829	0.378525	-0.63323	0.0490432	0.999943	Promoter (<=1kb)	4	75277354	75278305	952	2	0	Dmac1	distal membrane arm assembly complex 1	NA	NA	NA	NA	NA	NA
chr7	143106875	143107346	472	1.73524	0.00359208	0.378525	0.478706	0.450481	0.999943	Promoter (<=1kb)	7	143107254	143427042	319789	1	0	Kcnq1	potassium voltage-gated channel, subfamily Q, member 1	NA	NA	NA	NA	NA	NA
chr8	71147502	71149340	1839	1.53941	0.00359376	0.378525	1.78453	0.00097225	0.237683	Distal Intergenic	8	71006728	71085758	79031	2	-61744	1700026F02Rik	RIKEN cDNA 1700026F02 gene	NA	NA	NA	NA	NA	NA
chr2	161108126	161109857	1732	-0.911344	0.00360472	0.378525	-0.69387	0.0270197	0.999943	Promoter (<=1kb)	2	160946978	161109022	162045	2	0	Chd6	chromodomain helicase DNA binding protein 6	-0.142097	0.221695	0.90683	0.117848	0.504778	0.993848
chr11	80300687	80302041	1355	1.21775	0.00360828	0.378525	0.767502	0.0713031	0.999943	Promoter (<=1kb)	11	80300912	80355955	55044	1	0	Rhbdl3	rhomboid like 3	0.602548	0.569608	0.996575	0.0248226	0.987387	0.999378
chr1	169530877	169532386	1510	-0.871719	0.00361074	0.378525	-0.660316	0.0277211	0.999943	Promoter (<=1kb)	1	169497934	169531464	33531	2	0	Nuf2	NUF2, NDC80 kinetochore complex component	0.573618	0.433824	0.985157	-0.704069	0.503752	0.993728
chr13	49718997	49719334	338	2.83672	0.00363576	0.380479	2.13281	0.0346422	0.999943	Promoter (1-2kb)	13	49717856	49723168	5313	1	1141	Iars	isoleucine-tRNA synthetase	0.0791828	0.524383	0.993894	-0.574895	0.000852244	0.0434271
chr16	3247196	3248076	881	1.58041	0.00366885	0.381486	1.08625	0.0515081	0.999943	Distal Intergenic	16	3592398	3593339	942	1	-344322	Olfr161	olfactory receptor 161	NA	NA	NA	NA	NA	NA
chr5	142502147	142502648	502	1.96075	0.00366887	0.381486	-0.098461	0.886554	0.999943	Intron (ENSMUST00000063635.14/231858, intron 5 of 14)	5	142508120	142509494	1375	2	6846	Radil	Ras association and DIL domains	0.140585	0.871303	0.999222	-1.75019	0.224361	0.908373
chr4	147585815	147587505	1691	1.55698	0.00366929	0.381486	1.33314	0.0141585	0.999943	Distal Intergenic	4	147553339	147585198	31860	1	32476	Zfp985	zinc finger protein 985	NA	NA	NA	NA	NA	NA
chr2	164961692	164962021	330	2.08817	0.00367096	0.381486	1.07714	0.134598	0.999943	Promoter (<=1kb)	2	164960846	164999722	38877	1	846	Slc12a5	solute carrier family 12, member 5	-0.579243	0.446903	0.987525	-2.10538	0.0522869	0.596778
chr2	110017211	110018785	1575	-0.957518	0.00367803	0.381555	-0.621485	0.0612165	0.999943	Promoter (<=1kb)	2	110017817	110045316	27500	1	0	Ccdc34	coiled-coil domain containing 34	-0.200366	0.363316	0.969723	-0.305244	0.404604	0.978951
chr19	59461287	59462027	741	2.12552	0.00369455	0.382604	2.23247	0.00290682	0.447635	Promoter (<=1kb)	19	59462802	59464215	1414	1	-775	Emx2	empty spiracles homeobox 2	NA	NA	NA	NA	NA	NA
chr1	58167285	58167910	626	2.58953	0.00370365	0.382882	3.48447	0.000141021	0.0846113	Promoter (1-2kb)	1	58169624	58172247	2624	1	-1714	Aox3	aldehyde oxidase 3	1.07874	0.36251	0.969723	5.90117	0.000386594	0.02324
chr18	34561631	34561954	324	2.42902	0.00372375	0.383199	0.692927	0.396917	0.999943	Downstream (<1kb)	18	34567038	34579083	12046	2	17129	Nme5	NME/NM23 family member 5	NA	NA	NA	NA	NA	NA
chr2	150361964	150363695	1732	-0.990125	0.00372923	0.383199	-0.3431	0.315561	0.999943	Promoter (<=1kb)	2	150310935	150362765	51831	2	0	3300002I08Rik	RIKEN cDNA 3300002I08 gene	NA	NA	NA	NA	NA	NA
chr13	90922249	90923972	1724	-0.900964	0.00373312	0.383199	-0.723282	0.0202059	0.999943	Promoter (<=1kb)	13	90922958	90924950	1993	1	0	Rps23	ribosomal protein S23	0.069102	0.87934	0.999222	-0.178935	0.810736	0.999222
chrX	164419175	164420587	1413	-0.931345	0.00374434	0.383199	-0.629462	0.0506443	0.999943	Promoter (<=1kb)	20	164419787	164431836	12050	1	0	Piga	phosphatidylinositol glycan anchor biosynthesis, class A	0.0403297	0.854829	0.999222	0.269843	0.346531	0.9656
chr11	70254033	70255159	1127	1.42465	0.003745	0.383199	0.703343	0.157943	0.999943	Promoter (<=1kb)	11	70248963	70255341	6379	2	182	Alox12	arachidonate 12-lipoxygenase	NA	NA	NA	NA	NA	NA
chr14	118136421	118137777	1357	-0.919685	0.00374527	0.383199	-0.522938	0.100324	0.999943	Promoter (<=1kb)	14	118137158	118163261	26104	1	0	Gpr180	G protein-coupled receptor 180	0.0212469	0.933984	0.999304	-0.689753	0.057121	0.619452
chr5	121907801	121908195	395	2.64052	0.00375221	0.383252	4.35767	1.26239e-05	0.0235318	Intron (ENSMUST00000111752.9/13048, intron 4 of 22)	5	121879815	121915072	35258	2	6877	Cux2	cut-like homeobox 2	0.604691	0.577354	0.99683	1.24784	0.410999	0.979559
chrY	145729	145902	174	2.18128	0.00376105	0.383392	1.55474	0.0414487	0.999943	Distal Intergenic	21	206151	207788	1638	1	-60249	1700020D14Rik	RIKEN cDNA 1700020D14 gene	NA	NA	NA	NA	NA	NA
chr4	132554853	132556129	1277	1.27826	0.00376643	0.383392	0.4863	0.278495	0.999943	Distal Intergenic	4	132551295	132553443	2149	1	3558	Dnajc8	DnaJ heat shock protein family (Hsp40) member C8	0.0309606	0.689711	0.999142	-0.181124	0.196715	0.890467
chr9	19621562	19622812	1251	-0.894503	0.00378897	0.383816	-0.336186	0.277112	0.999943	Promoter (<=1kb)	9	19622102	19648338	26237	1	0	Zfp317	zinc finger protein 317	-0.0648721	0.670286	0.998983	-0.134372	0.569068	0.996575
chr11	97942345	97942667	323	1.84475	0.0037967	0.383816	0.650849	0.30077	0.999943	Intron (ENSMUST00000017561.14/72324, intron 7 of 13)	11	97923656	97986399	62744	2	43732	Plxdc1	plexin domain containing 1	-0.00331842	0.988493	0.999451	0.518116	0.0841155	0.712963
chr18	65781676	65781993	318	2.82938	0.00379722	0.383816	0.00213529	0.998566	0.999943	Distal Intergenic	18	65800515	65817684	17170	1	-18522	Sec11c	SEC11 homolog C, signal peptidase complex subunit	0.0799812	0.334953	0.961708	0.220007	0.132872	0.81334
chr11	117872995	117873521	527	1.3677	0.00379785	0.383816	0.590884	0.211359	0.999943	Promoter (<=1kb)	11	117867952	117873459	5508	2	0	Tha1	threonine aldolase 1	-0.210406	0.464415	0.989213	0.125801	0.769683	0.999222
chr17	34535652	34536885	1234	1.72657	0.00381409	0.383816	1.66331	0.00593783	0.638844	Intron (ENSMUST00000023469.7/ENSMUST00000023469.7, intron 7 of 8)	17	34507935	34517352	9418	2	-18300	Btnl6	butyrophilin-like 6	NA	NA	NA	NA	NA	NA
chr4	146932379	146932677	299	2.0906	0.00381707	0.383816	2.14721	0.00512354	0.605611	Distal Intergenic	4	147021850	147060794	38945	1	-89173	Rex2	reduced expression 2	NA	NA	NA	NA	NA	NA
chr16	95445948	95446770	823	1.41752	0.00381943	0.383816	0.0478824	0.923544	0.999943	Intron (ENSMUST00000233881.1/13876, intron 2 of 10)	16	95360806	95459245	98440	2	12475	Erg	ETS transcription factor	1.09129	0.488669	0.991908	-1.20075	0.566459	0.996441
chr16	3265462	3265665	204	1.95566	0.00382207	0.383816	1.45914	0.034063	0.999943	Distal Intergenic	16	3592398	3593339	942	1	-326733	Olfr161	olfactory receptor 161	NA	NA	NA	NA	NA	NA
chr2	167188509	167189548	1040	1.31461	0.00384037	0.385005	1.87877	4.79223e-05	0.0461059	Promoter (<=1kb)	2	167095969	167188818	92850	2	0	Kcnb1	potassium voltage gated channel, Shab-related subfamily, member 1	0.331109	0.465364	0.989213	-0.777186	0.262285	0.930623
chr11	103095031	103095318	288	3.54855	0.00385012	0.385335	2.39537	0.0402344	0.999943	Intron (ENSMUST00000103077.1/72469, intron 1 of 14)	11	103081730	103101591	19862	2	6273	Plcd3	phospholipase C, delta 3	-0.499945	0.349223	0.966195	-1.46485	0.0389106	0.527184
chr10	96988166	96988418	253	2.82316	0.00385824	0.385501	0.989687	0.311059	0.999943	Distal Intergenic	10	97035768	97061059	25292	1	-47350	4930556N09Rik	RIKEN cDNA 4930556N09 gene	NA	NA	NA	NA	NA	NA
chr13	103773379	103775065	1687	-0.917119	0.00387547	0.386575	-0.484402	0.127935	0.999943	Promoter (<=1kb)	13	103741612	103774608	32997	2	0	Srek1	splicing regulatory glutamine/lysine-rich protein 1	-0.19189	0.0939929	0.740025	-0.095956	0.593277	0.9976
chr7	92668699	92670522	1824	-0.795149	0.00388483	0.386861	-0.414491	0.132764	0.999943	Promoter (<=1kb)	7	92643543	92669934	26392	2	0	Pcf11	PCF11 cleavage and polyadenylation factor subunit	-0.0151219	0.879607	0.999222	0.349033	0.0323683	0.484741
chr7	144724280	144724630	351	2.39923	0.00389707	0.387066	2.90922	0.00147568	0.295384	Intron (ENSMUST00000121758.7/101772, intron 1 of 25)	7	144588549	144738543	149995	2	13913	Ano1	anoctamin 1, calcium activated chloride channel	NA	NA	NA	NA	NA	NA
chr4	145559388	145560730	1343	1.43864	0.00389986	0.387066	2.08955	5.40324e-05	0.0486866	Exon (ENSMUST00000179696.1/ENSMUST00000179696.1, exon 1 of 1)	4	145585166	145625345	40180	1	-24436	Gm13212	predicted gene 13212	NA	NA	NA	NA	NA	NA
chr11	71750803	71751293	491	2.13037	0.00391095	0.387337	2.49269	0.000970377	0.237683	Promoter (<=1kb)	11	71750980	71789647	38668	1	0	Wscd1	WSC domain containing 1	NA	NA	NA	NA	NA	NA
chr12	118300879	118302776	1898	-0.868014	0.00391557	0.387337	-0.607803	0.0434799	0.999943	Promoter (<=1kb)	12	118234933	118301370	66438	2	0	Sp4	trans-acting transcription factor 4	0.198507	0.182371	0.875561	0.302414	0.153531	0.84171
chr11	59571038	59571367	330	2.0677	0.00392827	0.387857	-0.0633025	0.933109	0.999943	Promoter (<=1kb)	11	59570699	59571813	1115	2	446	Olfr222	olfactory receptor 222	0.951521	0.294422	0.946748	1.30319	0.223859	0.908267
chr5	150522105	150523196	1092	-1.03177	0.00393715	0.387857	-0.303922	0.398355	0.999943	Promoter (<=1kb)	5	150522630	150529840	7211	1	0	Brca2	breast cancer 2, early onset	-0.198759	0.527184	0.994004	-1.3024	0.00693872	0.201427
chr11	77783832	77784231	400	1.82406	0.00395033	0.387857	0.919785	0.145774	0.999943	Intron (ENSMUST00000108375.8/360013, intron 2 of 41)	11	77777316	77864848	87533	1	6516	Myo18a	myosin XVIIIA	-0.152392	0.0870876	0.721348	-0.225277	0.0911878	0.733281
chr2	179442253	179442645	393	1.98268	0.00395132	0.387857	-0.474386	0.50223	0.999943	Promoter (<=1kb)	2	179442431	179899373	456943	1	0	Cdh4	cadherin 4	-0.892276	0.145939	0.831945	-0.14724	0.896804	0.999222
chr13	109874917	109875110	194	2.97486	0.00395334	0.387857	-0.503942	0.623806	0.999943	Intron (ENSMUST00000122041.7/238871, intron 7 of 16)	13	109903102	109951387	48286	1	-27992	Pde4d	phosphodiesterase 4D, cAMP specific	0.325334	0.149602	0.83688	1.39961	1.12044e-08	2.67985e-06
chr3	142764627	142766477	1851	-0.919353	0.00396594	0.388399	-0.559148	0.0800454	0.999943	Promoter (<=1kb)	3	142765045	142783606	18562	1	0	Gtf2b	general transcription factor IIB	0.112377	0.381827	0.973997	0.465805	0.00263413	0.103356
chr7	79710134	79710372	239	1.73536	0.00397189	0.388399	1.51073	0.0136309	0.985555	Exon (ENSMUST00000035939.7/ENSMUST00000035939.7, exon 1 of 1)	7	79698099	79714186	16088	2	3814	Kif7	kinesin family member 7	-0.426345	0.270943	0.935716	-0.652317	0.32384	0.958028
chr11	69546470	69546908	439	1.94576	0.00397875	0.388433	1.31433	0.0531497	0.999943	Promoter (1-2kb)	11	69420809	69544556	123748	2	-1914	Dnah2	dynein, axonemal, heavy chain 2	-0.163593	0.492031	0.99268	-1.17372	1.52642e-05	0.00154901
chr14	59915067	59915373	307	2.70237	0.00398593	0.388498	6.30613	0.000187564	0.0940187	Intron (ENSMUST00000080368.12/50769, intron 24 of 35)	14	59638540	60086834	448295	2	171461	Atp8a2	ATPase, aminophospholipid transporter-like, class I, type 8A, member 2	-1.37527	0.0968425	0.747523	-1.88419	0.263539	0.931395
chrX	60403241	60405298	2058	-0.907017	0.00401413	0.388778	-0.626967	0.0474266	0.999943	Promoter (<=1kb)	20	60223293	60403981	180689	2	0	Atp11c	ATPase, class VI, type 11C	0.0536372	0.656963	0.998983	0.0156176	0.915145	0.999304
chr3	106721290	106722763	1474	-0.820489	0.0040212	0.388778	-0.427085	0.134957	0.999943	Promoter (<=1kb)	3	106721728	106732211	10484	1	0	Lrif1	ligand dependent nuclear receptor interacting factor 1	-0.107742	0.418604	0.982311	-0.0428101	0.854766	0.999222
chr16	76053090	76054527	1438	-1.28001	0.00402497	0.388778	-0.0437889	0.921751	0.999943	Distal Intergenic	16	75859257	76022270	163014	2	-30820	Samsn1	SAM domain, SH3 domain and nuclear localization signals, 1	0.0308259	0.817359	0.999222	-0.011419	0.954742	0.999304
chr7	121033912	121035623	1712	-0.886699	0.00403404	0.388778	-0.593508	0.0547717	0.999943	Promoter (<=1kb)	7	121034445	121076835	42391	1	0	Mettl9	methyltransferase like 9	0.057068	0.562645	0.996322	0.191994	0.265859	0.93291
chr10	100486668	100488176	1509	-0.90883	0.00403508	0.388778	-0.578782	0.0692858	0.999943	Promoter (<=1kb)	10	100487558	100573655	86098	1	0	Cep290	centrosomal protein 290	0.110886	0.434232	0.985288	0.0864963	0.647932	0.998983
chr11	98209089	98209614	526	2.13672	0.00404396	0.388778	0.225259	0.757807	0.999943	Intron (ENSMUST00000107539.7/69131, intron 1 of 13)	11	98203335	98251044	47710	1	5754	Cdk12	cyclin-dependent kinase 12	-0.0368752	0.602811	0.99786	0.179444	0.128712	0.808196
chr1	85096732	85097816	1085	1.7286	0.00405337	0.388778	2.01414	0.00110791	0.249384	Intron (ENSMUST00000159114.1/ENSMUST00000159114.1, intron 2 of 2)	1	85083069	85109449	26381	2	11633	A530032D15Rik	RIKEN cDNA A530032D15Rik gene	NA	NA	NA	NA	NA	NA
chr9	46392846	46393108	263	1.86113	0.00405651	0.388778	0.953406	0.156313	0.999943	Distal Intergenic	9	46303361	46319986	16626	2	-72860	4931429L15Rik	RIKEN cDNA 4931429L15 gene	NA	NA	NA	NA	NA	NA
chr14	87140368	87141631	1264	-0.964564	0.00405979	0.388778	-0.505141	0.133443	0.999943	Promoter (<=1kb)	14	86655367	87141224	485858	2	0	Diaph3	diaphanous related formin 3	0.253508	0.40266	0.978632	-0.691193	0.135196	0.817713
chr10	43021082	43021859	778	1.85058	0.00406405	0.388778	1.15921	0.0734127	0.999943	Exon (ENSMUST00000040275.8/109205, exon 6 of 7)	10	42939881	42958721	18841	1	81201	Scml4	Scm polycomb group protein like 4	-0.596141	0.350728	0.966195	-1.08984	0.344536	0.964415
chr13	68942678	68942813	136	2.67746	0.00406592	0.388778	1.13774	0.221776	0.999943	Intron (ENSMUST00000022013.7/210044, intron 2 of 24)	13	68620043	68999541	379499	2	56728	Adcy2	adenylate cyclase 2	1.43824	0.164401	0.85418	0.542374	0.681651	0.999097
chr18	3280421	3282195	1775	-0.913273	0.00406701	0.388778	-0.419863	0.187368	0.999943	Promoter (<=1kb)	18	3266957	3281769	14813	2	0	Crem	cAMP responsive element modulator	0.60789	0.140244	0.823895	1.60947	0.0223677	0.399053
chr3	56575439	56575750	312	1.2118	0.00407571	0.388968	1.50196	0.000457608	0.157302	Distal Intergenic	3	55625195	56183701	558507	2	-391738	Nbea	neurobeachin	0.173574	0.801821	0.999222	-0.0711048	0.944987	0.999304
chr15	79380410	79380932	523	1.84072	0.00408686	0.388968	1.07084	0.0951978	0.999943	Intron (ENSMUST00000074991.9/223693, intron 1 of 8)	15	79375228	79375300	73	2	-5110	Mir1943	microRNA 1943	-2.5458	0.140945	0.82555	2.18143	0.588454	0.996894
chr16	30835828	30836149	322	2.10918	0.00408857	0.388968	0.161718	0.829635	0.999943	Distal Intergenic	16	30957461	31061427	103967	2	225278	Xxylt1	xyloside xylosyltransferase 1	0.0916937	0.571138	0.996575	0.234052	0.259679	0.92926
chr9	78480625	78482601	1977	-0.841775	0.00409613	0.389067	-0.580413	0.048027	0.999943	Promoter (<=1kb)	9	78478449	78481724	3276	2	0	Eef1a1	eukaryotic translation elongation factor 1 alpha 1	0.163098	0.0502982	0.586359	0.224873	0.077839	0.695667
chr6	37299771	37300325	555	1.88241	0.0041219	0.390612	1.25045	0.0625354	0.999943	Promoter (<=1kb)	6	36846022	37299974	453953	2	0	Dgki	diacylglycerol kinase, iota	0.581804	0.763759	0.999222	-4.63558	0.0288957	0.458916
chr2	27411290	27412307	1018	1.29349	0.00412796	0.390612	0.705136	0.118569	0.999943	Intron (ENSMUST00000185188.7/22325, intron 1 of 29)	2	27262104	27426912	164809	2	14605	Vav2	vav 2 oncogene	-0.129472	0.316836	0.954806	-0.68594	8.2256e-06	0.000913737
chr3	29082465	29083035	571	1.8252	0.00413204	0.390612	0.947727	0.150003	0.999943	Promoter (<=1kb)	3	29082577	29671627	589051	1	0	Egfem1	EGF-like and EMI domain containing 1	NA	NA	NA	NA	NA	NA
chr14	12283881	12285199	1319	-1.02608	0.00414018	0.390762	-0.386733	0.282279	0.999943	Promoter (<=1kb)	14	12283976	12324454	40479	1	0	3830406C13Rik	RIKEN cDNA 3830406C13 gene	NA	NA	NA	NA	NA	NA
chrX	109011802	109014360	2559	-1.01296	0.00415051	0.391118	-0.583605	0.100325	0.999943	Promoter (<=1kb)	20	109004534	109013404	8871	2	0	Hmgn5	high-mobility group nucleosome binding domain 5	0.229197	0.0732694	0.679569	0.648658	0.00162493	0.0720137
chr18	3336630	3338390	1761	-0.841142	0.00417297	0.392166	-0.481937	0.101189	0.999943	Promoter (<=1kb)	18	3266354	3337679	71326	2	0	Crem	cAMP responsive element modulator	0.60789	0.140244	0.823895	1.60947	0.0223677	0.399053
chr19	4221916	4222686	771	1.661	0.00417477	0.392166	1.4178	0.0153824	0.999943	3' UTR	19	4214594	4222513	7920	1	7322	Clcf1	cardiotrophin-like cytokine factor 1	0.0750782	0.68407	0.999097	-0.0297269	0.915153	0.999304
chr9	47099142	47099528	387	2.62122	0.0042462	0.397908	3.14984	0.00105812	0.244394	Intron (ENSMUST00000214227.1/ENSMUST00000214227.1, intron 2 of 2)	9	46998741	47003860	5120	1	100401	Gm4791	predicted gene 4791	NA	NA	NA	NA	NA	NA
chr5	109866028	109867859	1832	-0.873775	0.0042549	0.397908	-0.490418	0.109738	0.999943	Distal Intergenic	5	109833501	109834145	645	2	-31883	Gm10416	zinc finger protein pseudogene	NA	NA	NA	NA	NA	NA
chr11	116445692	116446258	567	1.45553	0.00425591	0.397908	0.961819	0.0584453	0.999943	Promoter (<=1kb)	11	116444541	116446991	2451	2	733	Qrich2	glutamine rich 2	1.07277	0.247557	0.92389	-0.211449	0.868175	0.999222
chr1	135719587	135720413	827	1.43341	0.00427533	0.399098	0.86782	0.0874152	0.999943	Promoter (<=1kb)	1	135720061	135752232	32172	1	0	Csrp1	cysteine and glycine-rich protein 1	-0.041292	0.797611	0.999222	-1.19287	1.381e-10	4.95599e-08
chr2	26132712	26133535	824	1.40879	0.00429785	0.400202	0.812551	0.103104	0.999943	Distal Intergenic	2	26136814	26140521	3708	2	6986	Tmem250-ps	transmembrane protein 250, pseudogene	NA	NA	NA	NA	NA	NA
chr19	59469402	59469693	292	2.4171	0.00430058	0.400202	3.38066	8.60594e-05	0.0611124	Distal Intergenic	19	59462802	59464215	1414	1	6600	Emx2	empty spiracles homeobox 2	NA	NA	NA	NA	NA	NA
chr11	84636536	84637114	579	2.29105	0.00433669	0.402933	1.92907	0.023311	0.999943	Distal Intergenic	11	84716976	84720432	3457	2	83318	1700109G15Rik	RIKEN cDNA 1700109G15 gene	NA	NA	NA	NA	NA	NA
chr17	81064053	81065406	1354	-0.894919	0.00435324	0.40331	-0.394511	0.20935	0.999943	Promoter (<=1kb)	17	81026332	81065067	38736	2	0	Thumpd2	THUMP domain containing 2	-0.0983514	0.736149	0.999222	-0.648457	0.160875	0.849998
chr3	48080161	48081396	1236	-1.02991	0.00435913	0.40331	-0.128308	0.724177	0.999943	Distal Intergenic	3	48026013	48026760	748	2	-53401	Gm7977	tyrosine 3-monooxygenase/tryptophan 5-monooxygenase activation protein, theta polypeptide pseudogene	NA	NA	NA	NA	NA	NA
chr2	92983099	92983460	362	2.27509	0.0043685	0.40331	1.31676	0.0952966	0.999943	Intron (ENSMUST00000111274.8/100042784, intron 5 of 6)	2	93009973	93013910	3938	2	30450	Prdm11	PR domain containing 11	0.0873331	0.655688	0.998983	-0.211938	0.501836	0.993616
chr17	47672497	47673060	564	1.42183	0.00437815	0.40331	1.95205	0.000104978	0.0717288	Promoter (<=1kb)	17	47672720	47681056	8337	1	0	Gm20517	predicted gene 20517	NA	NA	NA	NA	NA	NA
chr9	91364621	91365316	696	1.54393	0.00437941	0.40331	1.45951	0.00839788	0.755555	Promoter (<=1kb)	9	91358058	91365768	7711	2	452	Zic1	zinc finger protein of the cerebellum 1	0.539079	0.674851	0.998983	-1.09878	0.578918	0.996894
chr17	34800995	34801202	208	2.63403	0.00438212	0.40331	1.95453	0.0315782	0.999943	Promoter (2-3kb)	17	34802164	34803402	1239	2	2200	Cyp21a1	cytochrome P450, family 21, subfamily a, polypeptide 1	NA	NA	NA	NA	NA	NA
chr3	99140462	99141972	1511	-0.832709	0.00439529	0.40331	-0.679758	0.0204571	0.999943	Promoter (<=1kb)	3	99141068	99220203	79136	1	0	Wars2	tryptophanyl tRNA synthetase 2 (mitochondrial)	-0.113736	0.706201	0.999222	-0.0303788	0.941756	0.999304
chr15	44427011	44428703	1693	-0.901112	0.00440195	0.40331	-0.58355	0.0658297	0.999943	Promoter (<=1kb)	15	44428042	44433008	4967	1	0	Eny2	ENY2 transcription and export complex 2 subunit	-0.0246795	0.893646	0.999222	-0.0490893	0.862338	0.999222
chr11	117949423	117950090	668	1.16372	0.00440495	0.40331	0.79177	0.0555652	0.999943	Distal Intergenic	11	117966079	117969186	3108	2	19096	Socs3	suppressor of cytokine signaling 3	0.156692	0.0393167	0.529927	0.534549	5.22047e-05	0.00445326
chr6	142386472	142387987	1516	-0.872078	0.00440836	0.40331	-0.640785	0.0368022	0.999943	Promoter (<=1kb)	6	142350342	142387036	36695	2	0	Recql	RecQ protein-like	-0.173952	0.236519	0.91652	-0.268177	0.297734	0.947487
chr13	91807078	91808431	1354	-0.827857	0.00442182	0.403922	-0.38911	0.182291	0.999943	Promoter (<=1kb)	13	91796533	91807705	11173	2	0	Zcchc9	zinc finger, CCHC domain containing 9	0.0863296	0.428766	0.983858	0.0415127	0.82102	0.999222
chr1	163403057	163404304	1248	-0.904263	0.00444568	0.404556	-0.533884	0.0942368	0.999943	Promoter (<=1kb)	1	163384908	163403669	18762	2	0	Gorab	golgin, RAB6-interacting	0.108602	0.446206	0.987237	-0.110319	0.629125	0.998813
chr1	26686046	26688328	2283	1.18297	0.00444735	0.404556	1.5468	0.000215682	0.102106	Promoter (<=1kb)	1	26681814	26687460	5647	2	0	4931408C20Rik	RIKEN cDNA 4931408C20 gene	NA	NA	NA	NA	NA	NA
chr10	41610563	41610799	237	2.93403	0.00444909	0.404556	1.86134	0.0782512	0.999943	Promoter (<=1kb)	10	41538849	41611319	72471	2	520	Ccdc162	coiled-coil domain containing 162	-0.626398	0.685447	0.999097	-2.38362	0.363523	0.969854
chr2	112239088	112240647	1560	-0.880811	0.0044634	0.404933	-0.482494	0.120261	0.999943	Promoter (<=1kb)	2	112239468	112247111	7644	1	0	Lpcat4	lysophosphatidylcholine acyltransferase 4	-0.0692063	0.737427	0.999222	0.341119	0.253754	0.92714
chr7	144723024	144723389	366	2.92508	0.00446683	0.404933	2.84437	0.00810121	0.751535	Intron (ENSMUST00000121758.7/101772, intron 1 of 25)	7	144588549	144738543	149995	2	15154	Ano1	anoctamin 1, calcium activated chloride channel	NA	NA	NA	NA	NA	NA
chr11	69802600	69804381	1782	1.15655	0.00452978	0.410018	0.486847	0.234905	0.999943	Promoter (<=1kb)	11	69796073	69801857	5785	2	-743	Fgf11	fibroblast growth factor 11	-0.206174	0.651937	0.998983	-0.59288	0.439143	0.986193
chr1	85285643	85286121	479	1.69344	0.00454999	0.411145	1.34734	0.0271296	0.999943	Intron (ENSMUST00000166777.3/ENSMUST00000166777.3, intron 3 of 4)	1	85246670	85270566	23897	2	-15077	C130026I21Rik	RIKEN cDNA C130026I21 gene	NA	NA	NA	NA	NA	NA
chr18	84850593	84852004	1412	-0.840954	0.00455603	0.411145	-0.544241	0.0675076	0.999943	Promoter (<=1kb)	18	84851338	84879871	28534	1	0	Cyb5a	cytochrome b5 type A (microsomal)	0.136739	0.344414	0.964415	-0.373938	0.0474383	0.572167
chr18	70435779	70437184	1406	-0.887439	0.00457711	0.412424	-0.189313	0.546652	0.999943	Distal Intergenic	18	70452212	70464150	11939	2	26966	4930503L19Rik	RIKEN cDNA 4930503L19 gene	NA	NA	NA	NA	NA	NA
chr15	80014203	80015024	822	1.40125	0.00459529	0.413334	1.10338	0.0288404	0.999943	Promoter (<=1kb)	15	79995874	80014808	18935	2	0	Pdgfb	platelet derived growth factor, B polypeptide	-0.173271	0.316689	0.954806	-2.05955	4.48754e-19	5.27819e-16
chr11	4094494	4095349	856	1.32728	0.00460107	0.413334	0.336672	0.476254	0.999943	Promoter (<=1kb)	11	4094434	4095140	707	2	0	Mtfp1	mitochondrial fission process 1	-1.0956	0.319739	0.955753	0.769559	0.711364	0.999222
chr13	67636802	67638383	1582	-0.869952	0.00462195	0.414585	-0.745945	0.0155268	0.999943	Promoter (<=1kb)	13	67592159	67637769	45611	2	0	Zfp729b	zinc finger protein 729b	0.147409	0.346563	0.965628	0.17624	0.465037	0.989213
chr11	120680779	120681295	517	2.37016	0.00463389	0.415033	2.20838	0.00848017	0.759523	Intron (ENSMUST00000026135.14/68938, intron 4 of 15)	11	120677339	120689297	11959	1	3440	Aspscr1	alveolar soft part sarcoma chromosome region, candidate 1 (human)	-0.0354068	0.758952	0.999222	-0.101101	0.594901	0.9976
chr17	27305703	27306251	549	2.47365	0.00465661	0.416442	2.95583	0.00133057	0.278486	Distal Intergenic	17	27317035	27317095	61	2	10844	Mir7214	microRNA 7214	NA	NA	NA	NA	NA	NA
chr3	119782433	119783780	1348	-0.881544	0.00468114	0.418009	-0.658146	0.0354144	0.999943	Promoter (<=1kb)	3	119718742	119783388	64647	2	0	Ptbp2	polypyrimidine tract binding protein 2	-0.104254	0.548153	0.995467	0.0142018	0.952739	0.999304
chr5	110175995	110177394	1400	-0.853555	0.00469838	0.418921	-0.547831	0.0697458	0.999943	Promoter (<=1kb)	5	110155012	110176504	21493	2	0	Gm15787	predicted gene 15787	NA	NA	NA	NA	NA	NA
chr11	85885752	85885967	216	2.7024	0.00470974	0.419254	3.92985	0.000486594	0.162153	Promoter (<=1kb)	11	85886422	85916095	29674	1	-455	Tbx4	T-box 4	NA	NA	NA	NA	NA	NA
chr1	148902752	148904761	2010	-0.956505	0.00472446	0.419254	-0.362449	0.284061	0.999943	Distal Intergenic	1	149886184	149902199	16016	2	997438	Pla2g4a	phospholipase A2, group IVA (cytosolic, calcium-dependent)	0.12918	0.247909	0.924068	0.33558	0.0464739	0.567205
chr11	103749683	103750035	353	1.98096	0.00472939	0.419254	0.682436	0.333086	0.999943	Promoter (<=1kb)	11	103727364	103749821	22458	2	0	Wnt9b	wingless-type MMTV integration site family, member 9B	NA	NA	NA	NA	NA	NA
chr4	128531548	128531917	370	2.37743	0.00473986	0.419254	3.43705	9.67825e-05	0.0671288	Intron (ENSMUST00000184063.2/329942, intron 55 of 70)	4	128547936	128552733	4798	1	-16019	Csmd2	CUB and Sushi multiple domains 2	NA	NA	NA	NA	NA	NA
chr1	166428816	166430750	1935	-0.874635	0.00475573	0.419254	-0.203743	0.511638	0.999943	Distal Intergenic	1	166396169	166409863	13695	2	-18953	Pogk	pogo transposable element with KRAB domain	0.023483	0.838047	0.999222	-0.689874	0.0006418	0.0347211
chr4	132354418	132354838	421	1.67934	0.00476125	0.419254	0.534491	0.362009	0.999943	Promoter (<=1kb)	4	132351933	132353686	1754	2	-732	Snhg3	small nucleolar RNA host gene 3	NA	NA	NA	NA	NA	NA
chrX	113172016	113173078	1063	-1.35976	0.00476995	0.419254	-0.327707	0.493646	0.999943	Intron (ENSMUST00000026607.14/12662, intron 1 of 14)	20	113062531	113185509	122979	2	12431	Chm	choroidermia (RAB escort protein 1)	0.244553	0.0353031	0.505291	0.299764	0.0686445	0.661539
chr19	5988780	5989534	755	1.46645	0.00477929	0.419254	0.608535	0.237207	0.999943	Promoter (2-3kb)	19	5980360	5986143	5784	2	-2637	Slc22a20	solute carrier family 22 (organic anion transporter), member 20	NA	NA	NA	NA	NA	NA
chr11	117396833	117397212	380	2.02926	0.00478043	0.419254	0.875544	0.223988	0.999943	Distal Intergenic	11	117414389	117415368	980	1	-17177	Gm11729	predicted gene 11729	NA	NA	NA	NA	NA	NA
chr8	122604641	122605494	854	1.59148	0.00478091	0.419254	1.21438	0.0301854	0.999943	Exon (ENSMUST00000015171.10/50917, exon 2 of 14)	8	122578389	122611404	33016	2	5910	Galns	galactosamine (N-acetyl)-6-sulfate sulfatase	-0.0846311	0.334057	0.961708	0.38476	0.00696426	0.20199
chr2	93484834	93485546	713	1.77118	0.0047823	0.419254	1.19823	0.058362	0.999943	Distal Intergenic	2	93430127	93463140	33014	2	-21694	Cd82	CD82 antigen	0.101809	0.432347	0.984741	0.00135855	0.993355	0.999711
chr7	79801442	79801698	257	2.8688	0.0047914	0.419254	4.22485	0.000157815	0.0897464	Distal Intergenic	7	79792241	79793788	1548	2	-7654	Mesp1	mesoderm posterior 1	NA	NA	NA	NA	NA	NA
chr4	150132757	150133208	452	1.84559	0.00480911	0.419254	0.475697	0.46557	0.999943	Intron (ENSMUST00000030826.3/56485, intron 6 of 13)	4	150128946	150140039	11094	1	3811	Slc2a5	solute carrier family 2 (facilitated glucose transporter), member 5	NA	NA	NA	NA	NA	NA
chr2	24617247	24617641	395	2.20394	0.00481136	0.419254	3.34166	8.44033e-05	0.0611124	Promoter (<=1kb)	2	24607991	24618321	10331	2	680	Cacna1b	calcium channel, voltage-dependent, N type, alpha 1B subunit	0.650535	0.196645	0.890467	-2.21977	0.000630616	0.0343017
chr10	24223446	24223913	468	2.09538	0.0048143	0.419254	0.287714	0.710609	0.999943	Promoter (<=1kb)	10	24223517	24302790	79274	1	0	Moxd1	monooxygenase, DBH-like 1	NA	NA	NA	NA	NA	NA
chr3	139205178	139206293	1116	-0.901366	0.00482048	0.419254	-0.621577	0.0526961	0.999943	Promoter (<=1kb)	3	139205694	139709610	503917	1	0	Stpg2	sperm tail PG rich repeat containing 2	NA	NA	NA	NA	NA	NA
chr9	59969117	59970135	1019	1.78336	0.00482159	0.419254	0.204584	0.746644	0.999943	3' UTR	9	59942771	59960659	17889	2	-8458	Nr2e3	nuclear receptor subfamily 2, group E, member 3	NA	NA	NA	NA	NA	NA
chr15	90223544	90225413	1870	-0.79871	0.0048432	0.419466	-0.467636	0.0997795	0.999943	Promoter (<=1kb)	15	90224360	90224412	53	1	0	Mir7648	microRNA 7648	NA	NA	NA	NA	NA	NA
chr4	135058962	135059516	555	1.38161	0.00484644	0.419466	0.575967	0.237883	0.999943	Distal Intergenic	4	135120652	135177990	57339	1	-61136	Runx3	runt related transcription factor 3	0.352193	0.00988263	0.252047	0.636426	4.07391e-05	0.00362038
chr11	121480817	121481186	370	2.69571	0.00485117	0.419466	2.87111	0.00667293	0.668975	Intron (ENSMUST00000103013.9/108903, intron 7 of 38)	11	121488321	121497051	8731	1	-7135	Tbcd	tubulin-specific chaperone d	-0.0643556	0.574079	0.996707	0.0907847	0.599823	0.9976
chr16	64873000	64874453	1454	-1.03612	0.00485217	0.419466	-0.318692	0.385806	0.999943	Distal Intergenic	16	64852702	64855986	3285	1	20298	Cggbp1	CGG triplet repeat binding protein 1	0.214732	0.0489582	0.580416	0.4488	0.00490751	0.159133
chr5	122683292	122684255	964	1.38884	0.00487115	0.420498	0.335301	0.495733	0.999943	Promoter (<=1kb)	5	122682597	122682715	119	1	695	Mir8115	microRNA 8115	NA	NA	NA	NA	NA	NA
chr2	29251244	29253767	2524	0.907348	0.00488972	0.421491	0.692192	0.0329358	0.999943	Promoter (<=1kb)	2	29203822	29253005	49184	2	0	Ntng2	netrin G2	-0.0730345	0.669408	0.998983	0.491035	0.0181849	0.35711
chr15	77633571	77633883	313	2.58977	0.00490812	0.422467	1.72428	0.0735405	0.999943	Downstream (<1kb)	15	77635650	77643270	7621	2	9387	Apol11b	apolipoprotein L 11b	NA	NA	NA	NA	NA	NA
chr11	15047562	15047793	232	2.80731	0.00491771	0.422682	-0.498485	0.63793	0.999943	Distal Intergenic	11	14599276	14600314	1039	1	448286	Pom121l12	POM121 membrane glycoprotein-like 12	NA	NA	NA	NA	NA	NA
chr15	7182664	7183327	664	2.25687	0.00492745	0.42291	3.01618	0.000330147	0.13335	Intron (ENSMUST00000067190.11/16880, intron 14 of 19)	15	7154353	7197489	43137	1	28311	Lifr	LIF receptor alpha	-0.220099	0.139317	0.823393	-0.338345	0.110692	0.777598
chr10	56228003	56229577	1575	-0.92509	0.00493666	0.423092	-0.575962	0.0814999	0.999943	Promoter (<=1kb)	10	56014293	56228689	214397	2	0	Tbc1d32	TBC1 domain family, member 32	-0.0475293	0.767479	0.999222	-0.0205456	0.94069	0.999304
chr13	113793882	113795570	1689	-0.898112	0.00494553	0.423244	-0.420773	0.188513	0.999943	Promoter (<=1kb)	13	113794505	114157461	362957	1	0	Arl15	ADP-ribosylation factor-like 15	0.399775	0.0826337	0.709863	0.309233	0.369764	0.970666
chr8	71846797	71847026	230	2.43688	0.00496351	0.424126	3.05998	0.0008107	0.213974	Intron (ENSMUST00000212931.1/ENSMUST00000212931.1, intron 3 of 9)	8	71882019	71895727	13709	1	-34993	Zfp709	zinc finger protein 709	-0.0246348	0.878371	0.999222	-0.0138822	0.959058	0.999304
chr5	122547137	122547680	544	1.62908	0.00497005	0.424126	0.86161	0.136524	0.999943	Downstream (2-3kb)	5	122550208	122560841	10634	2	13161	Ift81	intraflagellar transport 81	0.367195	0.216843	0.904539	0.579715	0.127487	0.80656
chr2	91457434	91458572	1139	1.28494	0.0049962	0.425463	1.07528	0.0218506	0.999943	Promoter (<=1kb)	2	91457511	91479287	21777	1	0	Lrp4	low density lipoprotein receptor-related protein 4	0.131435	0.5391	0.994769	0.15768	0.643119	0.998973
chr2	165486772	165487094	323	1.74826	0.00499999	0.425463	0.787855	0.222815	0.999943	Distal Intergenic	2	165491178	165493116	1939	2	6022	Trp53rka	transformation related protein 53 regulating kinase A	0.29102	0.21445	0.903162	-0.0259613	0.942744	0.999304
chr12	73034717	73035584	868	1.82205	0.00500837	0.425569	0.833757	0.206398	0.999943	Distal Intergenic	12	73043774	73045291	1518	2	9707	Six1	sine oculis-related homeobox 1	0.137951	0.910497	0.999304	-2.5678	0.100952	0.756815
chr15	80977659	80978321	663	1.24927	0.00503004	0.426409	1.26038	0.00492638	0.588597	Promoter (<=1kb)	15	80977765	81012290	34526	1	0	Sgsm3	small G protein signaling modulator 3	-0.178716	0.359673	0.969277	-1.0563	4.50939e-05	0.00394773
chrX	168671970	168674556	2587	-0.910663	0.00504523	0.426409	-0.448253	0.16819	0.999943	Promoter (<=1kb)	20	168654117	168673898	19782	2	0	Msl3	MSL complex subunit 3	-0.0400083	0.759415	0.999222	0.253243	0.17594	0.867378
chr12	65057359	65057504	146	3.85941	0.00506092	0.426409	2.85839	0.0554623	0.999943	Intron (ENSMUST00000120580.7/328110, intron 10 of 13)	12	65062436	65066442	4007	2	8938	Fkbp3	FK506 binding protein 3	-0.000774526	0.996857	0.999731	-0.309484	0.33344	0.961384
chr3	63975687	63976936	1250	-0.866248	0.00506202	0.426409	-0.419265	0.175365	0.999943	Promoter (<=1kb)	3	63976106	64022579	46474	1	0	Gmps	guanine monophosphate synthetase	0.023566	0.834788	0.999222	0.131071	0.449082	0.987664
chr2	59512648	59512995	348	2.33361	0.00507051	0.426409	2.19248	0.0115152	0.894947	Distal Intergenic	2	59484669	59505020	20352	1	27979	Dapl1	death associated protein-like 1	NA	NA	NA	NA	NA	NA
chr17	35029876	35030585	710	1.23223	0.00507326	0.426409	-0.0158896	0.97171	0.999943	Promoter (<=1kb)	17	35028605	35029868	1264	2	-8	Msh5	mutS homolog 5	0.154423	0.784462	0.999222	-0.516459	0.456925	0.988861
chr11	104596319	104596666	348	2.46751	0.00508049	0.426409	0.309826	0.716497	0.999943	Distal Intergenic	11	104608000	104670476	62477	1	-11334	Itgb3	integrin beta 3	0.420888	0.368073	0.970222	-0.974868	0.0233279	0.409379
chr17	3036000	3036803	804	1.38136	0.00509608	0.426409	0.775472	0.120637	0.999943	Distal Intergenic	17	3077738	3084040	6303	2	47237	Pisd-ps2	phosphatidylserine decarboxylase, pseudogene 2	-0.266769	0.208257	0.899948	-0.359669	0.299728	0.948018
chr2	132252490	132253617	1128	-0.812743	0.0050975	0.426409	-0.530869	0.0674358	0.999943	Promoter (<=1kb)	2	132249162	132253314	4153	2	0	Pcna	proliferating cell nuclear antigen	0.046419	0.747995	0.999222	-0.0682327	0.775564	0.999222
chr6	144672510	144672963	454	1.89667	0.00509822	0.426409	0.721536	0.305588	0.999943	Promoter (<=1kb)	6	144672868	144693834	20967	1	0	Sox5os3	SRY (sex determining region Y)-box 5, opposite strand 3	NA	NA	NA	NA	NA	NA
chr7	44970235	44970819	585	1.34007	0.00509944	0.426409	0.61417	0.195999	0.999943	Promoter (2-3kb)	7	44966863	44973077	6215	2	2258	Cpt1c	carnitine palmitoyltransferase 1c	-0.160374	0.863229	0.999222	-0.0486692	0.970796	0.999304
chr3	145118164	145119570	1407	-0.902214	0.00510862	0.426409	-0.774299	0.0163812	0.999943	Promoter (<=1kb)	3	145118589	145153895	35307	1	0	Odf2l	outer dense fiber of sperm tails 2-like	-0.153306	0.493409	0.992998	-0.13169	0.696167	0.999222
chr8	25603447	25603754	308	-1.70203	0.00511247	0.426409	-0.269467	0.649996	0.999943	Promoter (1-2kb)	8	25602319	25663599	61281	1	1128	Nsd3	nuclear receptor binding SET domain protein 3	-0.0248315	0.81773	0.999222	0.522434	0.000682746	0.0365213
chr18	56572529	56573886	1358	-0.848401	0.00512004	0.426409	-0.609686	0.0454646	0.999943	Promoter (<=1kb)	18	56524722	56572951	48230	2	0	Aldh7a1	aldehyde dehydrogenase family 7, member A1	-0.24854	0.350813	0.966195	-1.02559	0.00991368	0.252389
chr4	134883765	134884041	277	2.78422	0.00512601	0.426409	1.65928	0.0865048	0.999943	Exon (ENSMUST00000030627.7/19746, exon 4 of 10)	4	134879810	134890306	10497	1	3955	Rhd	Rh blood group, D antigen	-1.02122	0.283557	0.943303	-1.46375	0.429157	0.983888
chr15	76155939	76156770	832	1.51382	0.00513663	0.426409	1.19158	0.0276268	0.999943	Distal Intergenic	15	76119517	76126596	7080	2	-29343	BC024139	cDNA sequence BC024139	NA	NA	NA	NA	NA	NA
chr3	53863173	53864493	1321	-0.82828	0.00513979	0.426409	-0.426297	0.150503	0.999943	Promoter (<=1kb)	3	53853376	53863830	10455	2	0	Ufm1	ubiquitin-fold modifier 1	0.124964	0.228454	0.910136	0.0651689	0.719237	0.999222
chr9	61198027	61198193	167	3.31311	0.00515148	0.426786	2.60855	0.0224976	0.999943	Distal Intergenic	9	61138515	61145259	6745	1	59512	I730028E13Rik	RIKEN cDNA I730028E13 gene	NA	NA	NA	NA	NA	NA
chr14	43319524	43320177	654	1.59149	0.00519858	0.43009	1.06538	0.0702204	0.999943	Intron (ENSMUST00000165969.1/ENSMUST00000165969.1, intron 1 of 2)	14	43298872	43306004	7133	1	20652	Gm9732	predicted gene 9732	NA	NA	NA	NA	NA	NA
chr5	139617924	139618290	367	2.89618	0.00521976	0.430691	3.02426	0.00297504	0.451555	Distal Intergenic	5	139543898	139545268	1371	1	74026	Uncx	UNC homeobox	NA	NA	NA	NA	NA	NA
chr11	79102259	79102781	523	2.01354	0.00522027	0.430691	4.14159	1.71692e-06	0.00822361	Intron (ENSMUST00000018478.10/16706, intron 1 of 18)	11	79030625	79074486	43862	2	-27773	Ksr1	kinase suppressor of ras 1	-0.107285	0.56419	0.996441	0.286298	0.284944	0.943848
chr9	67276161	67276469	309	2.62064	0.00524881	0.432363	3.49893	0.00037962	0.141527	Intron (ENSMUST00000040025.13/70549, intron 42 of 57)	9	67245182	67262093	16912	2	-14068	Tln2	talin 2	-1.04614	0.0891415	0.727316	-0.671468	0.546361	0.995109
chrX	143483004	143483110	107	0.885466	0.00528168	0.432363	1.42534	7.42669e-06	0.0180877	Distal Intergenic	20	143518591	143797792	279202	1	-35481	Pak3	p21 (RAC1) activated kinase 3	NA	NA	NA	NA	NA	NA
chr19	58113274	58113595	322	1.31468	0.00528389	0.432363	1.22323	0.0115769	0.894947	Intron (ENSMUST00000077282.6/226255, intron 28 of 28)	19	58051167	58051236	70	1	62107	Mir5623	microRNA 5623	1.87249	0.270347	0.935211	3.95135	0.0734972	0.680987
chr1	85584217	85585153	937	1.52156	0.0052853	0.432363	1.37126	0.0129562	0.956485	Promoter (<=1kb)	1	85579357	85584278	4922	2	0	Sp110	Sp110 nuclear body protein	-0.118118	0.290518	0.945418	0.680546	1.79905e-07	3.16102e-05
chr5	26904789	26905004	216	2.99144	0.00531405	0.432363	0.214801	0.852259	0.999943	Promoter (<=1kb)	5	26904695	27727505	822811	1	94	Dpp6	dipeptidylpeptidase 6	NA	NA	NA	NA	NA	NA
chr13	43530799	43531734	936	1.67299	0.00532492	0.432363	-0.138063	0.821221	0.999943	Exon (ENSMUST00000222336.1/ENSMUST00000222336.1, exon 2 of 2)	13	43541699	43546120	4422	2	14386	Mcur1	mitochondrial calcium uniporter regulator 1	-0.0662945	0.434498	0.985288	0.138523	0.321182	0.956058
chr13	55487231	55488510	1280	1.25219	0.00532601	0.432363	0.106318	0.815887	0.999943	Promoter (<=1kb)	13	55473429	55488111	14683	2	0	Dbn1	drebrin 1	-0.0550838	0.915529	0.999304	-2.85972	0.000307708	0.0193135
chr16	32475653	32476104	452	1.86631	0.00532601	0.432363	0.842464	0.233707	0.999943	3' UTR	16	32475523	32487703	12181	2	11599	Slc51a	solute carrier family 51, alpha subunit	-0.905613	0.0192431	0.368131	0.306614	0.675078	0.999065
chr11	76510357	76510565	209	2.22664	0.00532806	0.432363	0.947171	0.245392	0.999943	Promoter (<=1kb)	11	76416734	76509419	92686	2	-938	Abr	active BCR-related gene	0.0923739	0.209689	0.901305	0.176525	0.141817	0.826416
chr1	72582587	72583964	1378	-0.845832	0.00533149	0.432363	-0.403547	0.18453	0.999943	Promoter (<=1kb)	1	72583251	72585991	2741	1	0	Smarcal1	SWI/SNF related matrix associated, actin dependent regulator of chromatin, subfamily a-like 1	-0.016812	0.887188	0.999222	-0.0244318	0.887052	0.999222
chr4	147421758	147422226	469	1.47896	0.00533224	0.432363	1.86787	0.000620015	0.186787	Distal Intergenic	4	147492417	147513486	21070	1	-70191	Zfp982	zinc finger protein 982	NA	NA	NA	NA	NA	NA
chr11	12037610	12037888	279	2.08942	0.00534846	0.432363	2.57479	0.000856478	0.219756	Promoter (<=1kb)	11	11930508	12037401	106894	2	-209	Grb10	growth factor receptor bound protein 10	0.842683	0.157371	0.846541	0.43491	0.511464	0.993894
chrX	169993333	169995226	1894	-0.921149	0.00535086	0.432363	-0.295069	0.370663	0.999943	Intron (ENSMUST00000171433.7/17318, intron 9 of 9)	20	169979451	169990798	11348	1	13882	Mid1	midline 1	0.690281	0.17779	0.869969	0.901082	0.128741	0.808196
chr9	88438249	88439766	1518	-0.911531	0.00535288	0.432363	-0.47648	0.146568	0.999943	Promoter (<=1kb)	9	88376750	88438951	62202	2	0	Snx14	sorting nexin 14	0.102364	0.44113	0.986464	0.348702	0.038945	0.527369
chr17	35064868	35065779	912	1.47382	0.00535674	0.432363	0.960114	0.0740253	0.999943	Promoter (<=1kb)	17	35065388	35069625	4238	1	0	Ly6g6c	lymphocyte antigen 6 complex, locus G6C	NA	NA	NA	NA	NA	NA
chr8	82874046	82874858	813	-1.24656	0.00536101	0.432363	-0.146878	0.741248	0.999943	Intron (ENSMUST00000078525.6/330812, intron 1 of 6)	8	82863814	82910729	46916	1	10232	Rnf150	ring finger protein 150	0.00547957	0.968698	0.999304	-0.143315	0.306128	0.950214
chr17	27119143	27119756	614	1.47735	0.00537256	0.432363	1.06721	0.0486985	0.999943	Exon (ENSMUST00000049308.8/16440, exon 55 of 58)	17	27106177	27107349	1173	1	12966	Itpr3	inositol 1,4,5-triphosphate receptor 3	0.204408	0.233514	0.913897	-0.0525777	0.817327	0.999222
chr12	98677157	98677688	532	-1.4276	0.00537789	0.432363	-0.318146	0.531824	0.999943	3' UTR	12	98676742	98683750	7009	2	6062	Ptpn21	protein tyrosine phosphatase, non-receptor type 21	0.153134	0.505726	0.993894	-0.255743	0.494703	0.993033
chr2	128466805	128467997	1193	1.13107	0.00538478	0.432363	-0.0130901	0.97446	0.999943	Intron (ENSMUST00000223654.1/100043424, intron 2 of 2)	2	128372115	128502765	130651	2	34768	Morrbid	myeloid RNA regulator of BCL2L11 induced cell death	NA	NA	NA	NA	NA	NA
chr1	51282108	51282409	302	2.80996	0.00538695	0.432363	1.62401	0.110218	0.999943	Intron (ENSMUST00000189867.1/442821, intron 2 of 4)	1	51289126	51302960	13835	1	-6717	Cavin2	caveolae associated 2	NA	NA	NA	NA	NA	NA
chr14	103058607	103059944	1338	-0.823787	0.00540373	0.432363	-0.551355	0.0635394	0.999943	Distal Intergenic	14	103070216	103077628	7413	1	-10272	Cln5	ceroid-lipofuscinosis, neuronal 5	0.265947	0.0108148	0.266836	0.0632798	0.712255	0.999222
chr5	125147320	125148125	806	1.44509	0.00540846	0.432363	0.543179	0.309795	0.999943	Intron (ENSMUST00000111402.8/20602, intron 1 of 47)	5	125017835	125124900	107066	2	-22420	Ncor2	nuclear receptor co-repressor 2	-0.165254	0.0920548	0.735135	-0.0819986	0.5276	0.994004
chr11	118164634	118164837	204	1.9504	0.00541498	0.432363	1.47758	0.0340663	0.999943	3' UTR	11	118023076	118130634	107559	2	-34000	Dnah17	dynein, axonemal, heavy chain 17	-0.36283	0.181653	0.87405	-0.0217447	0.954049	0.999304
chr11	102437588	102438464	877	1.22285	0.00542067	0.432363	1.33354	0.00260498	0.416588	Promoter (1-2kb)	11	102438748	102439777	1030	2	1313	Fam171a2	family with sequence similarity 171, member A2	0.102865	0.915129	0.999304	-0.377618	0.787169	0.999222
chr15	75741540	75741800	261	2.58073	0.00542271	0.432363	4.20132	6.06601e-05	0.0495668	Distal Intergenic	15	75745490	75748228	2739	2	6428	Mafa	v-maf musculoaponeurotic fibrosarcoma oncogene family, protein A (avian)	-1.08195	0.152404	0.84027	-1.64556	0.250105	0.925455
chr10	80548544	80548918	375	1.56804	0.005429	0.432363	0.504169	0.385697	0.999943	Promoter (<=1kb)	10	80547327	80549460	2134	2	542	Rexo1	REX1, RNA exonuclease 1	-0.151143	0.132899	0.81334	0.211911	0.133293	0.813909
chr2	156278491	156278963	473	1.5642	0.00545288	0.432984	0.472828	0.400146	0.999943	Intron (ENSMUST00000037401.9/228829, intron 9 of 17)	2	156282631	156292528	9898	1	-3668	Phf20	PHD finger protein 20	0.00181989	0.988052	0.999433	-0.195559	0.321681	0.956325
chr4	132486478	132486728	251	3.05286	0.00545547	0.432984	3.45243	0.00222661	0.374429	Distal Intergenic	4	132458731	132463921	5191	2	-22557	Med18	mediator complex subunit 18	-0.157802	0.556555	0.995895	0.270458	0.531465	0.994339
chr10	19831348	19831759	412	2.415	0.0054779	0.432984	3.19643	0.000521276	0.167541	Distal Intergenic	10	19847916	19851459	3544	2	19700	Slc35d3	solute carrier family 35, member D3	NA	NA	NA	NA	NA	NA
chr5	148978553	148978948	396	2.28125	0.00547918	0.432984	-0.0740406	0.929867	0.999943	Intron (ENSMUST00000147473.5/231912, intron 2 of 6)	5	148893775	148995147	101373	2	16199	Katnal1	katanin p60 subunit A-like 1	0.252802	0.324038	0.958028	-0.985676	0.00429212	0.145784
chr19	6331222	6331888	667	1.33778	0.00548398	0.432984	0.393495	0.411906	0.999943	Exon (ENSMUST00000236672.1/ENSMUST00000236672.1, exon 1 of 1)	19	6334979	6340880	5902	1	-3091	Men1	multiple endocrine neoplasia 1	0.021346	0.880852	0.999222	-0.0594558	0.785353	0.999222
chr13	81710413	81712229	1817	-0.91991	0.00548512	0.432984	-0.558498	0.0927867	0.999943	Promoter (<=1kb)	13	81673843	81711013	37171	2	0	Polr3g	polymerase (RNA) III (DNA directed) polypeptide G	-0.262072	0.475994	0.990614	-0.833929	0.154197	0.842231
chr13	75706961	75709109	2149	-0.886277	0.0054876	0.432984	-0.582847	0.0681254	0.999943	Promoter (<=1kb)	13	75707585	75761942	54358	1	0	Ell2	elongation factor for RNA polymerase II 2	0.369797	0.0136537	0.304358	0.633456	0.00199081	0.0838386
chrX	169319020	169320874	1855	-0.893773	0.00552021	0.434346	-0.459962	0.153895	0.999943	Promoter (<=1kb)	20	169320622	169361095	40474	1	0	Gm15246	predicted gene 15246	NA	NA	NA	NA	NA	NA
chr9	60822502	60822902	401	2.49363	0.00552962	0.434346	1.90687	0.0344013	0.999943	Intron (ENSMUST00000214354.1/72565, intron 1 of 18)	9	60794625	60880359	85735	1	27877	Uaca	uveal autoantigen with coiled-coil domains and ankyrin repeats	0.276174	0.49306	0.992998	2.1875	8.15714e-06	0.000907139
chr3	48100621	48101833	1213	-1.10556	0.0055393	0.434346	-0.279939	0.481277	0.999943	Distal Intergenic	3	48026013	48026760	748	2	-73861	Gm7977	tyrosine 3-monooxygenase/tryptophan 5-monooxygenase activation protein, theta polypeptide pseudogene	NA	NA	NA	NA	NA	NA
chr15	78561758	78562226	469	1.91396	0.00553978	0.434346	1.73564	0.0154632	0.999943	Promoter (2-3kb)	15	78561895	78564972	3078	2	2746	Rac2	Rac family small GTPase 2	-0.0684504	0.488051	0.991726	0.351667	0.0263626	0.438687
chr17	24874364	24874932	569	1.62306	0.00554185	0.434346	1.16262	0.0536551	0.999943	Promoter (2-3kb)	17	24877656	24880680	3025	1	-2724	Igfals	insulin-like growth factor binding protein, acid labile subunit	1.60754	0.241032	0.919379	-1.99419	0.208132	0.899849
chr19	24698708	24699272	565	2.11895	0.00554856	0.434346	0.753839	0.307997	0.999943	Intron (ENSMUST00000047666.4/226041, intron 10 of 10)	19	24674008	24682233	8226	1	24700	Tmem252	transmembrane protein 252	NA	NA	NA	NA	NA	NA
chr15	44229434	44229597	164	3.075	0.00559732	0.436754	1.0235	0.339542	0.999943	Exon (ENSMUST00000038856.13/22045, exon 3 of 4)	15	44196967	44229201	32235	1	32467	Trhr	thyrotropin releasing hormone receptor	NA	NA	NA	NA	NA	NA
chr16	21976348	21976475	128	2.3007	0.00559809	0.436754	1.26704	0.127148	0.999943	Promoter (<=1kb)	16	21966006	21976465	10460	2	0	Liph	lipase, member H	0.538941	0.614908	0.998813	-0.714652	0.648142	0.998983
chr17	90797233	90798306	1074	-0.96473	0.00560308	0.436754	-0.337026	0.336502	0.999943	Intron (ENSMUST00000072671.13/18189, intron 4 of 20)	17	90792766	90794006	1241	2	-3227	Gm20491	enolase 1, alpha non-neuron pseudogene	NA	NA	NA	NA	NA	NA
chr13	74061613	74062683	1071	-0.836117	0.00560861	0.436754	-0.696679	0.0215002	0.999943	Promoter (<=1kb)	13	74036500	74062241	25742	2	0	Cep72	centrosomal protein 72	0.251687	0.464617	0.989213	-0.697862	0.132765	0.81334
chr2	32655014	32655426	413	1.72977	0.00564345	0.438309	1.39056	0.0285989	0.999943	Promoter (2-3kb)	2	32652329	32652414	86	1	2685	Mir1954	microRNA 1954	NA	NA	NA	NA	NA	NA
chr10	31312629	31314183	1555	-0.911925	0.00565619	0.438309	-0.560993	0.0897585	0.999943	Promoter (<=1kb)	10	31313383	31328204	14822	1	0	Hddc2	HD domain containing 2	0.0892001	0.782773	0.999222	-0.39036	0.391916	0.976056
chr8	57486612	57488726	2115	-0.846649	0.0056689	0.438309	-0.563503	0.0661531	0.999943	Promoter (<=1kb)	8	57482707	57487860	5154	2	0	Sap30	sin3 associated polypeptide	-0.228997	0.0402954	0.535572	0.572371	6.81185e-05	0.00557757
chr10	11492051	11492189	139	1.37662	0.00567749	0.438309	1.48099	0.00335046	0.48335	Distal Intergenic	10	11609223	11609835	613	1	-117034	Timm8a1	translocase of inner mitochondrial membrane 8A1	1.55389	0.363071	0.969723	2.03997	0.387776	0.975678
chr11	115381827	115382462	636	1.54215	0.00568082	0.438309	1.99783	0.000450697	0.157217	Promoter (<=1kb)	11	115381916	115396132	14217	1	0	Cdr2l	cerebellar degeneration-related protein 2-like	0.995411	0.151261	0.839324	-0.123252	0.878326	0.999222
chr4	129286661	129287228	568	1.90194	0.00569098	0.438309	2.08064	0.00392623	0.526905	Promoter (<=1kb)	4	129287617	129308559	20943	1	-389	Sync	syncoilin	-1.5872	0.210625	0.901738	-1.52933	0.537509	0.994623
chr11	86915841	86916286	446	1.71095	0.00569147	0.438309	1.23021	0.0455927	0.999943	Distal Intergenic	11	86940599	86972024	31426	2	55738	Ypel2	yippee like 2	-0.196974	0.361068	0.969665	-0.662824	0.0221381	0.396716
chr3	62506096	62507635	1540	-0.881248	0.00569338	0.438309	-0.315406	0.323494	0.999943	Promoter (<=1kb)	3	62468013	62507004	38992	2	0	Dhx36	DEAH (Asp-Glu-Ala-His) box polypeptide 36	-0.0620338	0.500565	0.993271	0.0951928	0.55017	0.995648
chr16	3232241	3232410	170	1.91652	0.0056991	0.438309	1.21178	0.0877442	0.999943	Distal Intergenic	16	3592398	3593339	942	1	-359988	Olfr161	olfactory receptor 161	NA	NA	NA	NA	NA	NA
chr10	41458818	41459079	262	3.01398	0.00570658	0.438309	3.10796	0.00864718	0.762431	Promoter (2-3kb)	10	41456131	41464428	8298	1	2687	Zbtb24	zinc finger and BTB domain containing 24	-0.0804483	0.505726	0.993894	0.0628463	0.760817	0.999222
chr3	3003175	3003391	217	1.68329	0.00571125	0.438309	2.4205	0.000191844	0.0945742	Distal Intergenic	3	3508030	3657844	149815	1	-504639	Hnf4g	hepatocyte nuclear factor 4, gamma	NA	NA	NA	NA	NA	NA
chr1	16656404	16657659	1256	-0.863205	0.00571675	0.438309	-0.292581	0.34965	0.999943	Promoter (<=1kb)	1	16657552	16662278	4727	1	0	D030040B21Rik	RIKEN cDNA D030040B21 gene	NA	NA	NA	NA	NA	NA
chr11	51234317	51234665	349	2.38213	0.00572753	0.438571	1.20999	0.190582	0.999943	Exon (ENSMUST00000126189.2/ENSMUST00000126189.2, exon 5 of 6)	11	51189833	51220418	30586	2	-13899	Platr20	pluripotency associated transcript 20	NA	NA	NA	NA	NA	NA
chr17	17373508	17375409	1902	-0.841063	0.00575405	0.439583	-0.454396	0.136615	0.999943	Promoter (<=1kb)	17	17374309	17394899	20591	1	0	Riok2	RIO kinase 2	-0.060934	0.567931	0.996441	-0.265621	0.16847	0.859112
chr13	12823866	12824236	371	2.00812	0.00575548	0.439583	1.20631	0.102838	0.999943	Distal Intergenic	13	12790816	12800079	9264	2	-23787	Prl2c3	prolactin family 2, subfamily c, member 3	NA	NA	NA	NA	NA	NA
chr1	85605503	85605680	178	2.0478	0.00578281	0.439783	1.2109	0.109314	0.999943	Intron (ENSMUST00000113385.2/434484, intron 2 of 3)	1	85600703	85645037	44335	1	4800	Sp140	Sp140 nuclear body protein	0.189409	0.20136	0.894505	0.625315	0.000257842	0.0166956
chr4	45184358	45185395	1038	1.27177	0.00578597	0.439783	0.37539	0.42999	0.999943	Promoter (<=1kb)	4	45184875	45261900	77026	1	0	Frmpd1	FERM and PDZ domain containing 1	NA	NA	NA	NA	NA	NA
chr2	118790338	118791075	738	1.45625	0.00579247	0.439783	0.603761	0.259869	0.999943	Exon (ENSMUST00000037547.8/214240, exon 8 of 8)	2	118779759	118790048	10290	1	10579	Disp2	dispatched RND tramsporter family member 2	0.143626	0.914156	0.999304	-1.49664	0.513648	0.993894
chr8	85007596	85008183	588	1.55611	0.00579473	0.439783	0.440092	0.438952	0.999943	Exon (ENSMUST00000209322.1/212989, exon 9 of 9)	8	85007202	85013591	6390	2	5408	Best2	bestrophin 2	NA	NA	NA	NA	NA	NA
chr9	51278282	51279245	964	1.60007	0.00579729	0.439783	0.227171	0.703971	0.999943	Promoter (<=1kb)	9	51270258	51278554	8297	2	0	Colca2	COLCA2 homolog	NA	NA	NA	NA	NA	NA
chr18	7662557	7662976	420	2.55809	0.00580233	0.439783	8.76313	8.27459e-05	0.0611124	Distal Intergenic	18	7561336	7626866	65531	2	-35691	Mpp7	membrane protein, palmitoylated 7 (MAGUK p55 subfamily member 7)	-0.361934	0.21064	0.901738	0.635407	0.120728	0.795853
chr1	168392743	168393585	843	2.25601	0.00582893	0.441238	2.93596	0.000574288	0.176948	Intron (ENSMUST00000188912.6/18514, intron 2 of 7)	1	168158732	168431504	272773	2	37919	Pbx1	pre B cell leukemia homeobox 1	0.102248	0.558933	0.995895	1.64073	2.70204e-13	1.63721e-10
chr4	127635984	127636219	236	2.57973	0.00587884	0.444452	2.44431	0.0120718	0.920821	Distal Intergenic	4	127354809	127358181	3373	2	-277803	Gjb5	gap junction protein, beta 5	NA	NA	NA	NA	NA	NA
chr13	67060164	67061777	1614	-0.871028	0.00591163	0.44619	-0.456506	0.149983	0.999943	Promoter (<=1kb)	13	67038596	67061170	22575	2	0	Zfp712	zinc finger protein 712	-0.176246	0.528501	0.994004	-0.406417	0.294399	0.946748
chr11	101260342	101261109	768	1.41099	0.00591678	0.44619	1.34654	0.0103052	0.848053	Promoter (<=1kb)	11	101260567	101277409	16843	1	0	Wnk4	WNK lysine deficient protein kinase 4	-0.570735	0.701874	0.999222	-0.0194569	0.994953	0.999731
chr17	56435422	56435926	505	2.52031	0.00595601	0.448581	3.09473	0.000999137	0.241289	Promoter (<=1kb)	17	56427989	56435985	7997	2	59	Ptprs	protein tyrosine phosphatase, receptor type, S	0.0269591	0.776806	0.999222	-0.991186	4.11083e-11	1.64394e-08
chr10	50591846	50593524	1679	-0.779054	0.00597033	0.449093	-0.474904	0.0942693	0.999943	Promoter (<=1kb)	10	50592669	50851485	258817	1	0	Ascc3	activating signal cointegrator 1 complex subunit 3	0.0602831	0.656955	0.998983	0.576345	0.00379069	0.134056
chr13	12831583	12831978	396	1.95322	0.00598751	0.449169	1.93847	0.00889513	0.774698	Distal Intergenic	13	12790816	12800079	9264	2	-31504	Prl2c3	prolactin family 2, subfamily c, member 3	NA	NA	NA	NA	NA	NA
chr17	35220593	35220871	279	1.85386	0.00599198	0.449169	1.33534	0.0563249	0.999943	Promoter (<=1kb)	17	35220836	35221657	822	2	786	Nfkbil1	nuclear factor of kappa light polypeptide gene enhancer in B cells inhibitor like 1	0.0699153	0.72659	0.999222	0.159119	0.580885	0.996894
chr12	116914572	116914890	319	2.42531	0.00599913	0.449169	1.38666	0.132842	0.999943	Intron (ENSMUST00000189009.6/19276, intron 11 of 13)	12	117144530	117151215	6686	2	236325	Gm10421	predicted gene 10421	NA	NA	NA	NA	NA	NA
chr2	101628274	101629379	1106	-0.840847	0.00600146	0.449169	-0.299532	0.329462	0.999943	Promoter (<=1kb)	2	101560781	101628990	68210	2	0	Iftap	intraflagellar transport associated protein	NA	NA	NA	NA	NA	NA
chr2	163194519	163194677	159	2.80678	0.0060403	0.451509	3.61864	0.00141001	0.287683	Distal Intergenic	2	163203125	163324170	121046	1	-8448	Tox2	TOX high mobility group box family member 2	1.72818	0.33897	0.963116	1.26873	0.561273	0.995895
chr7	92874132	92875546	1415	-0.823494	0.00605264	0.451538	-0.599993	0.0457727	0.999943	Promoter (<=1kb)	7	92875252	92934583	59332	1	0	Prcp	prolylcarboxypeptidase (angiotensinase C)	0.109444	0.282842	0.942834	-0.226968	0.134699	0.816892
chr3	96098252	96099509	1258	1.30006	0.00606766	0.451538	0.433812	0.363327	0.999943	Distal Intergenic	3	96104527	96141518	36992	1	-5018	Otud7b	OTU domain containing 7B	-0.0541088	0.789041	0.999222	-0.598583	0.0747191	0.684482
chr4	42916925	42917586	662	1.55157	0.00607072	0.451538	1.35769	0.0182347	0.999943	Promoter (<=1kb)	4	42917251	42944752	27502	1	0	Phf24	PHD finger protein 24	-0.235127	0.822751	0.999222	-1.12926	0.570576	0.996575
chr7	48749118	48750894	1777	-0.879849	0.00607097	0.451538	-0.630387	0.0510755	0.999943	Distal Intergenic	7	48789003	48827440	38438	1	-38109	Zdhhc13	zinc finger, DHHC domain containing 13	0.132632	0.333231	0.96132	-0.117978	0.597766	0.9976
chr15	99688520	99689014	495	1.62592	0.00611519	0.45426	1.0513	0.0805831	0.999943	Intron (ENSMUST00000023758.8/11419, intron 3 of 11)	15	99692233	99699138	6906	1	-3219	Asic1	acid-sensing (proton-gated) ion channel 1	-0.272441	0.427004	0.98378	-0.219905	0.683784	0.999097
chr3	133091144	133093590	2447	-0.898783	0.00613313	0.454313	-0.594286	0.0710744	0.999943	Promoter (<=1kb)	3	132981752	133091825	110074	2	0	Gstcd	glutathione S-transferase, C-terminal domain containing	0.0537206	0.814196	0.999222	-0.925989	0.00686612	0.200041
chr1	178405392	178406978	1587	-0.781181	0.00615707	0.454313	-0.447164	0.117725	0.999943	Promoter (<=1kb)	1	178406085	178437450	31366	1	0	Efcab2	EF-hand calcium binding domain 2	0.458594	0.0802825	0.703868	0.674738	0.0822655	0.708648
chrX	113867414	113868790	1377	-1.03832	0.00617152	0.454313	-0.397389	0.295245	0.999943	Distal Intergenic	20	113724349	113834256	109908	1	143065	Dach2	dachshund family transcription factor 2	NA	NA	NA	NA	NA	NA
chr13	52009219	52009528	310	1.91073	0.00617329	0.454313	1.24036	0.102994	0.999943	Distal Intergenic	13	52096741	52124158	27418	1	-87213	4921525O09Rik	RIKEN cDNA 4921525O09 gene	NA	NA	NA	NA	NA	NA
chr11	86380426	86381249	824	1.50225	0.00618587	0.454313	1.44053	0.00925883	0.791245	Distal Intergenic	11	86267033	86357602	90570	2	-22824	Med13	mediator complex subunit 13	0.0925241	0.343091	0.964401	0.462982	0.00155055	0.0694834
chr7	101368675	101368939	265	2.61854	0.00619465	0.454313	1.81878	0.0541771	0.999943	Intron (ENSMUST00000107010.8/69710, intron 2 of 33)	7	101372993	101411888	38896	1	-4054	Arap1	ArfGAP with RhoGAP domain, ankyrin repeat and PH domain 1	-0.160661	0.0233999	0.410354	0.074343	0.539361	0.994802
chr9	62461665	62461858	194	3.03258	0.00620172	0.454313	2.46962	0.0321105	0.999943	Intron (ENSMUST00000048043.11/235431, intron 2 of 11)	9	62429334	62449148	19815	2	-12517	Coro2b	coronin, actin binding protein, 2B	-1.4354	0.0647939	0.648627	-1.51699	0.332428	0.96064
chr2	92474981	92475270	290	2.02206	0.00620492	0.454313	1.39094	0.0548619	0.999943	Distal Intergenic	2	92452767	92460538	7772	2	-14443	Slc35c1	solute carrier family 35, member C1	-0.00300256	0.981751	0.999363	0.346312	0.100555	0.756
chr13	61803795	61804958	1164	-0.964991	0.00621498	0.454313	-0.545945	0.12344	0.999943	Exon (ENSMUST00000221961.1/ENSMUST00000221961.1, exon 1 of 2)	13	61564630	61570127	5498	2	-233668	Cts3	cathepsin 3	NA	NA	NA	NA	NA	NA
chr19	4200982	4201993	1012	1.14491	0.0062194	0.454313	0.312317	0.462259	0.999943	Promoter (<=1kb)	19	4195196	4201636	6441	2	0	Rad9a	RAD9 checkpoint clamp component A	-0.0902618	0.500557	0.993271	0.0369842	0.857762	0.999222
chr16	89920371	89920710	340	1.77375	0.00622022	0.454313	1.06324	0.106827	0.999943	Promoter (1-2kb)	16	89898421	89918985	20565	2	-1386	Tiam1	T cell lymphoma invasion and metastasis 1	0.101161	0.175402	0.867237	0.319106	0.00755479	0.212258
chr6	91378641	91379277	637	2.05215	0.00623169	0.454313	4.14152	2.08692e-06	0.00889177	Intron (ENSMUST00000032180.6/22421, intron 3 of 3)	6	91363981	91411363	47383	2	32086	Wnt7a	wingless-type MMTV integration site family, member 7A	NA	NA	NA	NA	NA	NA
chr11	78872902	78873618	717	1.80555	0.0062365	0.454313	1.61128	0.0180029	0.999943	Distal Intergenic	11	78826629	78839275	12647	1	46273	Lyrm9	LYR motif containing 9	-0.209943	0.512961	0.993894	-0.722298	0.132883	0.81334
chr1	39879210	39879591	382	2.58066	0.00624169	0.454313	1.82878	0.0906069	0.999943	Distal Intergenic	1	39900913	40026310	125398	1	-21322	Map4k4	mitogen-activated protein kinase kinase kinase kinase 4	0.0284598	0.808894	0.999222	-0.243511	0.0469663	0.569112
chr1	85084890	85085325	436	1.56234	0.00625245	0.454313	1.6512	0.00544271	0.620761	3' UTR	1	85083069	85109449	26381	2	24124	A530032D15Rik	RIKEN cDNA A530032D15Rik gene	NA	NA	NA	NA	NA	NA
chr4	155126654	155127204	551	1.86348	0.00625656	0.454313	0.324032	0.637543	0.999943	Intron (ENSMUST00000030915.10/76866, intron 10 of 13)	4	155110690	155128778	18089	1	15964	Morn1	MORN repeat containing 1	-0.387383	0.345027	0.964624	-0.451366	0.54797	0.995467
chr12	30583800	30585150	1351	-0.901619	0.00625688	0.454313	-0.408285	0.219536	0.999943	Promoter (<=1kb)	12	30584426	30591215	6790	1	0	Tmem18	transmembrane protein 18	-0.151949	0.418104	0.982048	-0.0787375	0.787514	0.999222
chr3	110249556	110251317	1762	-0.862701	0.00625993	0.454313	-0.507072	0.109053	0.999943	Promoter (<=1kb)	3	110246109	110250998	4890	2	0	Prmt6	protein arginine N-methyltransferase 6	-0.0863161	0.706417	0.999222	-0.564395	0.127577	0.80656
chr1	194975946	194977535	1590	-0.9143	0.0062606	0.454313	-0.659862	0.0497813	0.999943	Promoter (<=1kb)	1	194955759	194976960	21202	2	0	Gm16897	predicted gene, 16897	NA	NA	NA	NA	NA	NA
chr15	101046356	101046660	305	2.20725	0.00627006	0.454446	2.19854	0.00946066	0.803886	Exon (ENSMUST00000222611.1/ENSMUST00000222611.1, exon 1 of 1)	15	101050194	101054399	4206	2	7739	Fignl2	fidgetin-like 2	-0.271892	0.40272	0.978632	-0.813099	0.173065	0.86458
chr3	95407828	95408258	431	2.17034	0.00628215	0.454769	0.566095	0.448887	0.999943	Distal Intergenic	3	95386461	95402841	16381	2	-4987	4930558C23Rik	RIKEN cDNA 4930558C23 gene	NA	NA	NA	NA	NA	NA
chr2	27556515	27556876	362	2.42548	0.00630028	0.45553	3.25769	0.000702397	0.196704	Distal Intergenic	2	27527772	27533355	5584	1	28743	Wdr5	WD repeat domain 5	0.120496	0.255084	0.927864	-0.0144871	0.930535	0.999304
chr3	88022485	88023917	1433	0.978622	0.00631184	0.455813	0.716457	0.0475361	0.999943	Promoter (<=1kb)	3	88022638	88023673	1036	2	0	Hapln2	hyaluronan and proteoglycan link protein 2	NA	NA	NA	NA	NA	NA
chr2	119757949	119759506	1558	1.31161	0.00633473	0.455818	1.07308	0.0289024	0.999943	Promoter (<=1kb)	2	119751320	119758525	7206	2	0	Ltk	leukocyte tyrosine kinase	NA	NA	NA	NA	NA	NA
chr19	3808763	3809243	481	2.39635	0.006338	0.455818	2.26476	0.0106894	0.863988	3' UTR	19	3804394	3807402	3009	1	4369	Kmt5b	lysine methyltransferase 5B	NA	NA	NA	NA	NA	NA
chr13	104227600	104229474	1875	-0.816104	0.00633873	0.455818	-0.339304	0.257493	0.999943	Promoter (<=1kb)	13	104205124	104228822	23699	2	0	Ppwd1	peptidylprolyl isomerase domain and WD repeat containing 1	-0.003394	0.980066	0.999363	-0.161957	0.424978	0.983601
chr11	98412540	98412874	335	1.79457	0.00634247	0.455818	1.21201	0.0695265	0.999943	Promoter (<=1kb)	11	98412493	98437077	24585	1	47	Erbb2	erb-b2 receptor tyrosine kinase 2	-1.67016	0.402009	0.978632	-1.51058	0.681536	0.999097
chr17	25567762	25568148	387	1.68248	0.00636722	0.45664	0.133195	0.829663	0.999943	Promoter (2-3kb)	17	25567988	25570214	2227	2	2066	Sox8	SRY (sex determining region Y)-box 8	-0.561928	0.768766	0.999222	4.67114	0.0495054	0.581994
chr3	152346046	152347106	1061	-0.885923	0.00636923	0.45664	-0.432884	0.183938	0.999943	Promoter (<=1kb)	3	152346478	152393333	46856	1	0	Usp33	ubiquitin specific peptidase 33	-0.0277703	0.784604	0.999222	0.314567	0.0502444	0.586005
chr11	54100782	54101305	524	1.2841	0.00638969	0.457557	1.01285	0.031844	0.999943	Promoter (<=1kb)	11	54100924	54131652	30729	1	0	P4ha2	procollagen-proline, 2-oxoglutarate 4-dioxygenase (proline 4-hydroxylase), alpha II polypeptide	0.197216	0.378849	0.972542	-1.19213	0.000886371	0.0447536
chr12	85729097	85730127	1031	1.34998	0.00640394	0.457941	0.786612	0.116123	0.999943	Distal Intergenic	12	85746539	85813585	67047	1	-16412	Flvcr2	feline leukemia virus subgroup C cellular receptor 2	NA	NA	NA	NA	NA	NA
chr3	123507701	123509329	1629	-0.777893	0.00641041	0.457941	-0.464723	0.103716	0.999943	Promoter (<=1kb)	3	123507937	123508066	130	2	0	Snora24	small nucleolar RNA, H/ACA box 24	NA	NA	NA	NA	NA	NA
chr7	111181979	111182714	736	1.3607	0.00643389	0.459069	0.905409	0.0675374	0.999943	Distal Intergenic	7	111117636	111122684	5049	2	-59295	1700012D14Rik	RIKEN cDNA 1700012D14 gene	NA	NA	NA	NA	NA	NA
chr14	65411384	65411659	276	2.62003	0.00644558	0.459354	4.93295	6.21279e-05	0.0500801	Intron (ENSMUST00000059339.5/18155, intron 1 of 3)	14	65401074	65425160	24087	2	13501	Pnoc	prepronociceptin	NA	NA	NA	NA	NA	NA
chr11	86704601	86705173	573	2.4835	0.00647745	0.461074	0.908008	0.335117	0.999943	Promoter (<=1kb)	11	86695317	86703697	8381	2	-904	Cltc	clathrin, heavy polypeptide (Hc)	0.102262	0.319223	0.955542	0.312446	0.0168366	0.343263
chr17	80206132	80207931	1800	-0.795726	0.00649422	0.461717	-0.535462	0.0673417	0.999943	Promoter (<=1kb)	17	80200080	80207305	7226	2	0	Srsf7	serine and arginine-rich splicing factor 7	0.0253475	0.812862	0.999222	0.0476038	0.77945	0.999222
chr9	83924503	83925687	1185	-0.864845	0.00650876	0.4622	-0.307588	0.334449	0.999943	Promoter (<=1kb)	9	83925145	84124239	199095	1	0	Bckdhb	branched chain ketoacid dehydrogenase E1, beta polypeptide	0.0716981	0.848167	0.999222	-1.18053	0.0291274	0.461189
chr14	14345367	14347095	1729	-0.770471	0.00652464	0.462541	-0.539992	0.0566725	0.999943	Promoter (<=1kb)	14	14346275	14355490	9216	1	0	Il3ra	interleukin 3 receptor, alpha chain	-0.244377	0.0483916	0.577258	0.515112	0.0091853	0.240147
chr5	142712442	142712803	362	2.09439	0.00654801	0.462541	0.0914824	0.905177	0.999943	Intron (ENSMUST00000198728.4/243328, intron 3 of 3)	5	142702101	142722490	20390	1	10341	Slc29a4	solute carrier family 29 (nucleoside transporters), member 4	NA	NA	NA	NA	NA	NA
chr17	69382409	69384524	2116	-0.752414	0.00654924	0.462541	-0.611992	0.0273257	0.999943	Promoter (<=1kb)	17	69383050	69390750	7701	1	0	Zbtb14	zinc finger and BTB domain containing 14	-0.360367	0.0479772	0.575335	0.0284684	0.923144	0.999304
chr16	31506682	31507625	944	1.23894	0.00655522	0.462541	0.582266	0.209967	0.999943	Distal Intergenic	16	31436091	31456750	20660	1	70591	Bdh1	3-hydroxybutyrate dehydrogenase, type 1	0.336486	0.533274	0.994355	-0.742094	0.407213	0.979559
chr2	181287292	181288627	1336	-0.824775	0.0065579	0.462541	-0.61317	0.0438382	0.999943	Promoter (<=1kb)	2	181251449	181288035	36587	2	0	Gmeb2	glucocorticoid modulatory element binding protein 2	-0.134629	0.245759	0.923209	0.139901	0.453065	0.988024
chr4	84883789	84885431	1643	-0.86067	0.00656009	0.462541	0.000432729	0.998913	0.999943	Promoter (<=1kb)	4	84884309	85131921	247613	1	0	Cntln	centlein, centrosomal protein	-0.234474	0.0707032	0.669353	-0.604791	0.00560686	0.174572
chr1	161875790	161877822	2033	-0.866474	0.00657577	0.4626	-0.552452	0.0834012	0.999943	Promoter (<=1kb)	1	161816114	161876682	60569	2	0	Suco	SUN domain containing ossification factor	0.203407	0.0602709	0.631141	0.346357	0.0435721	0.554215
chr2	66256058	66257572	1515	-0.896357	0.00657796	0.4626	-0.759956	0.0220731	0.999943	Promoter (<=1kb)	2	66184327	66256617	72291	2	0	Ttc21b	tetratricopeptide repeat domain 21B	0.195375	0.492279	0.992901	-0.852474	0.0392226	0.529049
chr13	52017673	52018184	512	1.68717	0.00658695	0.4626	0.708919	0.246564	0.999943	Distal Intergenic	13	52096741	52124158	27418	1	-78557	4921525O09Rik	RIKEN cDNA 4921525O09 gene	NA	NA	NA	NA	NA	NA
chr3	133309629	133310927	1299	-0.856647	0.00659196	0.4626	-0.516306	0.102519	0.999943	Promoter (<=1kb)	3	133310110	133378078	67969	1	0	Ppa2	pyrophosphatase (inorganic) 2	-0.0269744	0.824644	0.999222	-0.0871523	0.690483	0.999142
chr5	149595758	149595946	189	3.44638	0.00661666	0.463788	4.74725	0.00254537	0.411468	Intron (ENSMUST00000110502.6/381693, intron 18 of 22)	5	149581778	149588216	6439	1	13980	Wdr95	WD40 repeat domain 95	-0.0699094	0.96567	0.999304	-0.740084	0.765595	0.999222
chr5	69591468	69592896	1429	-0.99848	0.00662573	0.463879	-0.0860227	0.816368	0.999943	Promoter (<=1kb)	5	69575001	69592340	17340	2	0	Gnpda2	glucosamine-6-phosphate deaminase 2	-0.180562	0.401351	0.978192	-0.686374	0.0450866	0.560756
chr7	114253942	114255122	1181	-0.891256	0.00664553	0.464556	-0.571419	0.083443	0.999943	Promoter (<=1kb)	7	114215559	114254711	39153	2	0	Copb1	coatomer protein complex, subunit beta 1	0.0239638	0.774271	0.999222	0.358329	0.00582947	0.178885
chr16	90441270	90441601	332	3.14467	0.00665132	0.464556	1.15835	0.30391	0.999943	Intron (ENSMUST00000065856.7/26559, intron 2 of 10)	16	90461897	90482024	20128	1	-20296	Hunk	hormonally upregulated Neu-associated kinase	1.06689	0.0138263	0.306225	0.812207	0.209483	0.901097
chr19	5582895	5583247	353	2.64046	0.00665876	0.464556	3.70567	0.000176816	0.0940187	Distal Intergenic	19	5568074	5571261	3188	1	14821	Ap5b1	adaptor-related protein complex 5, beta 1 subunit	-0.298056	0.0233459	0.409623	0.29546	0.133445	0.814128
chr2	150903933	150905112	1180	-0.785751	0.00667846	0.464644	-0.578195	0.0465037	0.999943	Promoter (<=1kb)	2	150832493	150904741	72249	2	0	Abhd12	abhydrolase domain containing 12	-0.114	0.301839	0.948631	-0.475544	0.00334218	0.123298
chr1	157411363	157413205	1843	-0.773529	0.00667988	0.464644	-0.592968	0.0380571	0.999943	Promoter (<=1kb)	1	157135182	157412595	277414	2	0	Rasal2	RAS protein activator like 2	0.0441756	0.842022	0.999222	-0.436179	0.0882119	0.724597
chr14	60485280	60485819	540	1.91825	0.00668339	0.464644	0.357669	0.613347	0.999943	Exon (ENSMUST00000190392.1/ENSMUST00000190392.1, exon 1 of 3)	14	60378286	60381003	2718	1	106994	Amer2	APC membrane recruitment 2	1.16061	0.146205	0.831945	-1.5867	0.138124	0.821642
chr4	9691198	9691625	428	1.98843	0.00671031	0.465972	1.28706	0.0814517	0.999943	Distal Intergenic	4	9449079	9669344	220266	2	-21854	Asph	aspartate-beta-hydroxylase	-0.205765	0.0417926	0.54336	-0.0551789	0.710226	0.999222
chr16	96357539	96358534	996	-1.01449	0.00672088	0.466164	-0.051056	0.891593	0.999943	Distal Intergenic	16	96361668	96422121	60454	1	-3134	Igsf5	immunoglobulin superfamily, member 5	NA	NA	NA	NA	NA	NA
chr12	108526930	108527428	499	2.15073	0.00672912	0.466192	1.23329	0.176825	0.999943	Intron (ENSMUST00000054955.13/68519, intron 15 of 21)	12	108534811	108537427	2617	1	-7383	Eml1	echinoderm microtubule associated protein like 1	0.421504	0.548378	0.995467	0.753313	0.462718	0.989213
chr17	8639749	8640151	403	2.29445	0.00675882	0.467707	3.13326	0.000363916	0.139151	Intron (ENSMUST00000115715.7/23984, intron 1 of 21)	17	8527026	8798731	271706	1	112723	Pde10a	phosphodiesterase 10A	2.14513	0.175877	0.867378	-1.10262	0.537137	0.994623
chr9	86467031	86467814	784	-0.817691	0.00677642	0.467803	-0.419307	0.16663	0.999943	Promoter (<=1kb)	9	86467154	86555923	88770	1	0	Dop1a	DOP1 leucine zipper like protein A	NA	NA	NA	NA	NA	NA
chr8	19784368	19785255	888	-0.80591	0.00678534	0.467803	-0.717473	0.0162251	0.999943	Exon (ENSMUST00000212002.1/ENSMUST00000212002.1, exon 1 of 1)	8	19729576	19753527	23952	1	54792	4930467E23Rik	RIKEN cDNA 4930467E23 gene	NA	NA	NA	NA	NA	NA
chr3	99981166	99981392	227	1.4283	0.00680167	0.467803	2.09666	0.000107821	0.0717288	Intron (ENSMUST00000164539.1/74362, intron 4 of 48)	3	100022570	100027664	5095	1	-41178	Spag17	sperm associated antigen 17	NA	NA	NA	NA	NA	NA
chr11	68982631	68983203	573	1.6405	0.00680358	0.467803	1.72002	0.00525301	0.613446	Downstream (2-3kb)	11	68986460	68990606	4147	2	7403	Pfas	phosphoribosylformylglycinamidine synthase (FGAR amidotransferase)	0.29736	0.0353776	0.505799	-0.579281	0.00760037	0.213203
chr9	3403184	3404952	1769	-0.897118	0.00681159	0.467803	-0.466645	0.160783	0.999943	Promoter (<=1kb)	9	3403592	3479236	75645	1	0	Cwf19l2	CWF19-like 2, cell cycle control (S. pombe)	-0.0796433	0.377088	0.971901	0.0184906	0.908734	0.999304
chr13	107021535	107023085	1551	-0.849905	0.00682016	0.467803	-0.604475	0.0550753	0.999943	Promoter (<=1kb)	13	107022553	107032046	9494	1	0	3830408C21Rik	RIKEN cDNA 3830408C21 gene	NA	NA	NA	NA	NA	NA
chr13	67375129	67376529	1401	-0.869733	0.00682032	0.467803	-0.383647	0.235514	0.999943	Promoter (<=1kb)	13	67345246	67375733	30488	2	0	Zfp456	zinc finger protein 456	0.425429	0.154915	0.842988	0.359246	0.46208	0.989213
chr18	34841702	34842139	438	1.91674	0.00682683	0.467803	2.04641	0.00598851	0.64017	Promoter (1-2kb)	18	34840589	34847463	6875	1	1113	Reep2	receptor accessory protein 2	0.749369	0.386145	0.974998	0.363925	0.739694	0.999222
chr11	120209024	120209852	829	1.414	0.0068412	0.467803	1.06105	0.0466292	0.999943	Distal Intergenic	11	120187707	120189852	2146	2	-19172	2810410L24Rik	RIKEN cDNA 2810410L24 gene	NA	NA	NA	NA	NA	NA
chr12	91383689	91384971	1283	-0.874566	0.0068438	0.467803	-0.62095	0.0556936	0.999943	Promoter (<=1kb)	12	91384566	91549808	165243	1	0	Tshr	thyroid stimulating hormone receptor	NA	NA	NA	NA	NA	NA
chr9	104452188	104452533	346	2.54694	0.00684646	0.467803	0.294602	0.766334	0.999943	Distal Intergenic	9	104426113	104426187	75	1	26075	Mir2136	microRNA 2136	NA	NA	NA	NA	NA	NA
chr7	41498831	41500792	1962	-0.875952	0.00689941	0.470881	-0.62034	0.056814	0.999943	Promoter (<=1kb)	7	41478874	41499890	21017	2	0	AW146154	expressed sequence AW146154	NA	NA	NA	NA	NA	NA
chr5	110093968	110095201	1234	-0.921388	0.00691462	0.47138	-0.373857	0.274789	0.999943	5' UTR	5	110099969	110103815	3847	1	-4768	Plcxd1	phosphatidylinositol-specific phospholipase C, X domain containing 1	-1.09883	0.0294833	0.463827	-1.39405	0.110459	0.777263
chr6	119174846	119175912	1067	-0.868878	0.00692779	0.471738	-0.358825	0.267527	0.999943	Promoter (<=1kb)	6	119175253	119221616	46364	1	0	Dcp1b	decapping mRNA 1B	-0.0451714	0.774588	0.999222	-0.0158749	0.954149	0.999304
chr15	98780662	98780974	313	2.40273	0.0069568	0.472996	0.877593	0.320916	0.999943	Promoter (2-3kb)	15	98771760	98778150	6391	2	-2512	Wnt10b	wingless-type MMTV integration site family, member 10B	NA	NA	NA	NA	NA	NA
chr14	65373705	65375225	1521	1.04228	0.00696211	0.472996	0.133983	0.732747	0.999943	Promoter (<=1kb)	14	65375393	65386363	10971	1	-168	Zfp395	zinc finger protein 395	-0.130338	0.237224	0.91717	0.000833497	0.99573	0.999731
chr1	77539829	77540161	333	3.50344	0.0069862	0.474056	1.2823	0.306653	0.999943	Distal Intergenic	1	77373139	77515088	141950	2	-24741	Epha4	Eph receptor A4	0.68353	0.245614	0.923209	0.450849	0.627407	0.998813
chr4	133095116	133095853	738	1.31192	0.00699593	0.474056	0.866015	0.0753554	0.999943	Distal Intergenic	4	133066249	133072063	5815	1	28867	Ahdc1	AT hook, DNA binding motif, containing 1	-0.098061	0.501846	0.993616	-0.246291	0.234367	0.915059
chr8	126614154	126615024	871	1.1655	0.00700612	0.474056	0.407064	0.345688	0.999943	Distal Intergenic	8	126588296	126593986	5691	2	-20168	Irf2bp2	interferon regulatory factor 2 binding protein 2	0.117723	0.144008	0.828864	0.383334	0.000879916	0.0445195
chr12	108087987	108088712	726	1.73383	0.00702994	0.474056	-0.151735	0.821265	0.999943	Distal Intergenic	12	108106666	108114947	8282	2	26235	Setd3	SET domain containing 3	0.0824386	0.327126	0.958898	-0.0178776	0.908842	0.999304
chr7	41632579	41633996	1418	-0.884108	0.00703001	0.474056	-0.651889	0.0472695	0.999943	Promoter (<=1kb)	7	41633203	41647548	14346	1	0	Zfp788	zinc finger protein 788	0.376941	0.158692	0.848729	0.0657547	0.876783	0.999222
chr5	114604198	114605039	842	1.22569	0.00703621	0.474056	0.334009	0.466769	0.999943	Intron (ENSMUST00000043650.7/433940, intron 2 of 2)	5	114626744	114630638	3895	2	25599	Trpv4	transient receptor potential cation channel, subfamily V, member 4	-0.244833	0.20318	0.895877	-0.605159	0.0183916	0.359117
chr2	132577420	132578821	1402	-0.843688	0.00704411	0.474056	-0.541198	0.0845934	0.999943	Promoter (<=1kb)	2	132529082	132578178	49097	2	0	Gpcpd1	glycerophosphocholine phosphodiesterase 1	-0.076602	0.428958	0.983858	-0.0717331	0.593703	0.9976
chr15	100474647	100475103	457	2.66112	0.00704866	0.474056	2.31719	0.017543	0.999943	Promoter (<=1kb)	15	100475060	100475783	724	1	0	Letmd1	LETM1 domain containing 1	-0.0566892	0.723453	0.999222	0.0662536	0.776261	0.999222
chr2	138256205	138258210	2006	-1.00054	0.00704925	0.474056	-0.587777	0.116695	0.999943	Promoter (<=1kb)	2	138256565	138287422	30858	1	0	Btbd3	BTB (POZ) domain containing 3	0.0594152	0.768663	0.999222	-0.594495	0.0332784	0.491945
chr15	100652279	100652493	215	3.00476	0.00710109	0.476649	1.14182	0.325078	0.999943	Promoter (<=1kb)	15	100645443	100651660	6218	2	-619	Bin2	bridging integrator 2	-0.00288298	0.976969	0.999337	0.49887	0.00203959	0.0852111
chr19	29295372	29295860	489	3.01731	0.00710379	0.476649	2.88033	0.010242	0.846168	Exon (ENSMUST00000025705.6/16452, exon 14 of 24)	19	29321344	29325356	4013	2	29496	Insl6	insulin-like 6	-0.706565	0.118755	0.792302	0.687513	0.379567	0.972767
chr5	32766436	32766653	218	3.21741	0.00711658	0.47697	2.30008	0.0522041	0.999943	Intron (ENSMUST00000142779.7/320951, intron 2 of 7)	5	32738864	32785581	46718	2	18928	Pisd	phosphatidylserine decarboxylase	-0.0918756	0.286505	0.944258	-0.0609663	0.683149	0.999097
chr10	95538454	95538700	247	2.85354	0.00714027	0.477617	1.50913	0.152817	0.999943	Promoter (2-3kb)	10	95541392	95542970	1579	1	-2692	Ube2n	ubiquitin-conjugating enzyme E2N	-0.115934	0.456801	0.988861	0.327951	0.216322	0.9044
chr13	99790919	99791150	232	1.47805	0.00714939	0.477617	1.61069	0.00416951	0.542211	Distal Intergenic	13	99898489	99900641	2153	2	109491	Cartpt	CART prepropeptide	NA	NA	NA	NA	NA	NA
chr5	125482537	125482797	261	1.87382	0.00715691	0.477617	0.825762	0.218785	0.999943	Intron (ENSMUST00000031445.4/78894, intron 1 of 17)	5	125475814	125517410	41597	1	6723	Aacs	acetoacetyl-CoA synthetase	0.0527329	0.701224	0.999222	0.235143	0.237132	0.91717
chr9	95857307	95858700	1394	-0.893756	0.00715826	0.477617	-0.615716	0.0653012	0.999943	Promoter (<=1kb)	9	95857597	95868312	10716	1	0	Atr	ataxia telangiectasia and Rad3 related	-0.116837	0.394823	0.976326	-0.430611	0.0269403	0.443282
chr13	98353946	98354913	968	1.25827	0.00720528	0.47995	0.895182	0.0590963	0.999943	Promoter (<=1kb)	13	98354242	98359305	5064	1	0	Foxd1	forkhead box D1	NA	NA	NA	NA	NA	NA
chr10	100588452	100589688	1237	-0.936598	0.00723039	0.47995	-0.565142	0.107194	0.999943	Promoter (<=1kb)	10	100572265	100589395	17131	2	0	4930430F08Rik	RIKEN cDNA 4930430F08 gene	NA	NA	NA	NA	NA	NA
chr2	28611233	28612008	776	1.61673	0.00723072	0.47995	1.61631	0.00833775	0.755418	Exon (ENSMUST00000164290.7/14582, exon 6 of 7)	2	28614784	28615405	622	2	3397	Gfi1b	growth factor independent 1B	-0.580093	0.0786876	0.697665	-2.10304	9.4477e-07	0.00013689
chr6	71757067	71757705	639	1.49743	0.00723268	0.47995	1.48682	0.00804188	0.748359	Intron (ENSMUST00000121469.1/52250, intron 2 of 6)	6	71707897	71808310	100414	1	49170	Reep1	receptor accessory protein 1	-1.37999	0.361666	0.969665	-3.49925	0.244815	0.922634
chr4	147867764	147869429	1666	-0.814645	0.00723345	0.47995	-0.452795	0.136139	0.999943	Promoter (<=1kb)	4	147868979	147870358	1380	1	0	Fv1	Friend virus susceptibility 1	0.105306	0.783384	0.999222	-0.304157	0.589465	0.997198
chr2	57114266	57115517	1252	-0.81703	0.00725602	0.480475	-0.360648	0.236515	0.999943	Promoter (<=1kb)	2	57106830	57115038	8209	2	0	Nr4a2	nuclear receptor subfamily 4, group A, member 2	0.680795	0.0737764	0.681878	0.691598	0.232238	0.912955
chr4	142238228	142238674	447	2.23702	0.00725746	0.480475	0.511224	0.551386	0.999943	Promoter (<=1kb)	4	142139240	142239401	100162	2	727	Kazn	kazrin, periplakin interacting protein	0.189104	0.812513	0.999222	-1.29631	0.31316	0.953187
chr19	10258357	10258777	421	1.53053	0.00726687	0.480564	0.591859	0.304245	0.999943	Promoter (1-2kb)	19	10253330	10256871	3542	2	-1486	Dagla	diacylglycerol lipase, alpha	-0.185014	0.148699	0.835342	-0.971891	2.20027e-06	0.000287172
chr4	140063038	140063372	335	2.57703	0.00727565	0.480612	2.96102	0.00336278	0.48335	Intron (ENSMUST00000039331.8/230868, intron 4 of 9)	4	140142873	140144633	1761	1	-79501	Gm13029	predicted gene 13029	NA	NA	NA	NA	NA	NA
chr18	62022916	62024038	1123	1.37504	0.00729196	0.48063	0.961517	0.0658059	0.999943	3' UTR	18	61977959	62015719	37761	1	44957	Sh3tc2	SH3 domain and tetratricopeptide repeats 2	NA	NA	NA	NA	NA	NA
chr19	10512541	10512792	252	2.7849	0.00729586	0.48063	1.41015	0.209718	0.999943	Intron (ENSMUST00000025570.7/66072, intron 3 of 3)	19	10502619	10517451	14833	2	4659	Sdhaf2	succinate dehydrogenase complex assembly factor 2	0.0541775	0.606222	0.997902	0.0763768	0.648641	0.998983
chr4	133388172	133389036	865	1.29263	0.00730907	0.48063	0.306329	0.523483	0.999943	Intron (ENSMUST00000030669.7/20544, intron 1 of 11)	4	133370644	133412136	41493	1	17528	Slc9a1	solute carrier family 9 (sodium/hydrogen exchanger), member 1	-0.0100033	0.879949	0.999222	0.0634515	0.615322	0.998813
chr7	92560845	92562117	1273	-0.792818	0.00731221	0.48063	-0.40795	0.169349	0.999943	Promoter (<=1kb)	7	92561149	92564720	3572	1	0	Ccdc90b	coiled-coil domain containing 90B	0.00405226	0.980671	0.999363	-0.56016	0.0379248	0.521172
chr4	147416418	147417615	1198	1.15913	0.00732081	0.48063	1.01191	0.0222404	0.999943	Distal Intergenic	4	147492417	147513486	21070	1	-74802	Zfp982	zinc finger protein 982	NA	NA	NA	NA	NA	NA
chr3	89113976	89114223	248	2.51053	0.00732426	0.48063	2.11854	0.0301934	0.999943	Distal Intergenic	3	89093588	89101959	8372	2	-12017	Fdps	farnesyl diphosphate synthetase	0.852936	0.0316536	0.479551	0.0886235	0.869003	0.999222
chr11	107733483	107733880	398	2.97015	0.00735381	0.482038	2.9827	0.00637908	0.659077	3' UTR	11	107735197	107742079	6883	2	8199	Cacng4	calcium channel, voltage-dependent, gamma subunit 4	NA	NA	NA	NA	NA	NA
chr9	3037907	3038226	320	1.54119	0.00736687	0.482113	1.30787	0.0265744	0.999943	Promoter (<=1kb)	9	3038669	3038743	75	2	517	Mir101c	microRNA 101c	NA	NA	NA	NA	NA	NA
chr9	106912346	106912530	185	2.74979	0.00737112	0.482113	0.835982	0.381606	0.999943	Promoter (<=1kb)	9	106893106	106913154	20049	2	624	Dock3	dedicator of cyto-kinesis 3	0.739986	0.307013	0.950723	-0.290566	0.777093	0.999222
chr6	128424022	128425312	1291	-0.831291	0.00740449	0.483765	-0.42117	0.175386	0.999943	Promoter (<=1kb)	6	128409444	128424931	15488	2	0	Itfg2	integrin alpha FG-GAP repeat containing 2	-0.201594	0.420306	0.982834	-0.115943	0.785033	0.999222
chr1	139454017	139455556	1540	-0.82119	0.00742458	0.484114	-0.420524	0.172429	0.999943	Promoter (<=1kb)	1	139454772	139494088	39317	1	0	Aspm	abnormal spindle microtubule assembly	-0.285513	0.657883	0.998983	-1.34369	0.183206	0.876831
chr2	166718906	166720139	1234	1.08677	0.00742606	0.484114	-0.158979	0.698823	0.999943	Distal Intergenic	2	166566342	166713832	147491	2	-5074	Prex1	phosphatidylinositol-3,4,5-trisphosphate-dependent Rac exchange factor 1	-0.0651373	0.515986	0.993894	-0.137591	0.328219	0.959447
chr3	31313269	31313608	340	2.85782	0.00747271	0.486623	2.95591	0.00864113	0.762431	Promoter (2-3kb)	3	31202858	31310378	107521	2	-2891	Slc7a14	solute carrier family 7 (cationic amino acid transporter, y+ system), member 14	NA	NA	NA	NA	NA	NA
chr10	82851678	82852213	536	1.71862	0.00748483	0.486881	0.529832	0.412836	0.999943	Exon (ENSMUST00000220118.1/ENSMUST00000220118.1, exon 1 of 1)	10	82845733	82859008	13276	2	6795	Gm38560	predicted gene, 38560	NA	NA	NA	NA	NA	NA
chr13	67813316	67814757	1442	-0.872728	0.00750707	0.486912	-0.542486	0.0980847	0.999943	Promoter (<=1kb)	13	67813740	67827002	13263	1	0	Zfp273	zinc finger protein 273	0.52665	0.106604	0.769017	-0.332472	0.526765	0.994004
chr17	26381348	26381975	628	1.67065	0.00751208	0.486912	1.58416	0.014648	0.999943	Distal Intergenic	17	26414829	26441795	26967	1	-32854	Neurl1b	neuralized E3 ubiquitin protein ligase 1B	-0.070584	0.774617	0.999222	-1.48481	2.8286e-09	7.76901e-07
chr3	21837183	21837731	549	1.9117	0.00751758	0.486912	0.845709	0.229533	0.999943	Distal Intergenic	3	22076652	22216594	139943	1	-238921	Tbl1xr1	transducin (beta)-like 1X-linked receptor 1	0.136636	0.172622	0.863985	0.303856	0.0306925	0.472515
chr11	56476825	56477149	325	3.11713	0.00751795	0.486912	1.90114	0.0809952	0.999943	Distal Intergenic	11	56024987	56041010	16024	2	-435815	Nmur2	neuromedin U receptor 2	NA	NA	NA	NA	NA	NA
chr7	83631249	83632715	1467	-0.869106	0.00754562	0.488174	-0.422732	0.193746	0.999943	Promoter (<=1kb)	7	83631959	83642328	10370	1	0	Stard5	StAR-related lipid transfer (START) domain containing 5	-0.172088	0.147938	0.834116	-0.118597	0.519342	0.993894
chr7	104314268	104315999	1732	-0.946629	0.00756838	0.488832	-0.532376	0.134599	0.999943	Promoter (<=1kb)	7	104315019	104324667	9649	1	0	Gm15133	predicted gene 15133	NA	NA	NA	NA	NA	NA
chr6	30804462	30805023	562	1.70491	0.00757218	0.488832	1.52712	0.0198827	0.999943	Intron (ENSMUST00000048774.12/54160, intron 20 of 23)	6	30742089	30743150	1062	1	62373	Mest	mesoderm specific transcript	-0.33909	0.406815	0.9795	-0.219863	0.741612	0.999222
chr6	91271583	91271838	256	2.40727	0.00758999	0.488928	2.06991	0.0218079	0.999943	Exon (ENSMUST00000113498.8/14115, exon 17 of 17)	6	91265879	91272431	6553	1	5704	Fbln2	fibulin 2	-0.329051	0.625715	0.998813	-0.275081	0.704226	0.999222
chr11	118739573	118740211	639	1.85261	0.00759007	0.488928	0.504458	0.469994	0.999943	Intron (ENSMUST00000117731.7/52897, intron 2 of 13)	11	118489764	118761041	271278	2	20830	Rbfox3	RNA binding protein, fox-1 homolog (C. elegans) 3	NA	NA	NA	NA	NA	NA
chr4	136783805	136784116	312	2.61262	0.007624	0.489941	2.66322	0.00889432	0.774698	Intron (ENSMUST00000105845.8/13844, intron 1 of 15)	4	136654646	136835843	181198	2	51727	Ephb2	Eph receptor B2	0.300015	0.367252	0.970038	-0.320278	0.546851	0.99514
chr11	69935368	69936080	713	1.25013	0.00762635	0.489941	1.016	0.0337021	0.999943	Promoter (<=1kb)	11	69935796	69941605	5810	1	0	Ybx2	Y box protein 2	NA	NA	NA	NA	NA	NA
chr4	141347577	141348269	693	1.71989	0.00763044	0.489941	1.1383	0.0711444	0.999943	Exon (ENSMUST00000124848.1/ENSMUST00000124848.1, exon 1 of 2)	4	141368220	141384175	15956	1	-19951	Fam131c	family with sequence similarity 131, member C	NA	NA	NA	NA	NA	NA
chr11	101602404	101602763	360	2.19498	0.00765031	0.490689	2.22528	0.00799472	0.746299	Distal Intergenic	11	101593743	101599256	5514	2	-3148	Gm11634	predicted gene 11634	NA	NA	NA	NA	NA	NA
chr4	25281007	25282191	1185	-0.890221	0.00767525	0.49176	-0.389121	0.244244	0.999943	Promoter (<=1kb)	4	25248600	25281760	33161	2	0	Ufl1	UFM1 specific ligase 1	0.0173634	0.868302	0.999222	0.0952	0.59325	0.9976
chr2	127258228	127258460	233	2.82833	0.00771554	0.49357	2.14447	0.0350096	0.999943	3' UTR	2	127247973	127257521	9549	1	10255	Tmem127	transmembrane protein 127	0.00670886	0.923623	0.999304	0.113979	0.348653	0.965947
chr7	100963993	100965354	1362	0.93907	0.00772005	0.49357	0.563856	0.109054	0.999943	Promoter (<=1kb)	7	100937630	100964391	26762	2	0	P2ry6	pyrimidinergic receptor P2Y, G-protein coupled, 6	-0.109086	0.334584	0.961708	0.330848	0.0346651	0.500748
chr7	132147916	132148270	355	2.2015	0.0077421	0.494102	2.52587	0.00475541	0.587897	Promoter (2-3kb)	7	132106419	132145611	39193	2	-2305	Cpxm2	carboxypeptidase X 2 (M14 family)	NA	NA	NA	NA	NA	NA
chr6	99692471	99692897	427	1.83488	0.00775023	0.494102	2.01373	0.00483851	0.587897	Promoter (<=1kb)	6	99692679	99695066	2388	1	0	Gpr27	G protein-coupled receptor 27	NA	NA	NA	NA	NA	NA
chr4	146055850	146056626	777	1.37992	0.00775321	0.494102	1.42112	0.00884586	0.773688	Distal Intergenic	4	146067752	146070928	3177	1	-11126	Gm13034	SWI/SNF related, matrix associated, actin dependent regulator of chromatin, subfamily a, member 5 pseudogene	NA	NA	NA	NA	NA	NA
chr7	12180569	12180929	361	2.19131	0.00776994	0.494639	1.17211	0.184575	0.999943	3' UTR	7	12176193	12177113	921	1	4376	Vmn1r79	vomeronasal 1 receptor 79	NA	NA	NA	NA	NA	NA
chr16	31352695	31353269	575	2.11389	0.00778881	0.495191	0.472115	0.549725	0.999943	Distal Intergenic	16	31325235	31327538	2304	1	27460	AV205837	expressed sequence AV205837	NA	NA	NA	NA	NA	NA
chr1	135508553	135509104	552	2.37603	0.00780048	0.495191	3.02161	0.00113018	0.25155	Promoter (1-2kb)	1	135457782	135510384	52603	2	1280	Nav1	neuron navigator 1	-0.110885	0.342622	0.964166	-0.608738	1.01485e-07	1.90002e-05
chr11	115928906	115929276	371	2.06202	0.00780351	0.495191	1.0869	0.157161	0.999943	Promoter (1-2kb)	11	115925443	115927554	2112	2	-1352	Recql5	RecQ protein-like 5	-0.0231464	0.834587	0.999222	-0.0173624	0.927921	0.999304
chr15	79242930	79243579	650	1.19426	0.00783615	0.496113	0.197933	0.659523	0.999943	Promoter (<=1kb)	15	79242968	79247632	4665	1	0	Pick1	protein interacting with C kinase 1	0.0971041	0.774289	0.999222	-1.40789	0.0126946	0.293244
chr17	25809021	25809326	306	1.6667	0.00784085	0.496113	2.70346	2.48682e-05	0.0329642	Promoter (<=1kb)	17	25809085	25821255	12171	1	0	Fbxl16	F-box and leucine-rich repeat protein 16	NA	NA	NA	NA	NA	NA
chr16	13031609	13031837	229	2.63679	0.00784299	0.496113	4.65141	0.000164861	0.091906	Distal Intergenic	16	13109684	13148734	39051	1	-77847	Ercc4	excision repair cross-complementing rodent repair deficiency, complementation group 4	0.0862538	0.50814	0.993894	0.00570121	0.974324	0.999304
chr6	134601360	134601649	290	3.37534	0.00785984	0.496385	2.54981	0.039517	0.999943	Distal Intergenic	6	134609207	134632488	23282	2	30839	Mansc1	MANSC domain containing 1	-0.364769	0.250893	0.92549	-0.272292	0.614475	0.998813
chr1	176274915	176275565	651	1.9525	0.00786394	0.496385	0.428328	0.569913	0.999943	Promoter (<=1kb)	1	175962306	176275298	312993	2	0	Pld5	phospholipase D family, member 5	NA	NA	NA	NA	NA	NA
chr11	119846732	119846960	229	2.97906	0.00788671	0.497296	2.78049	0.014195	0.999943	3' UTR	11	119856259	119896153	39895	1	-9299	Rptor	regulatory associated protein of MTOR, complex 1	0.0431185	0.54309	0.994884	0.0153188	0.908788	0.999304
chr11	109445452	109445663	212	3.02514	0.00789624	0.497372	1.6182	0.131922	0.999943	Intron (ENSMUST00000020929.16/13929, intron 8 of 8)	11	109440156	109452813	12658	1	5296	Gm45916	predicted gene, 45916	NA	NA	NA	NA	NA	NA
chr9	94537033	94539081	2049	-0.806994	0.00791804	0.49743	-0.531652	0.0804934	0.999943	Promoter (<=1kb)	9	94517864	94538081	20218	2	0	Dipk2a	divergent protein kinase domain 2A	NA	NA	NA	NA	NA	NA
chr17	35058893	35060014	1122	1.21398	0.00792407	0.49743	0.356046	0.441231	0.999943	Promoter (<=1kb)	17	35059035	35062091	3057	1	0	Ddah2	dimethylarginine dimethylaminohydrolase 2	-0.0500704	0.906424	0.999258	-0.767818	0.218711	0.905089
chr3	102995263	102996422	1160	-0.830654	0.00793583	0.49743	-0.522501	0.0967233	0.999943	Promoter (<=1kb)	3	102995708	103008459	12752	1	0	Sike1	suppressor of IKBKE 1	0.0588756	0.438797	0.986193	-0.165664	0.23431	0.915059
chr18	56674812	56675902	1091	-1.18476	0.0079628	0.49743	-0.69551	0.116932	0.999943	Distal Intergenic	18	56707813	56753424	45612	1	-31911	Lmnb1	lamin B1	0.262795	0.118138	0.790952	0.821711	1.45369e-05	0.001483
chr6	59208509	59209758	1250	-0.826094	0.00797048	0.49743	-0.584534	0.0611223	0.999943	Promoter (<=1kb)	6	59208870	59212033	3164	1	0	Tigd2	tigger transposable element derived 2	0.0791063	0.504436	0.993728	-0.0450055	0.833686	0.999222
chr6	11906866	11908500	1635	-0.779916	0.00797752	0.49743	-0.444044	0.131612	0.999943	Promoter (<=1kb)	6	11900292	11907483	7192	2	0	Ndufa4	Ndufa4, mitochondrial complex associated	0.293247	0.132021	0.812387	0.359505	0.12144	0.796949
chr15	43476913	43478059	1147	-0.877728	0.00797908	0.49743	-0.612454	0.0645489	0.999943	Promoter (<=1kb)	15	43430943	43477036	46094	2	0	Gm10373	predicted gene 10373	NA	NA	NA	NA	NA	NA
chr9	106464760	106465660	901	1.19197	0.00798133	0.49743	1.35653	0.00289222	0.446945	Promoter (<=1kb)	9	106463962	106465938	1977	2	278	Gpr62	G protein-coupled receptor 62	-2.741	0.0934904	0.738761	1.74134	0.667695	0.998983
chr13	90088903	90090258	1356	-0.801197	0.00798952	0.49743	-0.4728	0.118074	0.999943	Promoter (<=1kb)	13	89774027	90089523	315497	2	0	Xrcc4	X-ray repair complementing defective repair in Chinese hamster cells 4	-0.118771	0.463915	0.989213	-0.0386007	0.874727	0.999222
chr5	109750728	109752399	1672	-0.927152	0.00799409	0.49743	-0.680638	0.0540453	0.999943	5' UTR	5	109833501	109834145	645	2	81746	Gm10416	zinc finger protein pseudogene	NA	NA	NA	NA	NA	NA
chr9	101964756	101965194	439	2.22412	0.00800452	0.49743	1.45521	0.0784715	0.999943	Intron (ENSMUST00000035129.13/270190, intron 11 of 15)	9	101922959	101940899	17941	2	-23857	Ephb1	Eph receptor B1	NA	NA	NA	NA	NA	NA
chr7	101342542	101343733	1192	1.10305	0.00800484	0.49743	0.549471	0.188438	0.999943	Promoter (<=1kb)	7	101342502	101346137	3636	1	40	Stard10	START domain containing 10	1.03815	0.00936456	0.243114	-0.320988	0.449742	0.987904
chr13	67080598	67082377	1780	-0.842381	0.00802081	0.49743	-0.550806	0.0843145	0.999943	Promoter (<=1kb)	13	67069399	67081512	12114	2	0	Zfp708	zinc finger protein 708	NA	NA	NA	NA	NA	NA
chr11	117331473	117332882	1410	1.27832	0.00802306	0.49743	0.851697	0.0809237	0.999943	Promoter (<=1kb)	11	117331720	117362308	30589	1	0	Septin9	septin 9	NA	NA	NA	NA	NA	NA
chr5	72202971	72204218	1248	-0.92291	0.00803411	0.49743	-0.405811	0.24593	0.999943	Promoter (<=1kb)	5	72203329	72230475	27147	1	0	Atp10d	ATPase, class V, type 10D	-0.25054	0.0311843	0.475837	0.0462225	0.82519	0.999222
chr4	132545745	132546599	855	1.58344	0.00803563	0.49743	0.899418	0.13397	0.999943	Promoter (<=1kb)	4	132546659	132553194	6536	1	-60	Dnajc8	DnaJ heat shock protein family (Hsp40) member C8	0.0309606	0.689711	0.999142	-0.181124	0.196715	0.890467
chr13	9011707	9012168	462	0.781706	0.00804694	0.49743	1.07575	0.000298973	0.12923	Intron (ENSMUST00000221672.1/ENSMUST00000221672.1, intron 2 of 2)	13	8966331	8996083	29753	2	-15624	Gtpbp4	GTP binding protein 4	0.0838558	0.338614	0.962948	-0.344421	0.0202101	0.378552
chr11	120123329	120123584	256	2.50244	0.00805207	0.49743	2.27499	0.0160463	0.999943	Intron (ENSMUST00000045402.13/72055, intron 10 of 15)	11	120105805	120110458	4654	2	-12871	Slc38a10	solute carrier family 38, member 10	-0.0284018	0.716115	0.999222	0.00196474	0.987338	0.999378
chr1	185362317	185364132	1816	-0.838738	0.00805561	0.49743	-0.584493	0.0649649	0.999943	Promoter (<=1kb)	1	185363044	185410199	47156	1	0	Eprs	glutamyl-prolyl-tRNA synthetase	-0.0342124	0.719191	0.999222	-0.252357	0.0756013	0.687495
chr18	3008318	3010956	2639	1.01095	0.00806431	0.497452	0.817257	0.0327813	0.999943	Distal Intergenic	18	3122492	3123412	921	2	112456	Vmn1r238	vomeronasal 1 receptor, 238	NA	NA	NA	NA	NA	NA
chr9	113267407	113267676	270	2.61457	0.00808493	0.498178	3.23331	0.00146965	0.295167	Distal Intergenic	9	113498526	113508355	9830	2	240679	AU023762	expressed sequence AU023762	NA	NA	NA	NA	NA	NA
chr11	118327671	118327823	153	2.64342	0.00810613	0.498178	-0.171426	0.86649	0.999943	Intron (ENSMUST00000017610.9/21858, intron 1 of 4)	11	118332360	118342500	10141	2	14677	Cep295nl	CEP295 N-terminal like	-0.545559	0.0667393	0.656097	-1.46012	0.000463499	0.0269098
chr9	121297160	121298298	1139	-0.913685	0.00810933	0.498178	-0.406354	0.2396	0.999943	Promoter (<=1kb)	9	121297502	121473617	176116	1	0	Trak1	trafficking protein, kinesin binding 1	-0.0841282	0.193576	0.887131	-0.0612616	0.606441	0.997902
chr1	85277692	85278043	352	1.48219	0.00810949	0.498178	1.10599	0.0527653	0.999943	Exon (ENSMUST00000163068.7/ENSMUST00000163068.7, exon 4 of 4)	1	85246670	85270566	23897	2	-7126	C130026I21Rik	RIKEN cDNA C130026I21 gene	NA	NA	NA	NA	NA	NA
chr2	5639512	5639699	188	2.64343	0.008129	0.498342	-0.443655	0.664299	0.999943	Intron (ENSMUST00000044009.13/227541, intron 1 of 10)	2	5298887	5676046	377160	2	36347	Camk1d	calcium/calmodulin-dependent protein kinase ID	0.0231631	0.81398	0.999222	0.306447	0.0527625	0.598275
chr1	60342696	60343996	1301	-0.793617	0.0081363	0.498342	-0.686288	0.0226464	0.999943	Promoter (<=1kb)	1	60343323	60372707	29385	1	0	Cyp20a1	cytochrome P450, family 20, subfamily a, polypeptide 1	0.127922	0.392711	0.976056	-0.199276	0.314967	0.954101
chr3	95240098	95240353	256	2.15795	0.00817411	0.498342	2.46628	0.00479569	0.587897	Promoter (1-2kb)	3	95236920	95241598	4679	2	1245	Gm128	predicted gene 128	NA	NA	NA	NA	NA	NA
chr4	145448840	145449328	489	1.70317	0.0081838	0.498342	2.24162	0.0013401	0.2795	Intron (ENSMUST00000150529.1/ENSMUST00000150529.1, intron 2 of 2)	4	145464204	145465487	1284	1	-14876	Smarca5-ps	SWI/SNF related, matrix associated, actin depenent ragulator of chromatin, subfamily a, member 5, pseudogene	0.0357051	0.954473	0.999304	0.334252	0.724156	0.999222
chr9	95954122	95955594	1473	-0.842307	0.00818606	0.498342	-0.620784	0.0524711	0.999943	Promoter (<=1kb)	9	95954760	96053027	98268	1	0	Xrn1	5'-3' exoribonuclease 1	0.105283	0.435765	0.985544	0.572712	0.00435174	0.147082
chr11	118592669	118593069	401	2.52026	0.00818626	0.498342	4.4201	4.63495e-05	0.0461059	Intron (ENSMUST00000117731.7/52897, intron 3 of 13)	11	118502842	118569910	67069	2	-22759	Rbfox3	RNA binding protein, fox-1 homolog (C. elegans) 3	NA	NA	NA	NA	NA	NA
chr2	147012019	147014128	2110	-0.820096	0.00819798	0.498342	-0.460985	0.138384	0.999943	Promoter (<=1kb)	2	147012996	147078000	65005	1	0	Xrn2	5'-3' exoribonuclease 2	-0.0104431	0.898039	0.999225	0.284398	0.0230522	0.406311
chr11	76577818	76578225	408	1.7711	0.00822	0.498342	0.607578	0.368736	0.999943	Promoter (<=1kb)	11	76479003	76577727	98725	2	-91	Abr	active BCR-related gene	0.0923739	0.209689	0.901305	0.176525	0.141817	0.826416
chr9	45546623	45547646	1024	1.34234	0.0082357	0.498342	0.259536	0.612864	0.999943	Intron (ENSMUST00000217335.1/114873, intron 5 of 5)	9	45430511	45431730	1220	2	-114893	4833428L15Rik	RIKEN cDNA 4833428L15 gene	NA	NA	NA	NA	NA	NA
chr5	77424642	77425127	486	1.91124	0.00823733	0.498342	2.04723	0.00518929	0.609333	Distal Intergenic	5	77349240	77408041	58802	2	-16601	Igfbp7	insulin-like growth factor binding protein 7	0.998261	0.218462	0.905089	-0.339656	0.75957	0.999222
chr7	58398290	58399979	1690	-0.932098	0.00824335	0.498342	-0.45656	0.196047	0.999943	Distal Intergenic	7	58658246	58829420	171175	1	-258267	Atp10a	ATPase, class V, type 10A	-0.067144	0.611784	0.998552	0.8264	3.24457e-05	0.00298142
chr2	128443971	128444465	495	1.62076	0.00824482	0.498342	0.760928	0.214771	0.999943	Intron (ENSMUST00000224297.1/ENSMUST00000224297.1, intron 3 of 7)	2	128178319	128429366	251048	2	-14605	Morrbid	myeloid RNA regulator of BCL2L11 induced cell death	NA	NA	NA	NA	NA	NA
chr16	3240786	3241503	718	1.11548	0.00825314	0.498342	1.07882	0.0115364	0.894947	Distal Intergenic	16	3592398	3593339	942	1	-350895	Olfr161	olfactory receptor 161	NA	NA	NA	NA	NA	NA
chr12	99511816	99512148	333	1.94142	0.00826957	0.498342	1.09587	0.126708	0.999943	Intron (ENSMUST00000176928.2/71375, intron 1 of 2)	12	99388345	99563508	175164	2	51360	Foxn3	forkhead box N3	-0.112907	0.419459	0.982639	0.000639785	0.99709	0.999731
chr9	87254631	87256163	1533	-0.942569	0.00828555	0.498342	-0.720705	0.0445499	0.999943	Promoter (<=1kb)	9	87189577	87255536	65960	2	0	Cep162	centrosomal protein 162	0.0654675	0.517504	0.993894	-0.150603	0.379149	0.972738
chr4	131079074	131079320	247	2.44207	0.00828609	0.498342	2.56691	0.00470206	0.584329	Distal Intergenic	4	131000832	131010474	9643	2	-68600	A930031H19Rik	RIKEN cDNA A930031H19 gene	NA	NA	NA	NA	NA	NA
chr3	55242253	55242685	433	1.97067	0.00828702	0.498342	0.807228	0.289225	0.999943	Promoter (<=1kb)	3	55242364	55539068	296705	1	0	Dclk1	doublecortin-like kinase 1	-0.296832	0.744102	0.999222	-0.670911	0.582842	0.996894
chr19	6969329	6970238	910	1.01802	0.0082872	0.498342	0.0181173	0.962857	0.999943	Promoter (<=1kb)	19	6953713	6969814	16102	2	0	Plcb3	phospholipase C, beta 3	-0.0570578	0.533942	0.994355	-0.123698	0.365853	0.970019
chr4	143161560	143162597	1038	-0.810902	0.00829478	0.498342	-0.52507	0.0874418	0.999943	Exon (ENSMUST00000105778.7/110593, exon 6 of 10)	4	143136100	143136162	63	2	-25398	Mir7021	microRNA 7021	NA	NA	NA	NA	NA	NA
chr11	3193008	3193856	849	1.00311	0.00830562	0.498342	0.605488	0.111895	0.999943	Promoter (<=1kb)	11	3131850	3193407	61558	2	0	Sfi1	Sfi1 homolog, spindle assembly associated (yeast)	-0.379953	0.00395513	0.138348	-0.502851	0.00597772	0.18154
chr16	52450312	52451340	1029	-1.03114	0.00830786	0.498342	-0.681102	0.0862716	0.999943	Promoter (1-2kb)	16	52251467	52452465	200999	2	1125	Alcam	activated leukocyte cell adhesion molecule	0.0391285	0.640378	0.998973	-0.218006	0.102142	0.759344
chr5	90903080	90904408	1329	-0.784451	0.00832482	0.498342	-0.478196	0.108535	0.999943	Promoter (<=1kb)	5	90903871	90905938	2068	1	0	Cxcl2	chemokine (C-X-C motif) ligand 2	0.624573	0.0136862	0.304701	0.313299	0.510635	0.993894
chr2	118590854	118591518	665	1.36012	0.00833213	0.498342	1.10163	0.0346961	0.999943	Distal Intergenic	2	118598211	118641591	43381	1	-6693	Bub1b	BUB1B, mitotic checkpoint serine/threonine kinase	0.00249311	0.988321	0.999451	0.139689	0.592892	0.9976
chr8	129263140	129264598	1459	-0.920773	0.00833806	0.498342	-0.515035	0.142539	0.999943	Promoter (<=1kb)	8	129263641	129282844	19204	1	0	Gm32856	predicted gene, 32856	NA	NA	NA	NA	NA	NA
chr15	102224250	102225654	1405	1.07401	0.00833814	0.498342	0.600894	0.141842	0.999943	5' UTR	15	102224375	102231908	7534	2	6254	Itgb7	integrin beta 7	0.178596	0.136816	0.82103	0.0961751	0.607634	0.997902
chr9	44708134	44709959	1826	1.13242	0.00833896	0.498342	0.840487	0.0499309	0.999943	Promoter (<=1kb)	9	44703573	44708427	4855	2	0	Phldb1	pleckstrin homology like domain, family B, member 1	0.0599137	0.60595	0.997902	-0.945627	3.1781e-10	1.05911e-07
chr1	133906414	133906996	583	2.06496	0.00834962	0.498342	2.49223	0.00344139	0.491098	Promoter (<=1kb)	1	133900834	133907002	6169	2	6	Optc	opticin	NA	NA	NA	NA	NA	NA
chr10	120627944	120628546	603	-1.11088	0.00835124	0.498342	-0.110245	0.795779	0.999943	Distal Intergenic	10	120765732	120774481	8750	1	-137186	4921513I03Rik	RIKEN cDNA 4921513I03 gene	NA	NA	NA	NA	NA	NA
chr6	52972250	52972640	391	2.11974	0.00835444	0.498342	1.19432	0.13728	0.999943	Intron (ENSMUST00000074541.5/231986, intron 1 of 4)	6	52768797	52909620	140824	2	-62630	Jazf1	JAZF zinc finger 1	0.852415	0.0345429	0.499777	0.232196	0.683412	0.999097
chr5	148294440	148294877	438	2.42488	0.00837722	0.498633	2.74444	0.00526545	0.613446	Intron (ENSMUST00000085558.10/77521, intron 9 of 14)	5	148303165	148313460	10296	1	-8288	Mtus2	microtubule associated tumor suppressor candidate 2	0.18501	0.702605	0.999222	0.25877	0.730957	0.999222
chr6	67266161	67268203	2043	-0.778682	0.0083804	0.498633	-0.535798	0.0700601	0.999943	Promoter (<=1kb)	6	67266624	67297736	31113	1	0	Serbp1	serpine1 mRNA binding protein 1	-0.0656339	0.558923	0.995895	-0.205517	0.236376	0.916292
chr13	12863806	12864734	929	1.47066	0.00838744	0.498633	1.76198	0.00285856	0.446324	Exon (ENSMUST00000222560.1/ENSMUST00000222560.1, exon 1 of 1)	13	12790816	12800079	9264	2	-63727	Prl2c3	prolactin family 2, subfamily c, member 3	NA	NA	NA	NA	NA	NA
chr4	34777822	34778880	1059	-0.827222	0.00839275	0.498633	-0.473987	0.131012	0.999943	Promoter (<=1kb)	4	34768664	34778270	9607	2	0	Smim8	small integral membrane protein 8	-0.0267853	0.936169	0.999304	0.27625	0.532178	0.994355
chr1	10993580	10994047	468	1.87729	0.00841032	0.49918	-0.360935	0.631884	0.999943	Promoter (<=1kb)	1	10993465	11303681	310217	1	115	Prex2	phosphatidylinositol-3,4,5-trisphosphate-dependent Rac exchange factor 2	NA	NA	NA	NA	NA	NA
chr3	95240632	95241129	498	2.21329	0.00842869	0.499773	2.08126	0.0161612	0.999943	Promoter (<=1kb)	3	95236920	95241598	4679	2	469	Gm128	predicted gene 128	NA	NA	NA	NA	NA	NA
chr8	126393617	126393863	247	2.63392	0.00844327	0.50014	1.84097	0.073894	0.999943	Intron (ENSMUST00000238518.1/210027, intron 7 of 7)	8	126422515	126425433	2919	1	-28652	Coa6	cytochrome c oxidase assembly factor 6	-0.322347	0.194813	0.888627	0.395127	0.309701	0.951623
chr1	85304567	85304937	371	1.69282	0.00845555	0.50037	0.895252	0.175638	0.999943	Intron (ENSMUST00000166777.3/ENSMUST00000166777.3, intron 3 of 4)	1	85246670	85270566	23897	2	-34001	C130026I21Rik	RIKEN cDNA C130026I21 gene	NA	NA	NA	NA	NA	NA
chr4	33247365	33249104	1740	-0.739931	0.00847991	0.500893	-0.572071	0.0420111	0.999943	Promoter (<=1kb)	4	33245423	33248510	3088	2	0	Pnrc1	proline-rich nuclear receptor coactivator 1	0.134695	0.109959	0.776087	0.227491	0.0869103	0.720954
chr1	152688222	152688746	525	2.06344	0.0084861	0.500893	1.15166	0.131277	0.999943	Intron (ENSMUST00000111859.7/19731, intron 1 of 18)	1	152750551	152757544	6994	1	-61805	Apobec4	apolipoprotein B mRNA editing enzyme, catalytic polypeptide-like 4 (putative)	NA	NA	NA	NA	NA	NA
chr4	3228548	3228968	421	1.68253	0.00848956	0.500893	1.22686	0.0612963	0.999943	Distal Intergenic	4	3184348	3185358	1011	2	-43190	Vmn1r3	vomeronasal 1 receptor 3	NA	NA	NA	NA	NA	NA
chr13	73796361	73796533	173	3.11745	0.0085129	0.501452	0.465678	0.68084	0.999943	Promoter (1-2kb)	13	73797612	73799469	1858	1	-1079	Slc12a7	solute carrier family 12, member 7	-0.133873	0.244593	0.922545	-0.551192	0.000785243	0.0405923
chr2	132815255	132816942	1688	-0.778239	0.00851586	0.501452	-0.392276	0.186353	0.999943	Promoter (<=1kb)	2	132816141	132843895	27755	1	0	Mcm8	minichromosome maintenance 8 homologous recombination repair factor	-0.161705	0.712778	0.999222	-1.14014	0.084902	0.715147
chr17	34577981	34578310	330	1.91743	0.00854299	0.502233	0.71588	0.318467	0.999943	Promoter (<=1kb)	17	34578008	34582471	4464	1	0	Notch4	notch 4	-0.26066	0.252674	0.926835	-0.306045	0.292422	0.945683
chr10	92721619	92723059	1441	-0.798121	0.00854911	0.502233	-0.63314	0.0374111	0.999943	Promoter (<=1kb)	10	92684746	92722420	37675	2	0	Nedd1	neural precursor cell expressed, developmentally down-regulated gene 1	-0.115659	0.419167	0.982536	-0.175907	0.429854	0.983972
chr1	135811095	135811687	593	1.34194	0.00855438	0.502233	0.315907	0.540203	0.999943	Distal Intergenic	1	135805057	135809909	4853	1	6038	Tnni1	troponin I, skeletal, slow 1	NA	NA	NA	NA	NA	NA
chr11	117930854	117931269	416	1.38368	0.00861055	0.503594	1.05441	0.0494874	0.999943	Distal Intergenic	11	117966079	117969186	3108	2	37917	Socs3	suppressor of cytokine signaling 3	0.156692	0.0393167	0.529927	0.534549	5.22047e-05	0.00445326
chr17	26484492	26485364	873	1.39388	0.00861118	0.503594	0.240694	0.653461	0.999943	Intron (ENSMUST00000235705.1/ENSMUST00000235705.1, intron 1 of 2)	17	26506516	26507723	1208	2	22359	Dusp1	dual specificity phosphatase 1	0.19112	0.139463	0.823393	0.234365	0.157654	0.846989
chr9	45201360	45202681	1322	1.16167	0.00861466	0.503594	0.887121	0.0475541	0.999943	Promoter (1-2kb)	9	45173305	45203986	30682	2	1305	Tmprss4	transmembrane protease, serine 4	-0.826243	0.444524	0.986947	-1.00764	0.572727	0.996575
chr10	80347990	80348615	626	1.0888	0.00863337	0.503594	0.260361	0.532461	0.999943	Promoter (<=1kb)	10	80339793	80348412	8620	2	0	Adamtsl5	ADAMTS-like 5	-0.108011	0.719872	0.999222	-3.33822	1.68961e-18	1.81635e-15
chr6	90604380	90605354	975	-0.815918	0.00864755	0.503594	-0.536273	0.0849654	0.999943	Promoter (<=1kb)	6	90604725	90646412	41688	1	0	Slc41a3	solute carrier family 41, member 3	0.0610562	0.668255	0.998983	-0.290348	0.199774	0.893149
chr9	122572378	122572806	429	2.03599	0.00865244	0.503594	0.295208	0.71082	0.999943	Promoter (<=1kb)	9	122572499	122678965	106467	1	0	9530059O14Rik	RIKEN cDNA 9530059O14 gene	NA	NA	NA	NA	NA	NA
chr10	123209152	123209962	811	1.37586	0.00865632	0.503594	0.408295	0.439868	0.999943	Distal Intergenic	10	123105006	123196995	91990	2	-12157	Usp15	ubiquitin specific peptidase 15	0.0645683	0.440768	0.986272	0.155319	0.24128	0.919615
chr2	30801106	30801998	893	1.21517	0.00866268	0.503594	1.53358	0.0010793	0.246317	Promoter (<=1kb)	2	30795301	30801707	6407	2	0	1700001O22Rik	RIKEN cDNA 1700001O22 gene	NA	NA	NA	NA	NA	NA
chr10	81178096	81178829	734	1.30198	0.00866786	0.503594	1.37262	0.00597043	0.639383	Promoter (<=1kb)	10	81178950	81179013	64	1	-121	Snord37	small nucleolar RNA, C/D box 37	-1.05054	0.265172	0.932643	0.465963	0.77225	0.999222
chr4	99828677	99829997	1321	-0.928552	0.00867489	0.503594	-0.393342	0.268435	0.999943	Promoter (<=1kb)	4	99829440	99831580	2141	1	0	Efcab7	EF-hand calcium binding domain 7	0.604108	0.354004	0.96741	0.624908	0.475188	0.990364
chr15	75643050	75643280	231	2.82959	0.00869673	0.503594	1.5533	0.14145	0.999943	Intron (ENSMUST00000183928.7/ENSMUST00000183928.7, intron 1 of 2)	15	75621711	75623830	2120	1	21339	Zfp41	zinc finger protein 41	0.393032	0.0845941	0.714227	-0.872165	0.0203758	0.379586
chr10	128728101	128728641	541	1.73354	0.00871055	0.503594	0.866012	0.183789	0.999943	3' UTR	10	128720134	128744075	23942	2	15434	Dgka	diacylglycerol kinase, alpha	0.0174483	0.891317	0.999222	0.0703015	0.668146	0.998983
chr11	97393877	97394640	764	1.35848	0.00871819	0.503594	0.848628	0.100749	0.999943	3' UTR	11	97377437	97378667	1231	1	16440	Socs7	suppressor of cytokine signaling 7	0.0528519	0.641018	0.998973	0.164246	0.317516	0.955
chr11	68966022	68966204	183	1.99379	0.00873054	0.503594	0.134918	0.860183	0.999943	Promoter (1-2kb)	11	68968131	68972516	4386	1	-1927	Slc25a35	solute carrier family 25, member 35	-0.082338	0.83237	0.999222	0.258109	0.648274	0.998983
chr1	159231524	159234048	2525	-0.769089	0.00873477	0.503594	-0.552011	0.0602911	0.999943	Promoter (<=1kb)	1	159232320	159250119	17800	1	0	Cop1	COP1, E3 ubiquitin ligase	NA	NA	NA	NA	NA	NA
chr1	194879140	194880239	1100	-0.834165	0.0087419	0.503594	-0.390004	0.221189	0.999943	Distal Intergenic	1	194822001	194822064	64	1	57139	Mir3962	microRNA 3962	NA	NA	NA	NA	NA	NA
chr13	37887897	37888205	309	2.8172	0.0087423	0.503594	1.67421	0.10759	0.999943	Promoter (<=1kb)	13	37888434	37952002	63569	1	-229	Rreb1	ras responsive element binding protein 1	0.0220573	0.7749	0.999222	0.158047	0.164148	0.853773
chr10	89558273	89558491	219	3.07958	0.00874596	0.503594	2.26861	0.0518514	0.999943	Distal Intergenic	10	89454373	89533585	79213	2	-24688	Nr1h4	nuclear receptor subfamily 1, group H, member 4	NA	NA	NA	NA	NA	NA
chr18	34006879	34007379	501	1.85681	0.00875336	0.503594	0.371655	0.607881	0.999943	Promoter (<=1kb)	18	33796327	34006919	210593	2	0	Epb41l4a	erythrocyte membrane protein band 4.1 like 4a	-1.01865	0.255001	0.927864	-1.24086	0.447484	0.987617
chr14	118236445	118237021	577	1.6503	0.00875381	0.503594	0.793285	0.226064	0.999943	Promoter (<=1kb)	14	118236880	118261199	24320	1	0	Gm4675	predicted gene 4675	NA	NA	NA	NA	NA	NA
chr2	136936200	136938534	2335	-0.760381	0.00875485	0.503594	-0.149504	0.60631	0.999943	Intron (ENSMUST00000028737.12/74243, intron 2 of 5)	2	136905543	137069778	164236	1	30657	Slx4ip	SLX4 interacting protein	0.00658079	0.96973	0.999304	0.027513	0.919414	0.999304
chr16	5357654	5357852	199	3.03763	0.00877405	0.504212	3.30611	0.00853716	0.761858	Intron (ENSMUST00000229837.1/ENSMUST00000229837.1, intron 1 of 2)	16	5244152	5255983	11832	2	-101671	Eef2kmt	eukaryotic elongation factor 2 lysine methyltransferase	-0.0653708	0.630965	0.998813	-0.0248295	0.915342	0.999304
chr3	95995535	95996292	758	1.12521	0.00879585	0.504443	0.770624	0.0749002	0.999943	Promoter (<=1kb)	3	95988429	95996001	7573	2	0	Plekho1	pleckstrin homology domain containing, family O member 1	-0.0578333	0.536458	0.994623	0.0259283	0.869462	0.999222
chr4	128768024	128768483	460	1.8379	0.0087969	0.504443	1.03521	0.154747	0.999943	3' UTR	4	128759258	128769298	10041	1	8766	A3galt2	alpha 1,3-galactosyltransferase 2 (isoglobotriaosylceramide synthase)	-3.04413	0.00586563	0.179279	0.518633	0.859405	0.999222
chr7	118507344	118508050	707	1.81994	0.00880534	0.504443	0.284955	0.679279	0.999943	Downstream (1-2kb)	7	118485111	118491975	6865	2	-15369	Itpripl2	inositol 1,4,5-triphosphate receptor interacting protein-like 2	-0.0147192	0.857308	0.999222	-0.162963	0.196994	0.890467
chr10	84329254	84330119	866	1.70366	0.00881821	0.504443	0.407254	0.531588	0.999943	Distal Intergenic	10	84375296	84392388	17093	2	62269	Nuak1	NUAK family, SNF1-like kinase, 1	-0.629532	0.0383967	0.524268	-1.49373	0.00289031	0.110671
chr11	119482877	119483514	638	2.01551	0.00882446	0.504443	1.1346	0.133313	0.999943	Exon (ENSMUST00000093902.11/672511, exon 64 of 67)	11	119478057	119487417	9361	1	4820	Rnf213	ring finger protein 213	-0.0139531	0.930134	0.999304	0.986044	8.55235e-06	0.00094583
chr1	163381979	163382770	792	-0.946251	0.00882881	0.504443	-0.117219	0.745527	0.999943	Downstream (2-3kb)	1	163394416	163403611	9196	2	20841	Gorab	golgin, RAB6-interacting	0.108602	0.446206	0.987237	-0.110319	0.629125	0.998813
chr2	156683076	156683393	318	2.15805	0.00884213	0.50472	4.03271	1.56605e-05	0.02669	Intron (ENSMUST00000109567.9/228836, intron 2 of 12)	2	156700622	156763174	62553	1	-17229	Dlgap4	DLG associated protein 4	-0.0904003	0.35145	0.966645	-0.450321	0.00618728	0.186151
chr6	67531733	67533419	1687	-0.827294	0.00886606	0.505514	-0.490055	0.121275	0.999943	Promoter (2-3kb)	6	67534062	67535796	1735	2	2377	Tacstd2	tumor-associated calcium signal transducer 2	0.0976814	0.802003	0.999222	1.37434	0.00303071	0.114816
chr5	24540491	24541041	551	1.58847	0.00887904	0.505514	0.513773	0.400053	0.999943	Promoter (<=1kb)	5	24533633	24540978	7346	2	0	Asb10	ankyrin repeat and SOCS box-containing 10	NA	NA	NA	NA	NA	NA
chr16	55933708	55935130	1423	-0.784506	0.00888144	0.505514	-0.450833	0.133707	0.999943	Promoter (<=1kb)	16	55899888	55934855	34968	2	0	Cep97	centrosomal protein 97	-0.261836	0.466651	0.989223	-0.0624755	0.923704	0.999304
chr9	21989124	21989698	575	1.78327	0.00889424	0.505759	1.23665	0.0718252	0.999943	Promoter (<=1kb)	9	21968711	21989434	20724	2	0	Rgl3	ral guanine nucleotide dissociation stimulator-like 3	NA	NA	NA	NA	NA	NA
chr11	118973138	118973456	319	2.02566	0.00893406	0.507044	2.47694	0.00216477	0.367842	Distal Intergenic	11	118988188	118992841	4654	1	-14732	Enpp7	ectonucleotide pyrophosphatase/phosphodiesterase 7	NA	NA	NA	NA	NA	NA
chr10	78080071	78080296	226	2.16329	0.00893654	0.507044	-0.337897	0.704608	0.999943	Intron (ENSMUST00000219038.1/50723, intron 5 of 5)	10	78073339	78079525	6187	1	6732	Icosl	icos ligand	-0.0812928	0.631718	0.998813	-0.605735	0.00595868	0.181126
chr10	111972179	111973267	1089	-0.795751	0.00894473	0.507044	-0.497729	0.102056	0.999943	Promoter (<=1kb)	10	111972664	111988432	15769	1	0	Krr1	KRR1, small subunit (SSU) processome component, homolog (yeast)	0.0926176	0.378344	0.972431	-0.109242	0.549619	0.995555
chr12	57229916	57231732	1817	-0.821283	0.00895083	0.507044	-0.572208	0.06912	0.999943	Promoter (<=1kb)	12	57230412	57239882	9471	1	0	Prps1l3	phosphoribosyl pyrophosphate synthetase 1-like 3	0.0116375	0.948918	0.999304	-0.48078	0.075754	0.68807
chr17	31814559	31815465	907	1.32537	0.00896166	0.507176	0.231181	0.658522	0.999943	Distal Intergenic	17	31849754	31851575	1822	2	36110	Sik1	salt inducible kinase 1	0.225902	0.0896692	0.728877	0.496284	0.0019399	0.0821445
chr5	122457789	122458167	379	1.96469	0.00897685	0.507554	2.24215	0.00435918	0.554425	Exon (ENSMUST00000179939.7/11938, exon 18 of 21)	5	122441375	122441782	408	1	16414	Anapc7	anaphase promoting complex subunit 7	-0.123539	0.329014	0.95965	0.0995202	0.62486	0.998813
chr19	56722750	56724027	1278	1.08925	0.00899675	0.50791	0.764827	0.0718708	0.999943	Promoter (<=1kb)	19	56722199	56725150	2952	1	551	Adrb1	adrenergic receptor, beta 1	0.638577	0.290823	0.945421	-0.927931	0.261115	0.930028
chr4	16013041	16014465	1425	-0.814353	0.00901105	0.50791	-0.753978	0.0160538	0.999943	Promoter (<=1kb)	4	15997121	16013888	16768	2	0	Osgin2	oxidative stress induced growth inhibitor family member 2	0.260512	0.114032	0.782859	-0.669729	0.00620607	0.186441
chr3	145923496	145925118	1623	-0.777271	0.00901773	0.50791	-0.676194	0.0232269	0.999943	Promoter (<=1kb)	3	145924262	145934356	10095	1	0	Bcl10	B cell leukemia/lymphoma 10	0.171156	0.140195	0.823895	0.28802	0.104659	0.765426
chr15	58595022	58595461	440	1.8072	0.00901917	0.50791	0.161372	0.819923	0.999943	Intron (ENSMUST00000161028.1/631797, intron 20 of 40)	15	58638505	58647083	8579	1	-43044	Fer1l6	fer-1-like 6 (C. elegans)	-2.16399	0.317019	0.954806	0.204045	0.960094	0.999304
chr13	74638563	74640641	2079	-0.817528	0.00902659	0.50791	-0.348974	0.266775	0.999943	Promoter (<=1kb)	13	74639568	74693201	53634	1	0	Erap1	endoplasmic reticulum aminopeptidase 1	0.0800233	0.344245	0.964415	0.141343	0.314919	0.954101
chrY	90798677	90800018	1342	-1.24967	0.00903424	0.50791	-0.591845	0.212053	0.999943	Intron (ENSMUST00000179483.8/170942, intron 3 of 3)	21	90790451	90816465	26015	1	8226	Erdr1	erythroid differentiation regulator 1	NA	NA	NA	NA	NA	NA
chr11	26592871	26594072	1202	-0.806897	0.00905922	0.508835	-0.38654	0.213091	0.999943	Promoter (<=1kb)	11	26471404	26593920	122517	2	0	Vrk2	vaccinia related kinase 2	-0.00356356	0.976648	0.999314	0.368154	0.072227	0.676057
chr18	70643476	70645348	1873	-0.911828	0.00907215	0.509081	-0.610302	0.0814561	0.999943	Distal Intergenic	18	70617773	70625777	8005	1	25703	Mbd2	methyl-CpG binding domain protein 2	-0.0282016	0.778443	0.999222	0.50663	0.000368345	0.0224547
chr3	35183739	35183967	229	4.31014	0.00910075	0.509745	-0.27917	0.846918	0.999943	Distal Intergenic	3	34922545	34922651	107	2	-261088	Mir6378	microRNA 6378	NA	NA	NA	NA	NA	NA
chr18	33212908	33214903	1996	-0.827891	0.0091018	0.509745	-0.704881	0.0268435	0.999943	Promoter (<=1kb)	18	33199355	33213862	14508	2	0	Stard4	StAR-related lipid transfer (START) domain containing 4	0.286083	0.109706	0.775437	0.29954	0.241635	0.919819
chr4	147101689	147102445	757	1.44418	0.00913349	0.509745	1.42696	0.0119945	0.9161	Exon (ENSMUST00000117213.1/ENSMUST00000117213.1, exon 1 of 2)	4	147063366	147068436	5071	2	-33253	4933438K21Rik	RIKEN cDNA 4933438K21 gene	NA	NA	NA	NA	NA	NA
chr2	157030682	157031331	650	1.38244	0.0091471	0.509745	0.665232	0.216769	0.999943	Exon (ENSMUST00000069098.6/320706, exon 8 of 15)	2	157020870	157027472	6603	2	-3210	Soga1	suppressor of glucose, autophagy associated 1	-0.0813037	0.565777	0.996441	-0.953871	2.21512e-08	4.93226e-06
chr1	178317988	178319611	1624	-0.810054	0.00915242	0.509745	-0.718598	0.0209147	0.999943	Promoter (<=1kb)	1	178319130	178322335	3206	1	0	Cox20	cytochrome c oxidase assembly protein 20	1.00816	0.327018	0.958898	-0.863798	0.525029	0.993894
chr6	57691228	57692512	1285	-0.871515	0.00915426	0.509745	-0.409283	0.222392	0.999943	Promoter (<=1kb)	6	57686576	57692078	5503	2	0	Pyurf	Pigy upstream reading frame	0.127207	0.653514	0.998983	0.31395	0.366089	0.970019
chr6	146324049	146324231	183	3.68786	0.00915903	0.509745	2.52402	0.0852653	0.999943	Intron (ENSMUST00000079573.12/16439, intron 30 of 55)	6	146290486	146294284	3799	2	-29765	Itpr2	inositol 1,4,5-triphosphate receptor 2	-0.0968657	0.33433	0.961708	0.179617	0.291763	0.945434
chr18	63691616	63693008	1393	-0.782819	0.00916872	0.509745	-0.612758	0.0420779	0.999943	Promoter (<=1kb)	18	63661094	63692437	31344	2	0	Txnl1	thioredoxin-like 1	0.201821	0.105478	0.76682	-0.0589375	0.730608	0.999222
chrX	19236942	19238415	1474	-1.09063	0.00916945	0.509745	-0.427646	0.312828	0.999943	Exon (ENSMUST00000180592.1/ENSMUST00000180592.1, exon 1 of 3)	20	19146893	19146971	79	2	-89971	Mir222	microRNA 222	NA	NA	NA	NA	NA	NA
chr2	57115854	57117852	1999	-0.796696	0.00917992	0.509745	-0.469772	0.124761	0.999943	Promoter (<=1kb)	2	57112003	57115038	3036	2	-816	Nr4a2	nuclear receptor subfamily 4, group A, member 2	0.680795	0.0737764	0.681878	0.691598	0.232238	0.912955
chr5	123829922	123830118	197	1.87652	0.00918071	0.509745	1.42739	0.0437269	0.999943	Distal Intergenic	5	123819547	123821592	2046	1	10375	Kntc1	kinetochore associated 1	-0.326386	0.546979	0.995195	-1.72829	0.0393813	0.53007
chr9	62857178	62858119	942	1.34524	0.00918864	0.509745	0.594524	0.257749	0.999943	Promoter (<=1kb)	9	62858080	62875915	17836	1	0	Calml4	calmodulin-like 4	-0.372079	0.187146	0.881389	-1.07212	0.00988047	0.252047
chr1	162570236	162571815	1580	-0.776212	0.00919507	0.509745	-0.492951	0.0985841	0.999943	Promoter (<=1kb)	1	162570515	162599084	28570	1	0	Vamp4	vesicle-associated membrane protein 4	0.0940902	0.462431	0.989213	0.268355	0.159684	0.849438
chr5	149635577	149636964	1388	-0.798326	0.00921205	0.509989	-0.63536	0.0384697	0.999943	Promoter (<=1kb)	5	149614287	149636171	21885	2	0	Hsph1	heat shock 105kDa/110kDa protein 1	-0.172127	0.361801	0.969665	-0.405414	0.103294	0.761913
chr3	90132682	90133048	367	1.95361	0.00922162	0.509989	1.28681	0.0822576	0.999943	Intron (ENSMUST00000029548.8/77595, intron 9 of 39)	3	90104134	90212048	107915	1	28548	Nup210l	nucleoporin 210-like	-0.0986671	0.759384	0.999222	-0.232027	0.674496	0.998983
chr7	41392590	41394000	1411	-0.900601	0.00922511	0.509989	-0.455851	0.189767	0.999943	Promoter (<=1kb)	7	41372923	41393260	20338	2	0	AI987944	expressed sequence AI987944	NA	NA	NA	NA	NA	NA
chr2	152707560	152707798	239	2.32127	0.00925064	0.510926	1.8973	0.0289464	0.999943	3' UTR	2	152691839	152696241	4403	1	15721	H13	histocompatibility 13	0.19162	0.0589559	0.625288	0.301754	0.0456689	0.563817
chr3	89299418	89299910	493	1.78641	0.00925973	0.510956	1.15982	0.0891044	0.999943	Distal Intergenic	3	89271736	89281142	9407	2	-18276	Efna1	ephrin A1	-1.8398	0.369154	0.970666	-2.27224	0.569217	0.996575
chr11	115920290	115920660	371	2.05483	0.00927738	0.511171	0.492492	0.537465	0.999943	Intron (ENSMUST00000021097.9/170472, intron 6 of 18)	11	115895415	115927386	31972	2	6726	Recql5	RecQ protein-like 5	-0.0231464	0.834587	0.999222	-0.0173624	0.927921	0.999304
chr10	75434440	75434900	461	-1.15722	0.0092867	0.511171	-0.522134	0.237363	0.999943	Intron (ENSMUST00000039925.7/103149, intron 6 of 9)	10	75428181	75430319	2139	1	6259	Upb1	ureidopropionase, beta	0.462962	0.261744	0.930368	-1.60431	0.0121999	0.286584
chr19	47711212	47711676	465	2.20067	0.00929293	0.511171	3.66833	3.83274e-05	0.0415051	Distal Intergenic	19	47646344	47692094	45751	2	-19118	Col17a1	collagen, type XVII, alpha 1	-0.276437	0.493028	0.992998	-0.293533	0.68328	0.999097
chr17	33799284	33800080	797	1.47719	0.00930064	0.511171	0.665144	0.235484	0.999943	Distal Intergenic	17	33810519	33822181	11663	1	-10439	Kank3	KN motif and ankyrin repeat domains 3	0.0262023	0.871934	0.999222	-0.563938	0.027008	0.443888
chr4	16162959	16164356	1398	-0.796446	0.00930648	0.511171	-0.639537	0.0369975	0.999943	Promoter (<=1kb)	4	16164110	16266225	102116	1	0	A530072M11Rik	RIKEN cDNA gene A530072M11	NA	NA	NA	NA	NA	NA
chr11	110537473	110538678	1206	-0.994998	0.00934703	0.511842	-0.362704	0.344338	0.999943	Distal Intergenic	11	110479039	110497926	18888	1	58434	Map2k6	mitogen-activated protein kinase kinase 6	-0.400806	0.191186	0.885237	0.315451	0.5756	0.99683
chr10	30802372	30804403	2032	-0.758779	0.00935692	0.511842	-0.430088	0.14226	0.999943	Promoter (<=1kb)	10	30645584	30803107	157524	2	0	Ncoa7	nuclear receptor coactivator 7	-0.124808	0.177818	0.869969	0.129559	0.379285	0.972738
chr3	94904010	94904390	381	2.44871	0.00936443	0.511842	1.42509	0.14168	0.999943	Distal Intergenic	3	94884093	94886961	2869	2	-17049	Psmb4	proteasome (prosome, macropain) subunit, beta type 4	0.0630286	0.480839	0.991279	0.266368	0.0866656	0.719958
chr6	6541753	6542955	1203	-0.990186	0.00937589	0.511842	-0.304132	0.422025	0.999943	Distal Intergenic	6	6557294	6578658	21365	2	35703	Sem1	SEM1, 26S proteasome complex subunit	0.0716733	0.433024	0.985118	0.566139	8.64276e-05	0.00681442
chr1	133181112	133181632	521	1.79134	0.00937875	0.511842	0.832867	0.21678	0.999943	Promoter (<=1kb)	1	133181321	133301219	119899	1	0	Plekha6	pleckstrin homology domain containing, family A member 6	-0.333724	0.28873	0.945183	-0.0320416	0.931747	0.999304
chr6	143099288	143100759	1472	-0.77555	0.00938078	0.511842	-0.669591	0.025402	0.999943	Promoter (<=1kb)	6	143010920	143100107	89188	2	0	C2cd5	C2 calcium-dependent domain containing 5	0.0443741	0.736407	0.999222	0.194198	0.344183	0.964415
chr2	28855511	28855747	237	2.83722	0.00938365	0.511842	2.40752	0.0314161	0.999943	Promoter (1-2kb)	2	28857141	28860077	2937	1	-1394	Ddx31	DEAD/H box helicase 31	-0.0593909	0.63958	0.998973	-0.355985	0.0808934	0.705662
chr13	67172660	67174103	1444	-0.845437	0.00938735	0.511842	-0.124153	0.704892	0.999943	Promoter (<=1kb)	13	67173182	67184044	10863	1	0	Rsl1	regulator of sex limited protein 1	0.050323	0.84156	0.999222	0.108339	0.749442	0.999222
chr18	10617437	10618702	1266	-0.846048	0.00939804	0.511957	-0.678536	0.0386598	0.999943	Promoter (<=1kb)	18	10617775	10628230	10456	1	0	Snrpd1	small nuclear ribonucleoprotein D1	0.162915	0.229568	0.910836	-0.0993339	0.663433	0.998983
chr13	65277960	65279560	1601	-0.864789	0.00942839	0.51292	-0.448023	0.180784	0.999943	Promoter (<=1kb)	13	65278814	65297795	18982	1	0	Zfp369	zinc finger protein 369	-0.101343	0.432141	0.984632	-0.11138	0.570133	0.996575
chr11	101784629	101785906	1278	1.16022	0.00943291	0.51292	0.801078	0.0778735	0.999943	Promoter (<=1kb)	11	101769742	101785310	15569	2	0	Etv4	ets variant 4	0.275861	0.649544	0.998983	0.54202	0.536216	0.994623
chr16	16099385	16100613	1229	-0.973966	0.00946008	0.513929	-0.0678612	0.856721	0.999943	Exon (ENSMUST00000230117.1/ENSMUST00000230117.1, exon 1 of 1)	16	15893385	16146804	253420	2	46191	Spidr	scaffolding protein involved in DNA repair	0.0178414	0.851877	0.999222	-0.0753657	0.651508	0.998983
chr2	150607954	150609541	1588	-0.830459	0.0094712	0.51393	-0.614428	0.0555726	0.999943	Promoter (<=1kb)	2	150583080	150608567	25488	2	0	Apmap	adipocyte plasma membrane associated protein	0.211899	0.175426	0.867237	-0.258049	0.266839	0.93347
chr3	126404150	126404417	268	2.74026	0.00947734	0.51393	0.228216	0.829147	0.999943	Intron (ENSMUST00000093976.3/271970, intron 1 of 1)	3	126363684	126440375	76692	1	40466	Arsj	arylsulfatase J	NA	NA	NA	NA	NA	NA
chr11	54224103	54224847	745	1.18799	0.00950694	0.514209	0.514077	0.257764	0.999943	Distal Intergenic	11	54177772	54213285	35514	2	-10818	4933405E24Rik	RIKEN cDNA 4933405E24 gene	NA	NA	NA	NA	NA	NA
chr9	65718196	65718640	445	1.74573	0.0095109	0.514209	1.50951	0.0246076	0.999943	Intron (ENSMUST00000159109.1/214812, intron 3 of 9)	9	65699870	65701144	1275	2	-17052	Zfp609	zinc finger protein 609	0.105317	0.30081	0.948018	0.119239	0.362365	0.969717
chr1	85276922	85277346	425	1.56738	0.00952213	0.514209	1.20663	0.0504218	0.999943	Exon (ENSMUST00000163068.7/ENSMUST00000163068.7, exon 4 of 4)	1	85246670	85270566	23897	2	-6356	C130026I21Rik	RIKEN cDNA C130026I21 gene	NA	NA	NA	NA	NA	NA
chr7	116092681	116094303	1623	-0.832312	0.00952402	0.514209	-0.370891	0.24839	0.999943	Promoter (<=1kb)	7	116093301	116105210	11910	1	0	1110004F10Rik	RIKEN cDNA 1110004F10 gene	NA	NA	NA	NA	NA	NA
chr11	79237490	79238202	713	1.72077	0.00952559	0.514209	1.57173	0.01851	0.999943	Downstream (1-2kb)	11	79240307	79242949	2643	2	4747	Wsb1	WD repeat and SOCS box-containing 1	0.0838829	0.466577	0.989223	0.339834	0.0588729	0.62516
chr19	57391110	57391389	280	2.55072	0.00959169	0.516585	2.02928	0.0496426	0.999943	Distal Intergenic	19	57361030	57389586	28557	1	30080	Fam160b1	family with sequence similarity 160, member B1	-0.0598031	0.459865	0.989155	-0.0255421	0.860223	0.999222
chr7	51861294	51862803	1510	-0.764949	0.00960879	0.516585	-0.483808	0.101772	0.999943	Promoter (<=1kb)	7	51860577	51862267	1691	2	0	Fancf	Fanconi anemia, complementation group F	-0.446	0.185666	0.879471	-0.0954924	0.857934	0.999222
chr15	78898739	78900892	2154	0.976346	0.00960982	0.516585	0.650124	0.0864972	0.999943	Promoter (<=1kb)	15	78899667	78919032	19366	1	0	Sh3bp1	SH3-domain binding protein 1	-0.190047	0.101055	0.757014	0.186184	0.301993	0.948631
chr1	38626610	38627924	1315	1.14532	0.00961182	0.516585	1.2622	0.0047219	0.585574	Promoter (<=1kb)	1	38177326	38627185	449860	2	0	Aff3	AF4/FMR2 family, member 3	1.1152	0.00728739	0.207568	-2.29652	9.15343e-05	0.0071662
chr1	105169706	105171476	1771	-0.841945	0.00962869	0.516585	-0.614305	0.0603633	0.999943	Distal Intergenic	1	105356007	105361630	5624	1	-184531	Gm17634	predicted gene, 17634	NA	NA	NA	NA	NA	NA
chr4	134203357	134203973	617	1.45019	0.00963216	0.516585	0.528843	0.353193	0.999943	Promoter (<=1kb)	4	134190804	134203004	12201	2	-353	Zpld2	zona pellucida like domain containing 2	NA	NA	NA	NA	NA	NA
chr12	117480680	117481962	1283	-0.89052	0.0096454	0.516585	-0.427739	0.216865	0.999943	Distal Intergenic	12	117516479	117759737	243259	1	-34517	Rapgef5	Rap guanine nucleotide exchange factor (GEF) 5	0.676953	0.336314	0.961721	-1.80925	0.0806832	0.705096
chr18	12682949	12683410	462	2.04944	0.00965102	0.516585	0.531287	0.498862	0.999943	Intron (ENSMUST00000234974.1/72747, intron 1 of 7)	18	12689728	12698461	8734	1	-6318	Ttc39c	tetratricopeptide repeat domain 39C	-0.0361372	0.770527	0.999222	0.567071	0.00451621	0.150404
chr6	97221337	97222264	928	1.59805	0.00966118	0.516585	0.975873	0.120458	0.999943	Intron (ENSMUST00000044681.6/65106, intron 1 of 2)	6	97210689	97233315	22627	1	10648	Arl6ip5	ADP-ribosylation factor-like 6 interacting protein 5	0.0567147	0.5741	0.996707	0.276619	0.0665657	0.655543
chr5	123508229	123508900	672	1.43731	0.00966854	0.516585	0.7112	0.205178	0.999943	Promoter (1-2kb)	5	123510460	123511882	1423	1	-1560	B3gnt4	UDP-GlcNAc:betaGal beta-1,3-N-acetylglucosaminyltransferase 4	NA	NA	NA	NA	NA	NA
chr17	87219002	87219240	239	2.69492	0.00969015	0.516585	2.45145	0.0269338	0.999943	Distal Intergenic	17	87192216	87194942	2727	2	-24060	C330024C12Rik	RIKEN cDNA C330024C12 gene	NA	NA	NA	NA	NA	NA
chr8	74993283	74994673	1391	-0.809669	0.00970447	0.516585	-0.706209	0.0247799	0.999943	Promoter (<=1kb)	8	74993356	75031972	38617	1	0	Hmgxb4	HMG box domain containing 4	-0.0983266	0.335019	0.961708	0.0652924	0.700453	0.999222
chr11	78887125	78887628	504	1.39154	0.00970763	0.516585	0.25334	0.638932	0.999943	Distal Intergenic	11	78920787	78960254	39468	1	-33159	Nos2	nitric oxide synthase 2, inducible	-0.583698	0.435609	0.985527	-0.131739	0.810989	0.999222
chr6	126499673	126500804	1132	1.49447	0.00970892	0.516585	0.425594	0.461233	0.999943	Distal Intergenic	6	126532551	126535412	2862	2	34608	Kcna5	potassium voltage-gated channel, shaker-related subfamily, member 5	NA	NA	NA	NA	NA	NA
chr1	86018295	86018560	266	1.79006	0.0097114	0.516585	0.693375	0.335878	0.999943	Promoter (<=1kb)	1	86018068	86029248	11181	1	227	Spata3	spermatogenesis associated 3	NA	NA	NA	NA	NA	NA
chr5	109922847	109924611	1765	-0.903938	0.00971679	0.516585	-0.528025	0.13195	0.999943	Promoter (<=1kb)	5	109923400	109943936	20537	1	0	Gm15446	predicted gene 15446	NA	NA	NA	NA	NA	NA
chr2	61592782	61594437	1656	-0.78929	0.00971681	0.516585	-0.448326	0.142418	0.999943	Promoter (<=1kb)	2	61593077	61654171	61095	1	0	Tank	TRAF family member-associated Nf-kappa B activator	-0.00151304	0.9894	0.999451	0.148015	0.380638	0.973388
chr6	149193353	149194467	1115	-0.781135	0.00973176	0.516919	-0.116333	0.7002	0.999943	Distal Intergenic	6	149157147	149188712	31566	2	-4641	Amn1	antagonist of mitotic exit network 1	-0.143962	0.398013	0.977513	-0.26374	0.336323	0.961721
chr12	88360069	88361433	1365	-0.826104	0.00976579	0.518264	-0.573699	0.0738944	0.999943	Promoter (<=1kb)	12	88360554	88461719	101166	1	0	Adck1	aarF domain containing kinase 1	0.0348992	0.842946	0.999222	-0.272864	0.337006	0.961824
chr2	165233514	165235083	1570	1.15912	0.00978687	0.518748	0.450914	0.32321	0.999943	Promoter (<=1kb)	2	165111507	165234853	123347	2	0	Cdh22	cadherin 22	-0.744405	0.247645	0.92389	-2.07138	0.0837901	0.712496
chr7	64083279	64083914	636	1.27983	0.00979229	0.518748	0.488446	0.337135	0.999943	Distal Intergenic	7	64153835	64269775	115941	1	-69921	Trpm1	transient receptor potential cation channel, subfamily M, member 1	-1.09145	0.353271	0.96741	-1.00728	0.635796	0.99894
chr19	23644154	23644340	187	2.47713	0.00981558	0.51952	1.74361	0.079225	0.999943	Intron (ENSMUST00000035849.4/67483, intron 1 of 5)	19	23558753	23652812	94060	2	8472	1700028P14Rik	RIKEN cDNA 1700028P14 gene	NA	NA	NA	NA	NA	NA
chr13	91223259	91224745	1487	-0.825583	0.00983467	0.519735	-0.653832	0.0415512	0.999943	Promoter (<=1kb)	13	90935356	91223968	288613	2	0	Atg10	autophagy related 10	-0.225736	0.466269	0.989213	0.623664	0.208204	0.899865
chr8	11575014	11576048	1035	1.42173	0.00983707	0.519735	-0.294813	0.601322	0.999943	Distal Intergenic	8	11558429	11563250	4822	1	16585	Ing1	inhibitor of growth family, member 1	0.0150021	0.879711	0.999222	0.0577401	0.731016	0.999222
chr1	71101958	71103771	1814	-0.771211	0.00985448	0.520194	-0.563836	0.0594175	0.999943	Promoter (<=1kb)	1	71027498	71103146	75649	2	0	Bard1	BRCA1 associated RING domain 1	0.0460299	0.899197	0.999225	0.891441	0.0546651	0.60792
chr7	107353200	107353420	221	3.16163	0.00986751	0.520422	1.46353	0.213799	0.999943	Distal Intergenic	7	107370728	107436336	65609	1	-17308	Syt9	synaptotagmin IX	NA	NA	NA	NA	NA	NA
chr1	30948632	30950508	1877	-0.787112	0.0098961	0.521468	-0.645526	0.0345874	0.999943	Promoter (<=1kb)	1	30940302	30949309	9008	2	0	Ptp4a1	protein tyrosine phosphatase 4a1	-0.111341	0.38078	0.97349	0.684328	0.00202546	0.084727
chr6	51110607	51111023	417	2.75156	0.00991386	0.521504	3.84076	0.00107957	0.246317	Distal Intergenic	6	51269812	51269910	99	2	158887	Mir148a	microRNA 148a	NA	NA	NA	NA	NA	NA
chr5	113854428	113855069	642	1.22845	0.00991426	0.521504	-0.335488	0.486585	0.999943	Intron (ENSMUST00000164980.7/23790, intron 3 of 8)	5	113845243	113850862	5620	2	-3566	Coro1c	coronin, actin binding protein 1C	0.026588	0.724261	0.999222	-0.131918	0.321775	0.956366
chr19	5447499	5448937	1439	1.1126	0.00994047	0.521876	0.765178	0.0789738	0.999943	Promoter (<=1kb)	19	5447547	5455946	8400	1	0	Fosl1	fos-like antigen 1	0.437969	0.0488308	0.579984	0.428678	0.103471	0.762543
chr5	104957751	104958990	1240	-0.797967	0.00996207	0.521876	-0.204144	0.510707	0.999943	Intron (ENSMUST00000031239.12/27405, intron 10 of 15)	5	104935679	104977834	42156	2	18844	Abcg3	ATP binding cassette subfamily G member 3	-0.173627	0.26974	0.935204	-0.458009	0.0137289	0.304965
chr5	121343340	121344283	944	1.32691	0.00996622	0.521876	0.311946	0.548078	0.999943	Exon (ENSMUST00000042614.12/269700, exon 59 of 76)	5	121320023	121322779	2757	1	23317	Hectd4	HECT domain E3 ubiquitin protein ligase 4	NA	NA	NA	NA	NA	NA
chrX	169972823	169973861	1039	-1.30428	0.00997155	0.521876	-0.567203	0.255702	0.999943	Promoter (<=1kb)	20	169972885	169983974	11090	1	0	Mid1	midline 1	0.690281	0.17779	0.869969	0.901082	0.128741	0.808196
chr1	166001144	166003589	2446	-0.751395	0.00997729	0.521876	-0.542384	0.0630645	0.999943	Promoter (<=1kb)	1	165865154	166002678	137525	2	0	Pou2f1	POU domain, class 2, transcription factor 1	-0.00597149	0.953158	0.999304	0.136323	0.394349	0.976082
chr9	20662008	20662886	879	1.40091	0.00999202	0.521876	0.527457	0.332364	0.999943	Exon (ENSMUST00000034689.7/23988, exon 3 of 4)	9	20652095	20666584	14490	1	9913	Pin1	protein (peptidyl-prolyl cis/trans isomerase) NIMA-interacting 1	0.0384012	0.750101	0.999222	-0.0432377	0.827167	0.999222
chr7	12010418	12010887	470	1.19095	0.00999702	0.521876	1.25078	0.00746664	0.718363	Distal Intergenic	7	12041299	12042219	921	1	-30412	Vmn1r77	vomeronasal 1 receptor 77	NA	NA	NA	NA	NA	NA
chr7	78895380	78896682	1303	-0.784268	0.0100022	0.521876	-0.245154	0.422222	0.999943	Promoter (<=1kb)	7	78895854	78911209	15356	1	0	Aen	apoptosis enhancing nuclease	-0.204134	0.174312	0.865794	-0.00642133	0.98009	0.999363
chr3	123266750	123268219	1470	-0.728478	0.0100195	0.521876	-0.545431	0.0542253	0.999943	Promoter (<=1kb)	3	123267455	123365641	98187	1	0	Sec24d	Sec24 related gene family, member D (S. cerevisiae)	0.239272	0.0192806	0.368637	0.490554	0.00136749	0.0629156
chr3	145937625	145938907	1283	-0.778683	0.0100242	0.521876	-0.529285	0.0814299	0.999943	Promoter (<=1kb)	3	145938014	145944829	6816	1	0	2410004B18Rik	RIKEN cDNA 2410004B18 gene	NA	NA	NA	NA	NA	NA
chr10	98913808	98915721	1914	-0.768262	0.0100303	0.521876	-0.608808	0.0414058	0.999943	Promoter (<=1kb)	10	98914406	98987122	72717	1	0	Atp2b1	ATPase, Ca++ transporting, plasma membrane 1	-0.0608154	0.465035	0.989213	0.2215	0.0746887	0.684318
chr12	110812874	110813956	1083	1.18371	0.0100314	0.521876	0.498637	0.284004	0.999943	Exon (ENSMUST00000084974.10/26448, exon 4 of 7)	12	110794104	110804029	9926	1	18770	Wdr20	WD repeat domain 20	-0.0780035	0.495115	0.993033	-0.170049	0.317591	0.955
chr5	150664822	150666314	1493	-0.809583	0.0100392	0.521876	-0.472235	0.133615	0.999943	Promoter (<=1kb)	5	150635972	150665612	29641	2	0	N4bp2l2	NEDD4 binding protein 2-like 2	-0.0397855	0.612028	0.998552	0.0668462	0.630515	0.998813
chr14	120477262	120479110	1849	-0.771296	0.0100454	0.521876	-0.535947	0.0737944	0.999943	Promoter (<=1kb)	14	120478444	120507194	28751	1	0	Rap2a	RAS related protein 2a	0.0983037	0.44267	0.986637	-0.00946546	0.949797	0.999304
chr7	7120425	7121780	1356	-0.776278	0.0100589	0.521876	-0.573594	0.0582662	0.999943	Promoter (<=1kb)	7	7114690	7121488	6799	2	0	Zfp954	zinc finger protein 954	-0.0311447	0.849662	0.999222	-0.0161391	0.952619	0.999304
chr17	36913894	36914393	500	1.37877	0.0100613	0.521876	0.73949	0.16726	0.999943	Distal Intergenic	17	36923792	36933432	9641	1	-9399	1700031A10Rik	RIKEN cDNA 1700031A10 gene	NA	NA	NA	NA	NA	NA
chr1	118458612	118459964	1353	-0.783195	0.0100973	0.523289	-0.475476	0.120154	0.999943	Promoter (<=1kb)	1	118458652	118459267	616	2	0	2900060B14Rik	RIKEN cDNA 2900060B14 gene	NA	NA	NA	NA	NA	NA
chr3	113629451	113631018	1568	-0.763702	0.0101091	0.523446	-0.575751	0.0530948	0.999943	Promoter (<=1kb)	3	113605067	113629900	24834	2	0	Rnpc3	RNA-binding region (RNP1, RRM) containing 3	0.0261722	0.834168	0.999222	-0.142462	0.462041	0.989213
chr3	89986180	89986557	378	2.67569	0.0101294	0.523956	1.54965	0.152453	0.999943	Distal Intergenic	3	89995456	89995953	498	2	9396	Hax1	HCLS1 associated X-1	-0.330712	0.0613723	0.635155	0.457857	0.10669	0.769441
chr13	110568278	110569469	1192	-0.847786	0.0101422	0.523956	-0.341505	0.300582	0.999943	Distal Intergenic	13	110397797	110399035	1239	1	170481	Plk2	polo like kinase 2	-0.0906318	0.571212	0.996575	-1.15467	7.89864e-10	2.42232e-07
chr8	66861867	66862810	944	-1.16915	0.0101453	0.523956	-0.0104747	0.981871	0.999943	Promoter (<=1kb)	8	66860957	66883597	22641	1	910	Naf1	nuclear assembly factor 1 ribonucleoprotein	0.0524579	0.739634	0.999222	0.116995	0.62172	0.998813
chr10	81027380	81027575	196	2.11472	0.0101583	0.523997	0.464279	0.585397	0.999943	Promoter (1-2kb)	10	81022091	81025662	3572	2	-1718	Diras1	DIRAS family, GTP-binding RAS-like 1	NA	NA	NA	NA	NA	NA
chr2	29817611	29818249	639	1.47626	0.0101756	0.523997	1.19674	0.0396549	0.999943	Promoter (1-2kb)	2	29820075	29843145	23071	1	-1826	Urm1	ubiquitin related modifier 1	-0.174595	0.21191	0.902163	-0.155918	0.459363	0.989155
chr2	49450970	49453339	2370	-0.778711	0.0101777	0.523997	-0.66252	0.0290241	0.999943	Promoter (<=1kb)	2	49451486	49551948	100463	1	0	Epc2	enhancer of polycomb homolog 2	-0.00873782	0.92837	0.999304	0.41531	0.00769851	0.214931
chr6	8208886	8210041	1156	-0.821532	0.0101813	0.523997	-0.446511	0.163891	0.999943	Promoter (<=1kb)	6	8209222	8236274	27053	1	0	Mios	meiosis regulator for oocyte development	-0.130518	0.276864	0.939394	0.0646016	0.770376	0.999222
chr18	84950681	84952408	1728	-0.732454	0.0101904	0.524014	-0.623112	0.0290655	0.999943	Promoter (<=1kb)	18	84952116	84981376	29261	1	0	Fbxo15	F-box protein 15	NA	NA	NA	NA	NA	NA
chr1	95313091	95314815	1725	-0.78631	0.0102321	0.525705	-0.585933	0.0565916	0.999943	Promoter (<=1kb)	1	95313623	95335284	21662	1	0	Fam174a	family with sequence similarity 174, member A	0.135846	0.208597	0.900156	0.177845	0.256775	0.928324
chr19	6665381	6665919	539	1.70797	0.0102525	0.526303	0.642451	0.332777	0.999943	Intron (ENSMUST00000137405.1/ENSMUST00000137405.1, intron 1 of 1)	19	6535845	6543032	7188	2	-122349	Slc22a12	solute carrier family 22 (organic anion/cation transporter), member 12	NA	NA	NA	NA	NA	NA
chr13	49147058	49148161	1104	1.1313	0.0102807	0.526465	0.835152	0.0631225	0.999943	Promoter (<=1kb)	13	49036303	49148012	111710	2	0	Wnk2	WNK lysine deficient protein kinase 2	0.196884	0.450256	0.988016	-0.259577	0.479807	0.991266
chr18	9865819	9866299	481	-1.62747	0.0102816	0.526465	0.204267	0.742615	0.999943	Intron (ENSMUST00000234965.1/140792, intron 7 of 9)	18	9874679	9877353	2675	1	-8380	Colec12	collectin sub-family member 12	0.0823502	0.718021	0.999222	0.345359	0.168232	0.858952
chr1	192770164	192771409	1246	-0.919133	0.0102886	0.526465	-0.447698	0.21302	0.999943	Promoter (<=1kb)	1	192496711	192771213	274503	2	0	Hhat	hedgehog acyltransferase	-0.611843	0.201248	0.894443	-0.462103	0.592516	0.9976
chr14	69190693	69191121	429	2.05262	0.010306	0.526465	1.94634	0.0185383	0.999943	Promoter (<=1kb)	14	69190638	69194662	4025	1	55	Nkx3-1	NK3 homeobox 1	NA	NA	NA	NA	NA	NA
chr12	29290597	29291543	947	-0.943743	0.0103096	0.526465	-0.349833	0.345277	0.999943	Distal Intergenic	12	29141929	29199768	57840	1	148668	Gm31333	predicted gene, 31333	NA	NA	NA	NA	NA	NA
chr5	31082467	31083126	660	1.39037	0.0103216	0.526465	0.501207	0.364669	0.999943	Downstream (2-3kb)	5	31087399	31088356	958	2	5230	Slc30a3	solute carrier family 30 (zinc transporter), member 3	NA	NA	NA	NA	NA	NA
chr1	160905755	160907515	1761	-0.803681	0.0103628	0.526465	-0.627947	0.0453399	0.999943	Promoter (<=1kb)	1	160906418	160974978	68561	1	0	Rc3h1	RING CCCH (C3H) domains 1	0.00505424	0.95481	0.999304	0.285162	0.029168	0.461189
chr3	41741653	41743710	2058	-0.794925	0.0103646	0.526465	-0.393137	0.205968	0.999943	Promoter (<=1kb)	3	41626720	41742514	115795	2	0	Sclt1	sodium channel and clathrin linker 1	0.103394	0.65	0.998983	-0.320961	0.282017	0.942751
chr13	104609929	104611662	1734	-0.885754	0.0103654	0.526465	-0.398291	0.250173	0.999943	Distal Intergenic	13	104792484	104838360	45877	1	-180822	Srek1ip1	splicing regulatory glutamine/lysine-rich protein 1interacting protein 1	0.00749398	0.964315	0.999304	-0.212957	0.363303	0.969723
chr2	30912889	30913369	481	1.7245	0.0103659	0.526465	2.02878	0.00314137	0.469765	Intron (ENSMUST00000132244.1/ENSMUST00000132244.1, intron 1 of 2)	2	30889471	30903297	13827	2	-9592	Ptges	prostaglandin E synthase	0.388132	0.277201	0.939471	-0.272167	0.339522	0.963218
chr2	30473227	30474457	1231	0.972202	0.0103735	0.526465	0.710205	0.0621882	0.999943	Promoter (<=1kb)	2	30471537	30474219	2683	2	0	Ier5l	immediate early response 5-like	0.110057	0.564366	0.996441	-0.849199	3.23054e-05	0.0029716
chr10	128950138	128950773	636	1.69627	0.0103741	0.526465	1.70743	0.0115312	0.894947	Promoter (2-3kb)	10	128953773	128958279	4507	1	-3000	Itga7	integrin alpha 7	NA	NA	NA	NA	NA	NA
chr4	143411865	143413330	1466	-0.834268	0.0103748	0.526465	-0.325957	0.317337	0.999943	Promoter (<=1kb)	4	143412426	143421091	8666	1	0	Pramel12	PRAME like 12	NA	NA	NA	NA	NA	NA
chr2	26663432	26663825	394	1.80189	0.0103793	0.526465	0.677692	0.340765	0.999943	Distal Intergenic	2	26667674	26671282	3609	2	7457	Lcn4	lipocalin 4	NA	NA	NA	NA	NA	NA
chr5	91960455	91963427	2973	-0.703676	0.0104078	0.527466	-0.544579	0.0478953	0.999943	Promoter (<=1kb)	5	91962389	91966598	4210	1	0	Thap6	THAP domain containing 6	0.351901	0.133567	0.814328	0.807976	0.013015	0.297414
chr1	85339871	85340587	717	1.51387	0.010432	0.528244	1.31056	0.0322214	0.999943	Exon (ENSMUST00000161923.1/ENSMUST00000161923.1, exon 2 of 2)	1	85246670	85270566	23897	2	-69305	C130026I21Rik	RIKEN cDNA C130026I21 gene	NA	NA	NA	NA	NA	NA
chr9	110696812	110697041	230	2.87844	0.0104634	0.528988	5.18289	0.000123117	0.0773042	Intron (ENSMUST00000019803.8/72654, intron 2 of 6)	9	110709894	110711587	1694	1	-12853	Ccdc12	coiled-coil domain containing 12	-0.0317788	0.808663	0.999222	-0.0785534	0.683139	0.999097
chr16	95975001	95975131	131	3.70573	0.0104645	0.528988	1.98433	0.0587334	0.999943	Distal Intergenic	16	95987986	95989898	1913	2	14767	Psmg1	proteasome (prosome, macropain) assembly chaperone 1	0.1072	0.581327	0.996894	-0.0395614	0.90527	0.999256
chr6	29649748	29650828	1081	1.31265	0.0104792	0.529285	-0.218957	0.67941	0.999943	Distal Intergenic	6	29540827	29609887	69061	2	-39861	Tnpo3	transportin 3	-0.0128035	0.877802	0.999222	0.0471362	0.738951	0.999222
chr10	111995629	111997357	1729	-0.784589	0.0104984	0.529806	-0.395963	0.19679	0.999943	Promoter (<=1kb)	10	111985448	111997264	11817	2	0	Glipr1	GLI pathogenesis-related 1 (glioma)	0.345451	0.0275884	0.449201	-0.0305756	0.88803	0.999222
chr11	100822363	100822905	543	1.25118	0.0105186	0.530374	0.343647	0.481175	0.999943	Promoter (<=1kb)	11	100780731	100822528	41798	2	0	Stat5b	signal transducer and activator of transcription 5B	0.0711568	0.35535	0.967809	0.353842	0.00939605	0.243678
chr6	148211335	148212828	1494	-0.810244	0.0105358	0.530794	-0.693045	0.0290578	0.999943	Promoter (<=1kb)	6	148179079	148212374	33296	2	0	Ergic2	ERGIC and golgi 2	-0.0111346	0.924721	0.999304	0.138457	0.43668	0.985876
chr2	181863856	181865050	1195	-0.782757	0.0105607	0.530849	-0.528381	0.0854699	0.999943	Promoter (<=1kb)	2	181864337	181870830	6494	1	0	Polr3k	polymerase (RNA) III (DNA directed) polypeptide K	0.136069	0.444539	0.986947	-0.13222	0.601464	0.997604
chr6	39111847	39112305	459	2.24426	0.0105725	0.530849	2.59371	0.00483918	0.587897	Intron (ENSMUST00000038398.6/243771, intron 2 of 11)	6	39086410	39118349	31940	2	6044	Parp12	poly (ADP-ribose) polymerase family, member 12	-0.0469353	0.708742	0.999222	0.897132	3.05045e-10	1.01997e-07
chr13	95910286	95910732	447	1.7799	0.0105782	0.530849	0.299014	0.668008	0.999943	Distal Intergenic	13	95732931	95892483	159553	2	-17803	Iqgap2	IQ motif containing GTPase activating protein 2	-0.0766439	0.503734	0.993728	-0.199947	0.258476	0.928876
chr5	24329362	24329874	513	1.67847	0.0105998	0.530849	0.461971	0.486803	0.999943	Promoter (<=1kb)	5	24319589	24329591	10003	2	0	Kcnh2	potassium voltage-gated channel, subfamily H (eag-related), member 2	NA	NA	NA	NA	NA	NA
chr2	114174403	114175913	1511	-0.849733	0.0106024	0.530849	-0.455633	0.173073	0.999943	Promoter (<=1kb)	2	114101170	114175339	74170	2	0	Aqr	aquarius	0.0212993	0.832963	0.999222	-0.133823	0.408241	0.979559
chr7	99229454	99229624	171	1.60363	0.0106111	0.530849	0.516296	0.408262	0.999943	Intron (ENSMUST00000064231.7/233549, intron 2 of 5)	7	99226577	99238594	12018	2	8970	Mogat2	monoacylglycerol O-acyltransferase 2	NA	NA	NA	NA	NA	NA
chr3	28804917	28806360	1444	-0.873826	0.0106129	0.530849	-0.591539	0.0843032	0.999943	Promoter (<=1kb)	3	28805436	28807415	1980	1	0	Rpl22l1	ribosomal protein L22 like 1	-0.177084	0.408773	0.979559	-0.357708	0.211293	0.901872
chr8	69938032	69938616	585	1.5281	0.0106263	0.530849	0.92781	0.131349	0.999943	Promoter (1-2kb)	8	69917761	69936526	18766	2	-1506	Gatad2a	GATA zinc finger domain containing 2A	-0.000440898	0.994999	0.999731	0.143292	0.209344	0.900807
chr6	145249365	145250932	1568	-0.746663	0.0106292	0.530849	-0.517531	0.0771687	0.999943	Promoter (<=1kb)	6	145250529	145251849	1321	1	0	Gm15706	predicted gene 15706	NA	NA	NA	NA	NA	NA
chr1	167688793	167689046	254	2.57928	0.0106427	0.530849	0.667339	0.514496	0.999943	Promoter (<=1kb)	1	167689237	167848741	159505	1	-191	Lmx1a	LIM homeobox transcription factor 1 alpha	NA	NA	NA	NA	NA	NA
chr6	148830707	148832149	1443	-0.802988	0.0106526	0.530849	-0.559735	0.076901	0.999943	Promoter (<=1kb)	6	148770683	148831467	60785	2	0	Ipo8	importin 8	0.0340493	0.686832	0.999097	0.174065	0.231856	0.912928
chr7	67479132	67479702	571	1.41151	0.0106549	0.530849	0.219565	0.702038	0.999943	Distal Intergenic	7	67529711	67535397	5687	2	55695	Lrrc28	leucine rich repeat containing 28	-0.308532	0.215518	0.903976	-0.610126	0.13304	0.813385
chr6	29735428	29736597	1170	1.06457	0.010657	0.530849	-0.116251	0.784542	0.999943	Promoter (<=1kb)	6	29735694	29761365	25672	1	0	Smo	smoothened, frizzled class receptor	0.609507	0.0657194	0.651822	-0.0305541	0.938868	0.999304
chr9	63080072	63080528	457	2.60859	0.0106615	0.530849	1.68622	0.0963732	0.999943	Exon (ENSMUST00000214934.1/ENSMUST00000214934.1, exon 2 of 2)	9	63138176	63146980	8805	2	66452	Skor1	SKI family transcriptional corepressor 1	NA	NA	NA	NA	NA	NA
chr13	67778975	67780353	1379	-0.84961	0.0106844	0.531356	-0.456007	0.172703	0.999943	Promoter (<=1kb)	13	67779693	67786280	6588	1	0	Zfp493	zinc finger protein 493	-0.488734	0.298883	0.947695	-0.60556	0.468782	0.989548
chr2	166793273	166794261	989	1.15458	0.0106895	0.531356	0.37538	0.406351	0.999943	Promoter (<=1kb)	2	166793767	166799505	5739	1	0	Trp53rkb	transformation related protein 53 regulating kinase B	-0.35889	0.362259	0.969665	-0.4225	0.479703	0.991237
chrX	60001038	60002085	1048	-1.04829	0.0107504	0.533941	-0.500591	0.223274	0.999943	Promoter (1-2kb)	20	59999464	60030759	31296	1	1574	F9	coagulation factor IX	-0.441399	0.472702	0.990045	0.125933	0.904029	0.999237
chr4	132628936	132629151	216	2.57151	0.0107619	0.534064	-0.387888	0.715554	0.999943	Distal Intergenic	4	132638987	132694883	55897	1	-9836	Eya3	EYA transcriptional coactivator and phosphatase 3	0.050684	0.616643	0.998813	-0.0446036	0.750574	0.999222
chr11	117976165	117976646	482	1.34014	0.0108102	0.536019	0.43446	0.402857	0.999943	Distal Intergenic	11	117966079	117969186	3108	2	-6979	Socs3	suppressor of cytokine signaling 3	0.156692	0.0393167	0.529927	0.534549	5.22047e-05	0.00445326
chr10	41373798	41374080	283	1.8647	0.0108237	0.536243	0.252727	0.731789	0.999943	Intron (ENSMUST00000173494.3/633979, intron 20 of 39)	10	41303980	41434534	130555	1	69818	Ak9	adenylate kinase 9	NA	NA	NA	NA	NA	NA
chr2	145934131	145935321	1191	-0.824301	0.0108454	0.53676	-0.521945	0.108046	0.999943	Promoter (<=1kb)	2	145917479	145935014	17536	2	0	Crnkl1	crooked neck pre-mRNA splicing factor 1	0.0415983	0.645089	0.998983	0.226961	0.106802	0.769668
chr16	34573295	34574145	851	1.36038	0.0108594	0.53676	0.353428	0.515227	0.999943	Promoter (<=1kb)	16	34049689	34573532	523844	2	0	Kalrn	kalirin, RhoGEF kinase	0.0514313	0.912215	0.999304	2.22338	0.00125926	0.0589954
chr13	74563300	74564910	1611	-0.896138	0.010864	0.53676	-0.606869	0.0877688	0.999943	Exon (ENSMUST00000222092.1/ENSMUST00000222092.1, exon 1 of 5)	13	74480057	74493992	13936	2	-69308	Zfp825	zinc finger protein 825	0.333111	0.362974	0.969723	0.392985	0.460995	0.989213
chr2	83643978	83645324	1347	-0.817389	0.0108702	0.53676	-0.452359	0.158948	0.999943	Promoter (<=1kb)	2	83644435	83664622	20188	1	0	Zc3h15	zinc finger CCCH-type containing 15	0.205955	0.023713	0.413582	0.0800209	0.626674	0.998813
chr11	3125500	3125796	297	-0.833602	0.0109261	0.538636	-0.428075	0.192854	0.999943	Promoter (<=1kb)	11	3125904	3129396	3493	1	-108	Pisd-ps1	phosphatidylserine decarboxylase, pseudogene 1	-0.2364	0.159845	0.849536	-0.713383	0.00320314	0.11976
chr16	70313408	70314990	1583	-0.802603	0.01093	0.538636	-0.547353	0.0831448	0.999943	Promoter (<=1kb)	16	70313949	70569716	255768	1	0	Gbe1	glucan (1,4-alpha-), branching enzyme 1	0.273993	0.0787931	0.698291	0.0521899	0.826282	0.999222
chr6	65042089	65043614	1526	-0.772735	0.0109353	0.538636	-0.546892	0.0733819	0.999943	Promoter (<=1kb)	6	65042583	65056438	13856	1	0	Smarcad1	SWI/SNF-related, matrix-associated actin-dependent regulator of chromatin, subfamily a, containing DEAD/H box 1	-0.0647486	0.569215	0.996575	0.022487	0.892119	0.999222
chr7	110221193	110222801	1609	-0.813397	0.0109556	0.538791	-0.519309	0.105773	0.999943	Promoter (<=1kb)	7	110221711	110283506	61796	1	0	Swap70	SWA-70 protein	-0.169409	0.15822	0.847915	-1.03877	1.06882e-09	3.18974e-07
chr15	98608875	98609434	560	1.37494	0.0109565	0.538791	1.8017	0.000862075	0.219756	Promoter (<=1kb)	15	98604601	98610032	5432	2	598	Adcy6	adenylate cyclase 6	-0.126692	0.698672	0.999222	-4.95985	1.51482e-24	3.02892e-21
chr4	118569359	118569762	404	2.07197	0.0109776	0.539071	2.38027	0.00639975	0.659077	Exon (ENSMUST00000071972.10/68625, exon 20 of 23)	4	118541859	118544044	2186	2	-25315	Tmem125	transmembrane protein 125	NA	NA	NA	NA	NA	NA
chr12	73044504	73045894	1391	1.15109	0.0109802	0.539071	0.508828	0.268432	0.999943	Promoter (<=1kb)	12	73043774	73045291	1518	2	0	Six1	sine oculis-related homeobox 1	0.137951	0.910497	0.999304	-2.5678	0.100952	0.756815
chr6	57580580	57582619	2040	-0.819554	0.011019	0.540528	-0.609284	0.0598902	0.999943	Promoter (<=1kb)	6	57581000	57664632	83633	1	0	Herc6	hect domain and RLD 6	-0.05356	0.779618	0.999222	0.742295	0.00234338	0.0946592
chr11	80508394	80509029	636	1.52916	0.0110362	0.540809	0.598621	0.325606	0.999943	Promoter (<=1kb)	11	80507410	80509106	1697	2	77	C030013C21Rik	RIKEN cDNA C030013C21 gene	NA	NA	NA	NA	NA	NA
chr12	17666572	17667537	966	1.33229	0.0110552	0.540809	0.192311	0.717393	0.999943	Distal Intergenic	12	17690856	17791933	101078	1	-23319	Hpcal1	hippocalcin-like 1	-0.0356914	0.754768	0.999222	-0.0072808	0.9697	0.999304
chr5	136566184	136566736	553	1.23781	0.0110644	0.540809	1.07406	0.0293266	0.999943	Promoter (<=1kb)	5	136274455	136566351	291897	2	0	Cux1	cut-like homeobox 1	0.197137	0.0082496	0.224264	0.487326	5.44577e-05	0.00462178
chr5	151650393	151651963	1571	-0.803932	0.0110698	0.540809	-0.576702	0.0691722	0.999943	Promoter (<=1kb)	5	151642756	151651242	8487	2	0	Rfc3	replication factor C (activator 1) 3	-0.178916	0.544445	0.994944	-0.861414	0.0398166	0.532892
chr4	135286715	135287339	625	1.36829	0.01107	0.540809	1.01774	0.0674616	0.999943	Distal Intergenic	4	135223464	135272814	49351	2	-13901	Clic4	chloride intracellular channel 4 (mitochondrial)	0.132007	0.246438	0.92389	-0.324178	0.0688333	0.662284
chr14	106439011	106439890	880	-1.70671	0.0110999	0.541038	0.0802702	0.903793	0.999943	Intron (ENSMUST00000186311.1/73631, intron 2 of 3)	14	106443211	106486492	43282	2	46602	1700128A07Rik	RIKEN cDNA 1700128A07 gene	NA	NA	NA	NA	NA	NA
chr2	178413836	178415245	1410	-0.780731	0.0111007	0.541038	-0.424019	0.169235	0.999943	Promoter (<=1kb)	2	178411206	178414472	3267	2	0	Ppp1r3d	protein phosphatase 1, regulatory subunit 3D	0.500792	0.0101154	0.255507	0.422021	0.153254	0.841555
chr9	82973637	82976251	2615	-0.790575	0.0111019	0.541038	-0.473763	0.128399	0.999943	Promoter (<=1kb)	9	82866159	82975516	109358	2	0	Phip	pleckstrin homology domain interacting protein	0.0115397	0.894102	0.999222	0.329718	0.0175207	0.350459
chr4	147794823	147795343	521	1.53183	0.0111483	0.542853	1.51499	0.0159544	0.999943	Intron (ENSMUST00000105734.9/100041677, intron 3 of 5)	4	147753974	147809788	55815	2	14445	Zfp984	zinc finger protein 984	NA	NA	NA	NA	NA	NA
chr11	116463511	116464516	1006	1.63347	0.0111685	0.543395	1.19439	0.065706	0.999943	Promoter (1-2kb)	11	116441329	116466241	24913	2	1725	Qrich2	glutamine rich 2	1.07277	0.247557	0.92389	-0.211449	0.868175	0.999222
chr2	142902496	142903730	1235	-0.82377	0.0111931	0.544145	-0.596638	0.0675139	0.999943	Promoter (<=1kb)	2	142902965	142903572	608	1	0	Kif16bos	kinesin family member 16B, opposite strand	NA	NA	NA	NA	NA	NA
chr11	5181809	5182344	536	1.49389	0.0112287	0.545103	0.228103	0.699489	0.999943	Distal Intergenic	11	5106265	5152257	45993	2	-29552	Emid1	EMI domain containing 1	-1.10082	0.405247	0.979141	-3.70485	0.142507	0.826647
chr11	34149286	34150155	870	1.4757	0.011231	0.545103	1.06024	0.0698447	0.999943	Distal Intergenic	11	33973961	34098554	124594	2	-50732	4930469K13Rik	RIKEN cDNA 4930469K13 gene	NA	NA	NA	NA	NA	NA
chr10	87024999	87025464	466	-1.12988	0.0112613	0.545464	-0.294078	0.506161	0.999943	Intron (ENSMUST00000162837.1/ENSMUST00000162837.1, intron 2 of 2)	10	86841198	87008025	166828	2	-16974	Stab2	stabilin 2	0.16513	0.86478	0.999222	1.0912	0.49819	0.993033
chr4	134749269	134749728	460	1.37397	0.0112899	0.545464	0.44293	0.421923	0.999943	Promoter (<=1kb)	4	134746576	134750107	3532	2	379	Ldlrap1	low density lipoprotein receptor adaptor protein 1	-0.0831392	0.431126	0.983972	0.238353	0.15791	0.847416
chr3	3137250	3137547	298	1.90717	0.0112942	0.545464	1.36437	0.0792289	0.999943	Distal Intergenic	3	3508030	3657844	149815	1	-370483	Hnf4g	hepatocyte nuclear factor 4, gamma	NA	NA	NA	NA	NA	NA
chr10	53629137	53630637	1501	-0.790704	0.0112978	0.545464	-0.504953	0.106062	0.999943	Promoter (<=1kb)	10	53536315	53630439	94125	2	0	Mcm9	minichromosome maintenance 9 homologous recombination repair factor	-0.0499326	0.652297	0.998983	0.0413593	0.821838	0.999222
chr18	41950654	41951696	1043	-0.903626	0.0113041	0.545464	-0.388414	0.27898	0.999943	Promoter (<=1kb)	18	41875600	41951242	75643	2	0	Prelid2	PRELI domain containing 2	0.0265223	0.938815	0.999304	-0.905018	0.055824	0.613976
chr2	158689088	158689682	595	1.55351	0.0113107	0.545464	1.50705	0.0149097	0.999943	Intron (ENSMUST00000129902.1/228852, intron 2 of 10)	2	158696135	158766334	70200	1	-6453	Ppp1r16b	protein phosphatase 1, regulatory subunit 16B	0.2879	0.362178	0.969665	-2.13836	1.48802e-08	3.47584e-06
chrX	155262045	155263226	1182	-0.955277	0.0113205	0.545464	-0.331792	0.382466	0.999943	Promoter (<=1kb)	20	155262443	155263582	1140	1	0	Acot9	acyl-CoA thioesterase 9	-0.0289312	0.780638	0.999222	-0.119754	0.4645	0.989213
chr5	107014921	107015760	840	1.47335	0.011326	0.545464	0.665571	0.290431	0.999943	Distal Intergenic	5	106975238	106979323	4086	1	39683	Cdc7	cell division cycle 7 (S. cerevisiae)	-0.221217	0.522845	0.993894	-1.05254	0.063882	0.645463
chr8	60889742	60891094	1353	-0.750042	0.0113289	0.545464	-0.515003	0.0827445	0.999943	Promoter (<=1kb)	8	60890418	60907575	17158	1	0	Hpf1	histone PARylation factor 1	NA	NA	NA	NA	NA	NA
chr17	22314304	22315471	1168	-0.852317	0.0113373	0.545464	-0.43187	0.200757	0.999943	Promoter (<=1kb)	17	22285871	22314837	28967	2	0	Gm7072	predicted gene 7072	NA	NA	NA	NA	NA	NA
chr19	6839978	6841482	1505	1.01364	0.0113407	0.545464	0.0683076	0.864948	0.999943	Promoter (<=1kb)	19	6829085	6840601	11517	2	0	Rps6ka4	ribosomal protein S6 kinase, polypeptide 4	-0.0668971	0.43054	0.983972	-0.181409	0.137538	0.821499
chr15	19856747	19858146	1400	-0.827096	0.0113482	0.545464	-0.36698	0.26286	0.999943	Distal Intergenic	15	19185373	19203329	17957	1	671374	Gm35496	predicted gene, 35496	NA	NA	NA	NA	NA	NA
chr17	46525733	46526237	505	1.80418	0.011359	0.545544	0.146698	0.836301	0.999943	Promoter (<=1kb)	17	46501800	46525756	23957	2	0	Cul9	cullin 9	-0.319116	0.0882024	0.724578	-0.399832	0.114672	0.783789
chr7	104507092	104508674	1583	-0.891338	0.0113695	0.54561	-0.447564	0.206126	0.999943	Promoter (<=1kb)	7	104470014	104507849	37836	2	0	Trim30d	tripartite motif-containing 30D	-0.115883	0.340422	0.963302	0.716611	2.29558e-06	0.0002969
chr18	69343995	69345056	1062	-0.82154	0.0113813	0.545734	-0.445488	0.170662	0.999943	Promoter (<=1kb)	18	69344146	69684343	340198	1	0	Tcf4	transcription factor 4	-0.0561372	0.528651	0.994004	0.300188	0.039906	0.533303
chr9	83833892	83835229	1338	-0.800747	0.0113912	0.545745	-0.534617	0.0923336	0.999943	Promoter (<=1kb)	9	83834689	83869493	34805	1	0	Ttk	Ttk protein kinase	-0.900656	0.527467	0.994004	-1.50243	0.504046	0.993728
chr1	7397019	7398580	1562	-0.782587	0.0113998	0.545745	-0.642017	0.0382889	0.999943	Exon (ENSMUST00000181554.1/ENSMUST00000181554.1, exon 1 of 3)	1	7160557	7172659	12103	1	236462	Pcmtd1	protein-L-isoaspartate (D-aspartate) O-methyltransferase domain containing 1	0.0532594	0.686488	0.999097	-0.131431	0.488844	0.991969
chr2	151740543	151741627	1085	-0.992722	0.0114234	0.545879	-0.471641	0.231479	0.999943	Promoter (<=1kb)	2	151715812	151741310	25499	2	0	Psmf1	proteasome (prosome, macropain) inhibitor subunit 1	-0.0242786	0.844402	0.999222	0.106969	0.598019	0.9976
chr17	17623867	17625793	1927	-0.745791	0.0114336	0.545879	-0.54572	0.0645925	0.999943	Promoter (<=1kb)	17	17521410	17625047	103638	2	0	Lnpep	leucyl/cystinyl aminopeptidase	0.117814	0.300012	0.948018	0.543604	0.00102353	0.0503738
chr9	114234198	114234404	207	2.64917	0.011436	0.545879	4.27762	0.00098849	0.239689	Distal Intergenic	9	114330135	114330578	444	1	-95731	Bcl2a1c	B cell leukemia/lymphoma 2 related protein A1c	0.260931	0.722004	0.999222	-1.76448	0.111466	0.779259
chr17	26414501	26415505	1005	1.10327	0.0114392	0.545879	0.487944	0.267571	0.999943	Promoter (<=1kb)	17	26414829	26441795	26967	1	0	Neurl1b	neuralized E3 ubiquitin protein ligase 1B	-0.070584	0.774617	0.999222	-1.48481	2.8286e-09	7.76901e-07
chr15	12007899	12008536	638	-0.971063	0.0114513	0.546021	-0.702007	0.0680208	0.999943	Distal Intergenic	15	11984041	11996983	12943	2	-10916	Sub1	SUB1 homolog, transcriptional regulator	0.100452	0.200474	0.893951	0.295724	0.0288755	0.458814
chr11	119824867	119825375	509	1.51288	0.0114678	0.546368	0.971236	0.103368	0.999943	Promoter (1-2kb)	11	119822947	119856298	33352	1	1920	Rptor	regulatory associated protein of MTOR, complex 1	0.0431185	0.54309	0.994884	0.0153188	0.908788	0.999304
chr16	52451530	52454412	2883	-0.739438	0.0114828	0.546646	-0.449848	0.124744	0.999943	Promoter (<=1kb)	16	52248996	52454074	205079	2	0	Alcam	activated leukocyte cell adhesion molecule	0.0391285	0.640378	0.998973	-0.218006	0.102142	0.759344
chr11	118920582	118920990	409	2.19965	0.0114962	0.546692	3.38639	0.000524054	0.167541	Distal Intergenic	11	118491155	118911597	420443	2	-8985	Rbfox3	RNA binding protein, fox-1 homolog (C. elegans) 3	NA	NA	NA	NA	NA	NA
chr1	156718326	156719653	1328	-0.746922	0.0115021	0.546692	-0.599874	0.0426919	0.999943	Promoter (<=1kb)	1	156678532	156719072	40541	2	0	Fam20b	family with sequence similarity 20, member B	0.0586717	0.557148	0.995895	0.415227	0.00971973	0.24958
chr2	29237784	29238104	321	1.66347	0.011523	0.547251	1.22897	0.058367	0.999943	Intron (ENSMUST00000183583.7/171171, intron 1 of 5)	2	29194821	29248040	53220	2	9936	Ntng2	netrin G2	-0.0730345	0.669408	0.998983	0.491035	0.0181849	0.35711
chr12	112542722	112543720	999	1.21231	0.0115333	0.547305	0.592902	0.21783	0.999943	Distal Intergenic	12	112501738	112516747	15010	2	-25975	Tmem179	transmembrane protein 179	NA	NA	NA	NA	NA	NA
chr10	118111726	118112122	397	1.84105	0.0115516	0.547738	-0.54851	0.473277	0.999943	Distal Intergenic	10	118141811	118146760	4950	1	-29689	Mdm1	transformed mouse 3T3 cell double minute 1	0.385927	0.0483005	0.576791	-0.269828	0.334451	0.961708
chr13	97071068	97071991	924	1.32527	0.0116056	0.549138	0.294928	0.581267	0.999943	Promoter (<=1kb)	13	97071643	97129515	57873	1	0	Fam169a	family with sequence similarity 169, member A	-0.592029	0.504369	0.993728	1.45864	0.326903	0.958898
chr14	104005099	104006087	989	-0.998872	0.0116077	0.549138	-0.465453	0.237332	0.999943	Intron (ENSMUST00000228770.1/73877, intron 1 of 2)	14	103979636	103998284	18649	2	-6815	4930432J09Rik	RIKEN cDNA 4930432J09 gene	NA	NA	NA	NA	NA	NA
chr18	88893548	88894757	1210	-0.808613	0.0116088	0.549138	-0.329268	0.306075	0.999943	Promoter (<=1kb)	18	88668695	88894339	225645	2	0	Socs6	suppressor of cytokine signaling 6	-0.0797391	0.463568	0.989213	-0.137649	0.349696	0.966195
chr7	45211759	45212410	652	1.54696	0.011619	0.549184	0.381633	0.542419	0.999943	Promoter (<=1kb)	7	45207519	45212123	4605	2	0	Dkkl1	dickkopf-like 1	-0.381593	0.540866	0.994802	-2.01621	0.089777	0.729364
chr14	99045440	99047106	1667	-0.757327	0.0116356	0.549534	-0.544123	0.0703563	0.999943	Promoter (<=1kb)	14	99034544	99046120	11577	2	0	Mzt1	mitotic spindle organizing protein 1	0.128689	0.462177	0.989213	0.024848	0.929956	0.999304
chr10	79096772	79097838	1067	-0.778768	0.0116489	0.549728	-0.458417	0.138556	0.999943	Promoter (<=1kb)	10	79064374	79097600	33227	2	0	2610008E11Rik	RIKEN cDNA 2610008E11 gene	NA	NA	NA	NA	NA	NA
chr11	87710027	87710346	320	1.83572	0.0116621	0.549772	0.844425	0.266038	0.999943	Intron (ENSMUST00000134684.7/207742, intron 1 of 5)	11	87702123	87704989	2867	1	7904	1110028F11Rik	RIKEN cDNA 1110028F11 gene	NA	NA	NA	NA	NA	NA
chr15	78428526	78429465	940	1.1968	0.0116683	0.549772	1.22499	0.00988439	0.824621	Promoter (<=1kb)	15	78428564	78438497	9934	1	0	Kctd17	potassium channel tetramerisation domain containing 17	-0.0842098	0.587894	0.996894	-0.332553	0.164609	0.854595
chr4	109974925	109975229	305	2.11842	0.0116782	0.549806	0.597149	0.489365	0.999943	Promoter (2-3kb)	4	109978053	109983687	5635	1	-2824	Dmrta2	doublesex and mab-3 related transcription factor like family A2	NA	NA	NA	NA	NA	NA
chr1	175625010	175626514	1505	-0.748831	0.0117064	0.549815	-0.630396	0.0342299	0.999943	Promoter (<=1kb)	1	175600374	175625635	25262	2	0	Fh1	fumarate hydratase 1	0.229549	0.064069	0.646027	-0.697833	0.00037118	0.0225728
chr12	85745639	85746993	1355	0.956179	0.0117105	0.549815	-0.0318658	0.93403	0.999943	Promoter (<=1kb)	12	85746539	85813585	67047	1	0	Flvcr2	feline leukemia virus subgroup C cellular receptor 2	NA	NA	NA	NA	NA	NA
chr17	12915562	12917023	1462	-0.735393	0.0117245	0.549815	-0.431272	0.139948	0.999943	Promoter (<=1kb)	17	12915701	12918114	2414	1	0	Tcp1	t-complex protein 1	0.0294966	0.779303	0.999222	-0.250351	0.128548	0.808006
chr11	98051648	98053477	1830	1.01969	0.0117315	0.549815	1.04116	0.0105646	0.857383	Promoter (<=1kb)	11	98036623	98053462	16840	2	0	Stac2	SH3 and cysteine rich domain 2	-0.287237	0.0851799	0.716154	-1.76102	1.8044e-13	1.13457e-10
chr3	103057842	103059057	1216	-0.83125	0.0117345	0.549815	-0.603821	0.0690746	0.999943	Promoter (<=1kb)	3	103058285	103067914	9630	1	0	Nras	neuroblastoma ras oncogene	0.172439	0.0870782	0.721348	0.119583	0.466586	0.989223
chr17	29459298	29459965	668	1.15311	0.0117486	0.549815	0.306903	0.498866	0.999943	Intron (ENSMUST00000234231.1/ENSMUST00000234231.1, intron 1 of 3)	17	29490753	29496112	5360	1	-30788	Pim1	proviral integration site 1	0.342542	0.0050885	0.163263	0.470357	0.0101901	0.256805
chr13	64248201	64249321	1121	-0.877077	0.0117506	0.549815	-0.415123	0.235773	0.999943	Promoter (<=1kb)	13	64195358	64248642	53285	2	0	Cdc14b	CDC14 cell division cycle 14B	-0.194039	0.293972	0.94643	-0.859674	0.0004644	0.0269309
chr5	93044296	93045360	1065	1.25798	0.0117521	0.549815	0.901263	0.0765715	0.999943	Promoter (<=1kb)	5	93041123	93045022	3900	2	0	Sowahb	sosondowah ankyrin repeat domain family member B	NA	NA	NA	NA	NA	NA
chr2	168428549	168428947	399	1.55032	0.0118004	0.551017	0.660015	0.288188	0.999943	Distal Intergenic	2	168476413	168552276	75864	2	123329	Nfatc2	nuclear factor of activated T cells, cytoplasmic, calcineurin dependent 2	-0.0171803	0.907177	0.999304	-0.632411	0.0017307	0.0752625
chr9	114639288	114640603	1316	-0.713002	0.0118389	0.551017	-0.624798	0.0277596	0.999943	Promoter (<=1kb)	9	114585878	114640074	54197	2	0	Cnot10	CCR4-NOT transcription complex, subunit 10	0.0256039	0.782061	0.999222	-0.0150146	0.927245	0.999304
chr15	7228851	7229170	320	2.27622	0.0118431	0.551017	2.24018	0.0188764	0.999943	Intron (ENSMUST00000058593.9/268780, intron 17 of 21)	15	7212191	7223069	10879	2	-5782	Egflam	EGF-like, fibronectin type III and laminin G domains	NA	NA	NA	NA	NA	NA
chr2	106002578	106003884	1307	-0.80683	0.0118441	0.551017	-0.582715	0.0702486	0.999943	Promoter (<=1kb)	2	105966709	106003549	36841	2	0	Dnajc24	DnaJ heat shock protein family (Hsp40) member C24	0.227554	0.161591	0.850635	-0.178754	0.526734	0.994004
chr1	143465934	143466708	775	-1.15878	0.0118485	0.551017	0.0188226	0.967596	0.999943	Distal Intergenic	1	143606161	143640581	34421	2	173873	Cdc73	cell division cycle 73, Paf1/RNA polymerase II complex component	0.146373	0.129022	0.808589	0.0940104	0.57226	0.996575
chr17	31788278	31788640	363	1.43805	0.0118631	0.551017	1.05718	0.0683858	0.999943	Distal Intergenic	17	31849754	31851575	1822	2	62935	Sik1	salt inducible kinase 1	0.225902	0.0896692	0.728877	0.496284	0.0019399	0.0821445
chr4	145575405	145575819	415	1.92092	0.0118664	0.551017	1.29599	0.101266	0.999943	Distal Intergenic	4	145585166	145625345	40180	1	-9347	Gm13212	predicted gene 13212	NA	NA	NA	NA	NA	NA
chr1	175691858	175693640	1783	-0.731194	0.0118724	0.551017	-0.572216	0.0492153	0.999943	Promoter (<=1kb)	1	175662421	175692776	30356	2	0	Opn3	opsin 3	-0.532389	0.0672001	0.657858	-0.678499	0.197524	0.890467
chr15	101052976	101053108	133	2.13949	0.0118768	0.551017	1.14626	0.17615	0.999943	Promoter (1-2kb)	15	101050194	101054399	4206	2	1291	Fignl2	fidgetin-like 2	-0.271892	0.40272	0.978632	-0.813099	0.173065	0.86458
chr2	150672874	150675199	2326	-0.741825	0.0118825	0.551017	-0.562841	0.0564205	0.999943	Distal Intergenic	2	150637980	150668500	30521	2	-4374	Acss1	acyl-CoA synthetase short-chain family member 1	-0.0612646	0.774853	0.999222	-1.13609	1.74394e-05	0.0017457
chr15	99316683	99317677	995	1.39126	0.011888	0.551017	0.472854	0.396341	0.999943	Promoter (1-2kb)	15	99315540	99317010	1471	1	1143	Prpf40b	pre-mRNA processing factor 40B	-0.507916	0.113687	0.782169	-0.936978	0.0473379	0.571576
chr3	106309224	106309617	394	2.1185	0.0118887	0.551017	1.72239	0.0487603	0.999943	Distal Intergenic	3	106201490	106219507	18018	2	-89717	Chil4	chitinase-like 4	NA	NA	NA	NA	NA	NA
chr13	62684263	62685425	1163	-0.947081	0.0119305	0.552182	-0.60249	0.111467	0.999943	5' UTR	13	62603013	62624182	21170	2	-60081	6720489N17Rik	RIKEN cDNA 6720489N17 gene	NA	NA	NA	NA	NA	NA
chr5	86078339	86079607	1269	-0.769144	0.0119323	0.552182	-0.269927	0.378573	0.999943	Intron (ENSMUST00000198435.4/56792, intron 2 of 8)	5	86071812	86103864	32053	1	6527	Stap1	signal transducing adaptor family member 1	-0.220359	0.0487487	0.579511	-0.246804	0.154269	0.842231
chr4	133820686	133821126	441	1.60416	0.0119493	0.552211	0.660192	0.320533	0.999943	Distal Intergenic	4	133850557	133860930	10374	2	39804	Rps6ka1	ribosomal protein S6 kinase polypeptide 1	0.0273402	0.802261	0.999222	0.242675	0.144903	0.830592
chr4	150890529	150891064	536	2.11744	0.0119515	0.552211	1.13245	0.18707	0.999943	Distal Intergenic	4	150897384	150901835	4452	2	10771	Park7	Parkinson disease (autosomal recessive, early onset) 7	0.0317805	0.769229	0.999222	-0.0646485	0.684468	0.999097
chr9	88481248	88483340	2093	-0.774886	0.0119772	0.552415	-0.61619	0.0460482	0.999943	Promoter (<=1kb)	9	88447009	88482559	35551	2	0	Syncrip	synaptotagmin binding, cytoplasmic RNA interacting protein	0.0977795	0.318179	0.955291	-0.00344328	0.981922	0.999363
chr14	102981297	102983479	2183	-0.762915	0.0119857	0.552415	-0.505427	0.0964804	0.999943	Promoter (<=1kb)	14	102982549	102982632	84	2	0	Mir5130	microRNA 5130	NA	NA	NA	NA	NA	NA
chr1	179545616	179547119	1504	-0.7367	0.0119882	0.552415	-0.665142	0.0235383	0.999943	Promoter (<=1kb)	1	179528055	179546267	18213	2	0	Tfb2m	transcription factor B2, mitochondrial	-0.379606	0.246992	0.92389	-0.721273	0.223764	0.908267
chr18	35829695	35831102	1408	1.23043	0.0119929	0.552415	1.12006	0.0232561	0.999943	Promoter (<=1kb)	18	35829788	35861688	31901	1	0	Cxxc5	CXXC finger 5	0.44219	0.260748	0.929922	-0.378325	0.475024	0.990364
chr2	128179073	128180376	1304	0.979744	0.0120132	0.552744	0.509957	0.195322	0.999943	Exon (ENSMUST00000225087.1/100043424, exon 6 of 7)	2	128128131	128128737	607	1	50942	Bcl2l11	BCL2-like 11 (apoptosis facilitator)	0.127353	0.234295	0.915059	0.498052	0.00260464	0.102545
chr10	76486372	76486666	295	2.60306	0.0120186	0.552744	0.864494	0.398887	0.999943	Intron (ENSMUST00000170795.2/54387, intron 10 of 28)	10	76481201	76483303	2103	1	5171	Mcm3ap	minichromosome maintenance complex component 3 associated protein	-0.0841097	0.389576	0.975951	0.0316738	0.846487	0.999222
chr10	118096168	118096743	576	-1.01545	0.0120407	0.553333	-0.569583	0.158643	0.999943	Distal Intergenic	10	118141811	118146760	4950	1	-45068	Mdm1	transformed mouse 3T3 cell double minute 1	0.385927	0.0483005	0.576791	-0.269828	0.334451	0.961708
chr5	123970618	123970937	320	2.46688	0.0120528	0.553465	2.78791	0.00669694	0.670256	Promoter (2-3kb)	5	123973628	124005558	31931	1	-2691	Hip1r	huntingtin interacting protein 1 related	-0.0454468	0.897572	0.999222	-2.41471	2.51833e-09	6.99368e-07
chr8	79638767	79640424	1658	-0.703527	0.0120665	0.5536	-0.445786	0.112186	0.999943	Promoter (<=1kb)	8	79639618	79677724	38107	1	0	Otud4	OTU domain containing 4	-0.0448254	0.584317	0.996894	-0.165582	0.218214	0.905089
chr1	163272684	163273773	1090	-1.08782	0.0120781	0.5536	0.10331	0.812437	0.999943	Intron (ENSMUST00000075805.12/18933, intron 1 of 4)	1	163247577	163289224	41648	2	15451	Prrx1	paired related homeobox 1	0.350997	0.533417	0.994355	-0.937199	0.195807	0.889658
chr18	65605252	65605512	261	2.8502	0.0120836	0.5536	0.147944	0.897589	0.999943	5' UTR	18	65625138	65689443	64306	1	-19626	Zfp532	zinc finger protein 532	-1.11153	0.0254216	0.429606	-1.5276	0.0664834	0.655045
chr5	117313538	117314343	806	1.43464	0.0121253	0.554674	0.758429	0.192266	0.999943	Exon (ENSMUST00000181440.2/ENSMUST00000181440.2, exon 2 of 2)	5	117319083	117355005	35923	1	-4740	Vsig10	V-set and immunoglobulin domain containing 10	0.301451	0.512447	0.993894	-2.35867	0.000114971	0.00863588
chr4	94613954	94615121	1168	-0.888506	0.0121256	0.554674	-0.356976	0.316046	0.999943	Promoter (<=1kb)	4	94614491	94664698	50208	1	0	Ift74	intraflagellar transport 74	0.313906	0.235793	0.915845	-0.235591	0.44948	0.987856
chr14	62555292	62556102	811	1.36728	0.0121385	0.554835	0.842975	0.121617	0.999943	Promoter (<=1kb)	14	62555737	62588523	32787	1	0	Fam124a	family with sequence similarity 124, member A	-1.0483	0.59915	0.9976	-3.50975	0.235526	0.915598
chr2	134643432	134644614	1183	-0.746356	0.0121511	0.554989	-0.391869	0.188866	0.999943	Promoter (<=1kb)	2	134594185	134644145	49961	2	0	Tmx4	thioredoxin-related transmembrane protein 4	0.0707281	0.536464	0.994623	0.265298	0.128827	0.8084
chr9	94202284	94202444	161	2.88734	0.0121865	0.555995	1.75674	0.0929038	0.999943	Distal Intergenic	9	94517864	94538081	20218	2	335637	Dipk2a	divergent protein kinase domain 2A	NA	NA	NA	NA	NA	NA
chr4	145567655	145568287	633	1.98409	0.0121995	0.555995	1.60569	0.0483718	0.999943	Distal Intergenic	4	145585166	145625345	40180	1	-16879	Gm13212	predicted gene 13212	NA	NA	NA	NA	NA	NA
chr10	39369267	39370712	1446	-0.757255	0.0122011	0.555995	-0.450077	0.136931	0.999943	Promoter (<=1kb)	10	39369764	39565381	195618	1	0	Fyn	Fyn proto-oncogene	0.122441	0.356107	0.96807	-0.429513	0.0117579	0.280686
chr3	3029792	3030423	632	1.26071	0.0122305	0.556684	0.879611	0.0892512	0.999943	Distal Intergenic	3	3508030	3657844	149815	1	-477607	Hnf4g	hepatocyte nuclear factor 4, gamma	NA	NA	NA	NA	NA	NA
chr7	99955887	99956440	554	1.4181	0.0122645	0.556684	0.469562	0.398553	0.999943	Intron (ENSMUST00000080817.5/108937, intron 1 of 5)	7	99935278	99965734	30457	2	9294	Rnf169	ring finger protein 169	-0.218661	0.0944951	0.741582	0.283251	0.123702	0.799994
chr13	12824433	12824779	347	1.75756	0.0122718	0.556684	1.05392	0.151608	0.999943	Distal Intergenic	13	12790816	12800079	9264	2	-24354	Prl2c3	prolactin family 2, subfamily c, member 3	NA	NA	NA	NA	NA	NA
chr2	150748610	150749866	1257	-0.789028	0.0122734	0.556684	-0.441682	0.162068	0.999943	Promoter (<=1kb)	2	150749042	150771675	22634	1	0	Entpd6	ectonucleoside triphosphate diphosphohydrolase 6	0.00479178	0.982345	0.999363	0.310569	0.282509	0.942826
chr16	75592572	75594167	1596	-0.82121	0.0122741	0.556684	-0.384758	0.242129	0.999943	Promoter (<=1kb)	16	75592844	75601695	8852	1	0	Rbm11	RNA binding motif protein 11	-0.531363	0.760292	0.999222	2.46998	0.335569	0.961708
chr10	53596334	53597854	1521	-0.705621	0.0122797	0.556684	-0.501612	0.0760604	0.999943	Promoter (<=1kb)	10	53596757	53607912	11156	1	0	Asf1a	anti-silencing function 1A histone chaperone	-0.120683	0.682058	0.999097	-0.282984	0.413393	0.980237
chr17	26120132	26120401	270	1.58624	0.012297	0.556684	1.07139	0.0931711	0.999943	Promoter (1-2kb)	17	26118165	26122342	4178	1	1967	Pgap6	post-glycosylphosphatidylinositol attachment to proteins 6	NA	NA	NA	NA	NA	NA
chr11	75999710	76000350	641	1.46479	0.0123326	0.556684	1.62997	0.00661166	0.668748	Promoter (<=1kb)	11	75999912	76003569	3658	1	0	1700016K19Rik	RIKEN cDNA 1700016K19 gene	NA	NA	NA	NA	NA	NA
chr3	136330974	136331814	841	-0.864156	0.012338	0.556684	-0.329865	0.336644	0.999943	Exon (ENSMUST00000197375.1/ENSMUST00000197375.1, exon 1 of 1)	3	136053363	136326066	272704	2	-4908	Bank1	B cell scaffold protein with ankyrin repeats 1	-0.0100069	0.980265	0.999363	-0.909864	0.111731	0.779513
chr16	62846250	62847743	1494	-0.775441	0.012349	0.556684	-0.50392	0.104497	0.999943	Promoter (<=1kb)	16	62793685	62847040	53356	2	0	Arl13b	ADP-ribosylation factor-like 13B	-0.0742942	0.583812	0.996894	0.0652804	0.722561	0.999222
chr3	159839287	159841980	2694	-0.862454	0.0123607	0.556684	-0.518597	0.135972	0.999943	Promoter (<=1kb)	3	159839672	159936023	96352	1	0	Wls	wntless WNT ligand secretion mediator	0.00454275	0.971496	0.999304	0.00595809	0.976739	0.999327
chr12	20233176	20234369	1194	1.10368	0.012386	0.556684	0.888889	0.0508968	0.999943	Intron (ENSMUST00000232183.1/ENSMUST00000232183.1, intron 1 of 1)	12	20804381	20815779	11399	2	581410	1700030C10Rik	RIKEN cDNA 1700030C10 gene	NA	NA	NA	NA	NA	NA
chr4	132949985	132950415	431	1.44867	0.0124002	0.556684	0.320255	0.580765	0.999943	Distal Intergenic	4	132974095	132984360	10266	1	-23680	Fgr	FGR proto-oncogene, Src family tyrosine kinase	0.0217147	0.744769	0.999222	0.113744	0.326694	0.958898
chr6	99277544	99278105	562	1.84515	0.0124124	0.556684	3.6033	7.58075e-06	0.0180877	Intron (ENSMUST00000113322.8/108655, intron 2 of 18)	6	99161940	99266532	104593	2	-11012	Foxp1	forkhead box P1	0.0280575	0.725918	0.999222	-0.0585388	0.661959	0.998983
chr10	30199555	30201104	1550	-0.839369	0.0124176	0.556684	-0.560304	0.0962264	0.999943	Promoter (<=1kb)	10	30194569	30200492	5924	2	0	Cenpw	centromere protein W	-1.27816	0.427475	0.98378	0.480275	0.85006	0.999222
chr5	118708181	118708582	402	1.87888	0.0124209	0.556684	0.535589	0.476184	0.999943	Exon (ENSMUST00000201096.1/ENSMUST00000201096.1, exon 1 of 1)	5	118747319	118763916	16598	1	-38737	Med13l	mediator complex subunit 13-like	0.148672	0.0653421	0.650479	-0.0370498	0.770379	0.999222
chr13	67127654	67129185	1532	-0.848591	0.0124477	0.556684	-0.615829	0.0727884	0.999943	Promoter (<=1kb)	13	67128227	67138982	10756	1	0	Zfp759	zinc finger protein 759	0.249931	0.511099	0.993894	-0.997059	0.0274541	0.447538
chr14	49171541	49173226	1686	-0.796055	0.0124527	0.556684	-0.584795	0.0669501	0.999943	Promoter (<=1kb)	14	49172226	49190885	18660	1	0	Naa30	N(alpha)-acetyltransferase 30, NatC catalytic subunit	0.0261891	0.854676	0.999222	0.120033	0.61237	0.998552
chr14	46882451	46883746	1296	1.10268	0.0124538	0.556684	0.331613	0.463798	0.999943	Promoter (<=1kb)	14	46882854	47103150	220297	1	0	Samd4	sterile alpha motif domain containing 4	-0.0637998	0.935622	0.999304	-3.2171	0.0125811	0.2917
chr2	92400924	92401482	559	1.39735	0.0124599	0.556684	0.143994	0.801204	0.999943	Promoter (<=1kb)	2	92383680	92401263	17584	2	0	Mapk8ip1	mitogen-activated protein kinase 8 interacting protein 1	-0.342789	0.700622	0.999222	1.35349	0.399251	0.977939
chr19	47821254	47821780	527	1.55397	0.0124693	0.556684	0.394645	0.522695	0.999943	Intron (ENSMUST00000160247.2/100048534, intron 5 of 37)	19	47794851	47812146	17296	2	-9108	Cfap43	cilia and flagella associated protein 43	0.250937	0.0669119	0.656382	0.424228	0.0524194	0.59719
chr1	105964562	105965848	1287	-0.820637	0.0124842	0.556684	-0.653368	0.0468209	0.999943	Distal Intergenic	1	105979350	105990282	10933	2	24434	Gm7160	predicted gene 7160	NA	NA	NA	NA	NA	NA
chr14	45350579	45351948	1370	-0.803742	0.0124852	0.556684	-0.254561	0.430378	0.999943	Promoter (<=1kb)	14	45351093	45385507	34415	1	0	Styx	serine/threonine/tyrosine interaction protein	-0.542175	0.0871572	0.721403	-0.16109	0.780079	0.999222
chr18	55939481	55939606	126	1.34555	0.0124865	0.556684	1.4734	0.00818674	0.755418	Intron (ENSMUST00000235251.1/ENSMUST00000235251.1, intron 1 of 1)	18	56400337	56503564	103228	1	-460731	Gramd3	GRAM domain containing 3	0.0143432	0.936609	0.999304	-0.0066453	0.980511	0.999363
chr10	44037945	44038413	469	1.67093	0.0124953	0.556684	0.361629	0.598185	0.999943	Intron (ENSMUST00000200401.1/11630, intron 2 of 21)	10	44004175	44058778	54604	2	20365	Crybg1	crystallin beta-gamma domain containing 1	NA	NA	NA	NA	NA	NA
chr11	12025798	12026160	363	1.7051	0.0125015	0.556684	0.159228	0.821826	0.999943	Promoter (<=1kb)	11	11967532	12026324	58793	2	164	Grb10	growth factor receptor bound protein 10	0.842683	0.157371	0.846541	0.43491	0.511464	0.993894
chr4	74251106	74252911	1806	-0.777743	0.0125026	0.556684	-0.45998	0.140256	0.999943	Promoter (<=1kb)	4	74251936	74405860	153925	1	0	Kdm4c	lysine (K)-specific demethylase 4C	-0.0794541	0.390646	0.976056	0.205576	0.178898	0.870924
chr11	70401428	70401799	372	2.46595	0.0125039	0.556684	3.30982	0.00258636	0.41584	Exon (ENSMUST00000019065.9/75273, exon 5 of 17)	11	70392883	70410028	17146	2	8229	Pelp1	proline, glutamic acid and leucine rich protein 1	0.00608602	0.955297	0.999304	-0.355296	0.0580436	0.622503
chr15	76090437	76091085	649	1.45692	0.0125043	0.556684	0.321454	0.58838	0.999943	Promoter (<=1kb)	15	76089640	76090600	961	2	0	Nrbp2	nuclear receptor binding protein 2	-0.160896	0.647289	0.998983	-1.54469	0.00293988	0.112097
chr19	29149736	29150619	884	1.38999	0.0125044	0.556684	0.483352	0.377614	0.999943	Distal Intergenic	19	29135279	29135375	97	1	14457	Mir101b	microRNA 101b	NA	NA	NA	NA	NA	NA
chr4	140930575	140931766	1192	1.28196	0.0125166	0.556684	0.349167	0.498413	0.999943	Intron (ENSMUST00000030765.6/18600, intron 6 of 15)	4	140924159	140932787	8629	1	6416	Padi2	peptidyl arginine deiminase, type II	0.245678	0.13748	0.821499	0.0656687	0.76846	0.999222
chr4	142005336	142005799	464	1.58899	0.0125223	0.556684	0.230308	0.71961	0.999943	Intron (ENSMUST00000105780.7/329977, intron 2 of 32)	4	141890851	142011637	120787	2	5838	Fhad1	forkhead-associated (FHA) phosphopeptide binding domain 1	-0.108509	0.747468	0.999222	-0.078869	0.856604	0.999222
chr1	64120999	64122547	1549	-0.764969	0.0125242	0.556684	-0.627247	0.0409627	0.999943	Promoter (<=1kb)	1	64029447	64121491	92045	2	0	Klf7	Kruppel-like factor 7 (ubiquitous)	0.190021	0.0795086	0.700733	-0.107391	0.548318	0.995467
chr6	96226671	96226937	267	2.46485	0.0125679	0.55744	1.73603	0.0829645	0.999943	Intron (ENSMUST00000122120.7/320265, intron 2 of 4)	6	96164497	96166243	1747	2	-60428	1700123L14Rik	nucleoporin 50 pseudogene	NA	NA	NA	NA	NA	NA
chr3	89764145	89764807	663	1.1435	0.0125692	0.55744	0.37394	0.42351	0.999943	Promoter (<=1kb)	3	89746195	89764608	18414	2	0	Chrnb2	cholinergic receptor, nicotinic, beta polypeptide 2 (neuronal)	-0.380121	0.227738	0.909785	0.558888	0.218892	0.905089
chr2	113847704	113849555	1852	-0.777695	0.0125813	0.55744	-0.436706	0.161745	0.999943	Promoter (<=1kb)	2	113831492	113848661	17170	2	0	Arhgap11a	Rho GTPase activating protein 11A	-0.205105	0.0139295	0.307463	0.152367	0.296419	0.947235
chr2	177839619	177840907	1289	-0.989195	0.0125871	0.55744	-0.283179	0.474514	0.999943	Promoter (<=1kb)	2	177831791	177840318	8528	2	0	Gm14325	predicted gene 14325	NA	NA	NA	NA	NA	NA
chrX	160137571	160138923	1353	-0.772071	0.0125958	0.55744	-0.53509	0.0849092	0.999943	Promoter (<=1kb)	20	160122209	160138413	16205	2	0	Pdha1	pyruvate dehydrogenase E1 alpha 1	0.102164	0.313022	0.953157	0.169396	0.290743	0.945421
chr9	113930474	113931339	866	-0.724965	0.0126043	0.55744	-0.452455	0.119825	0.999943	Promoter (<=1kb)	9	113930934	113977199	46266	1	0	Ubp1	upstream binding protein 1	-0.12541	0.231681	0.912631	-2.27548e-05	0.99987	0.999985
chr13	67107856	67109372	1517	-0.784494	0.0126067	0.55744	-0.481783	0.126489	0.999943	Promoter (<=1kb)	13	67069399	67108549	39151	2	0	Zfp708	zinc finger protein 708	NA	NA	NA	NA	NA	NA
chr1	164135127	164136369	1243	-0.794004	0.0126292	0.557468	-0.642119	0.04457	0.999943	Intron (ENSMUST00000162746.1/20344, intron 8 of 15)	1	164141318	164142792	1475	1	-4949	Selp	selectin, platelet	1.42312	0.00669788	0.196811	-0.971661	0.0865126	0.719237	GO:0005615~extracellular space;GO:0030246~carbohydrate binding
chr2	31619486	31619867	382	2.08889	0.0126573	0.557468	2.0506	0.0186269	0.999943	Distal Intergenic	2	31614761	31617518	2758	1	4725	Fubp3	far upstream element (FUSE) binding protein 3	0.0289573	0.802906	0.999222	-0.158024	0.338166	0.962658
chr3	106265492	106265975	484	1.76465	0.0126586	0.557468	2.43339	0.00176878	0.329578	Distal Intergenic	3	106201490	106219507	18018	2	-45985	Chil4	chitinase-like 4	NA	NA	NA	NA	NA	NA
chr5	120887042	120888257	1216	1.49811	0.0126621	0.557468	0.445201	0.471288	0.999943	Promoter (<=1kb)	5	120876142	120887582	11441	2	0	Oas1g	2'-5' oligoadenylate synthetase 1G	-0.407768	0.0127069	0.293391	0.270424	0.309667	0.951623
chr11	5202323	5202614	292	2.54941	0.0126869	0.557468	1.80487	0.0839016	0.999943	Intron (ENSMUST00000020662.14/84035, intron 5 of 8)	11	5204833	5238448	33616	2	35834	Kremen1	kringle containing transmembrane protein 1	-0.0441715	0.688499	0.999142	-0.0849425	0.630167	0.998813
chr17	34312075	34312701	627	1.2227	0.0126876	0.557468	0.364007	0.46651	0.999943	Promoter (2-3kb)	17	34309575	34315952	6378	1	2500	H2-Eb1	histocompatibility 2, class II antigen E beta	-0.0085315	0.971868	0.999304	-1.35062	4.42301e-08	9.09866e-06
chr5	33238506	33238977	472	1.93389	0.0126896	0.557468	1.33609	0.103325	0.999943	Distal Intergenic	5	33248168	33249250	1083	2	10273	Ctbp1	C-terminal binding protein 1	0.0837789	0.360776	0.96966	0.104254	0.484269	0.991279
chr3	130059934	130061217	1284	-0.741975	0.0126907	0.557468	-0.854174	0.00441881	0.559622	Promoter (<=1kb)	3	129982759	130060907	78149	2	0	Sec24b	Sec24 related gene family, member B (S. cerevisiae)	-0.00250665	0.977739	0.999363	0.294386	0.0420054	0.544545
chr15	96817305	96817929	625	1.63944	0.012692	0.557468	0.46048	0.494719	0.999943	Distal Intergenic	15	96687392	96699730	12339	2	-117575	Slc38a2	solute carrier family 38, member 2	0.21606	0.0224011	0.399053	0.0672186	0.674603	0.998983
chr17	31693034	31694017	984	1.19707	0.0127046	0.557468	1.29667	0.00889637	0.774698	Distal Intergenic	17	31679480	31681505	2026	1	13554	Cryaa	crystallin, alpha A	NA	NA	NA	NA	NA	NA
chr18	23807592	23808129	538	-0.972518	0.0127101	0.557468	-0.124553	0.750756	0.999943	Intron (ENSMUST00000170802.7/212307, intron 2 of 7)	18	23804103	23890931	86829	1	3489	Mapre2	microtubule-associated protein, RP/EB family, member 2	-0.105587	0.30799	0.950897	0.101283	0.51975	0.993894
chr1	142893001	142894849	1849	-0.911002	0.0127409	0.558378	-0.268106	0.466761	0.999943	Distal Intergenic	1	143606161	143640581	34421	2	745732	Cdc73	cell division cycle 73, Paf1/RNA polymerase II complex component	0.146373	0.129022	0.808589	0.0940104	0.57226	0.996575
chr1	84992364	84992947	584	1.58029	0.0127566	0.558378	0.365702	0.579651	0.999943	Exon (ENSMUST00000188363.1/ENSMUST00000188363.1, exon 2 of 3)	1	84905898	84935134	29237	2	-57230	Slc16a14	solute carrier family 16 (monocarboxylic acid transporters), member 14	-0.0798309	0.860393	0.999222	-1.82819	0.0092781	0.241748
chr11	17004878	17005662	785	-0.907134	0.0127589	0.558378	-0.83021	0.0250627	0.999943	Promoter (1-2kb)	11	16994820	17002999	8180	2	-1879	Plek	pleckstrin	0.313077	0.0203469	0.379534	0.756919	8.02799e-05	0.00642599
chr13	98316353	98317523	1171	-0.800621	0.012803	0.559897	-0.582224	0.0728488	0.999943	Promoter (<=1kb)	13	98317069	98322035	4967	1	0	Gm9828	predicted gene 9828	NA	NA	NA	NA	NA	NA
chr13	66932337	66933910	1574	-0.818716	0.0128204	0.560248	-0.689971	0.0364635	0.999943	Promoter (<=1kb)	13	66932830	66998401	65572	1	0	Ptdss1	phosphatidylserine synthase 1	0.0395445	0.715081	0.999222	0.12793	0.44037	0.986193
chr16	55894657	55896047	1391	-0.775656	0.0128439	0.560861	-0.617638	0.0488713	0.999943	Promoter (<=1kb)	16	55839953	55895285	55333	2	0	Nxpe3	neurexophilin and PC-esterase domain family, member 3	-0.0208028	0.948819	0.999304	-0.391188	0.342422	0.964039
chr17	34239137	34240289	1153	1.12398	0.0128628	0.561167	0.793643	0.0834358	0.999943	Promoter (<=1kb)	17	34240036	34244460	4425	1	0	H2-Ob	histocompatibility 2, O region beta locus	0.0282587	0.917059	0.999304	-3.29471	7.33213e-22	1.09408e-18
chr17	27164947	27165764	818	1.38989	0.0128733	0.561167	0.748632	0.184991	0.999943	Promoter (2-3kb)	17	27143965	27167795	23831	2	2031	Ip6k3	inositol hexaphosphate kinase 3	0.0019991	0.995965	0.999731	-0.825269	0.0963599	0.746366
chr15	77343354	77343848	495	1.50075	0.0128858	0.561167	0.15903	0.800775	0.999943	Distal Intergenic	15	77113606	77307004	193399	2	-36350	Rbfox2	RNA binding protein, fox-1 homolog (C. elegans) 2	0.344162	0.397241	0.977263	-0.818631	0.109113	0.774334
chr10	115383743	115385945	2203	-0.707975	0.0129037	0.561167	-0.620915	0.0295296	0.999943	Promoter (<=1kb)	10	115384959	115432772	47814	1	0	Zfc3h1	zinc finger, C3H1-type containing	-0.115257	0.334954	0.961708	-0.113193	0.462654	0.989213
chr11	76525059	76525394	336	1.76295	0.0129219	0.561167	0.819928	0.248597	0.999943	Intron (ENSMUST00000072740.12/109934, intron 1 of 22)	11	76416734	76509419	92686	2	-15640	Abr	active BCR-related gene	0.0923739	0.209689	0.901305	0.176525	0.141817	0.826416
chr1	35869279	35869998	720	1.29495	0.0129331	0.561167	0.00253445	0.996217	0.999943	Distal Intergenic	1	36068400	36106446	38047	1	-198402	Hs6st1	heparan sulfate 6-O-sulfotransferase 1	-0.0673909	0.518821	0.993894	0.0190193	0.900916	0.999237
chrX	170815305	170815882	578	2.04996	0.0129351	0.561167	1.44428	0.0829017	0.999943	Distal Intergenic	20	170672644	170678054	5411	1	142661	Asmt	acetylserotonin O-methyltransferase	0.125253	0.777217	0.999222	-0.156368	0.758112	0.999222
chr16	55965926	55967273	1348	-0.893682	0.012943	0.561167	-0.56687	0.118018	0.999943	Promoter (<=1kb)	16	55966275	55971435	5161	1	0	Rpl24	ribosomal protein L24	-3.21741	0.0109491	0.269046	-0.473897	0.90569	0.999256
chr3	135437782	135440479	2698	-0.723564	0.0129435	0.561167	-0.612298	0.0355683	0.999943	Promoter (<=1kb)	3	135436209	135438665	2457	2	0	4930539J05Rik	RIKEN cDNA 4930539J05 gene	NA	NA	NA	NA	NA	NA
chr18	32836707	32838065	1359	-0.858496	0.0130027	0.561167	-0.415188	0.230707	0.999943	Promoter (<=1kb)	18	32837225	32867594	30370	1	0	Wdr36	WD repeat domain 36	0.0467073	0.724411	0.999222	-0.346812	0.0976651	0.749073
chr18	60648873	60649197	325	1.77014	0.0130047	0.561167	0.627257	0.383042	0.999943	Promoter (<=1kb)	18	60600209	60648319	48111	2	-554	Synpo	synaptopodin	0.291134	0.184646	0.878739	-2.14649	4.0578e-10	1.33011e-07
chr5	124970410	124970737	328	2.57361	0.0130191	0.561167	3.49516	0.00554398	0.624883	Distal Intergenic	5	125003221	125012547	9327	1	-32484	Rflna	refilin A	NA	NA	NA	NA	NA	NA
chr4	66851418	66852855	1438	-1.01408	0.0130277	0.561167	-0.215809	0.597615	0.999943	Intron (ENSMUST00000107365.2/21898, intron 2 of 3)	4	66828202	66839618	11417	1	23216	Tlr4	toll-like receptor 4	0.166525	0.525222	0.993894	0.60693	0.205137	0.89725
chr15	3582990	3583703	714	-0.916495	0.0130378	0.561167	-0.394297	0.290571	0.999943	Promoter (<=1kb)	15	3317760	3583230	265471	2	0	Ghr	growth hormone receptor	0.232997	0.747411	0.999222	-0.925662	0.410277	0.979559
chr2	166515973	166516875	903	1.25026	0.0130388	0.561167	0.986872	0.0487537	0.999943	Exon (ENSMUST00000228324.1/ENSMUST00000228324.1, exon 1 of 5)	2	166568317	166572977	4661	2	56102	Prex1	phosphatidylinositol-3,4,5-trisphosphate-dependent Rac exchange factor 1	-0.0651373	0.515986	0.993894	-0.137591	0.328219	0.959447
chr1	181156631	181156870	240	3.06592	0.0130402	0.561167	2.48169	0.06686	0.999943	Promoter (<=1kb)	1	181155720	181166349	10630	1	911	Cnih4	cornichon family AMPA receptor auxiliary protein 4	0.122914	0.255437	0.928163	0.0865586	0.587879	0.996894
chr1	151343049	151345434	2386	-0.712079	0.0130426	0.561167	-0.594547	0.0385398	0.999943	Promoter (<=1kb)	1	151344477	151364422	19946	1	0	Ivns1abp	influenza virus NS1A binding protein	-0.020882	0.821833	0.999222	-0.244306	0.0586809	0.624447
chr1	33669361	33670710	1350	-0.824588	0.0130525	0.561167	-0.406001	0.221779	0.999943	Promoter (<=1kb)	1	33453810	33669795	215986	2	0	Prim2	DNA primase, p58 subunit	-0.0879456	0.638862	0.998973	-0.513824	0.0622248	0.638154
chr12	64917385	64918533	1149	-0.756	0.0130526	0.561167	-0.508871	0.095842	0.999943	Promoter (<=1kb)	12	64917906	64924591	6686	1	0	Gm527	predicted gene 527	NA	NA	NA	NA	NA	NA
chr1	91079791	91081125	1335	-0.720646	0.0130616	0.561167	-0.434226	0.134809	0.999943	Intron (ENSMUST00000189505.6/16978, intron 6 of 12)	1	91053586	91128287	74702	1	26205	Lrrfip1	leucine rich repeat (in FLII) interacting protein 1	0.090005	0.314077	0.953658	0.392502	0.00236792	0.0953809
chr11	116643348	116643641	294	1.45558	0.0130617	0.561167	1.19851	0.0385147	0.999943	Downstream (1-2kb)	11	116653534	116668092	14559	1	-9893	Prcd	photoreceptor disc component	NA	NA	NA	NA	NA	NA
chr2	180041735	180044160	2426	-0.694159	0.0130832	0.561167	-0.538396	0.054757	0.999943	Promoter (<=1kb)	2	180036374	180042395	6022	2	0	Psma7	proteasome subunit alpha 7	0.074629	0.40067	0.978192	0.147294	0.245469	0.923185
chr4	54107224	54107432	209	3.11304	0.0130952	0.561167	1.59744	0.201566	0.999943	Distal Intergenic	4	53840470	53854332	13863	1	266754	Tmem38b	transmembrane protein 38B	0.141175	0.311034	0.952259	0.570241	0.00825041	0.224264
chr4	131921491	131921814	324	1.54642	0.0130972	0.561167	1.24373	0.0468261	0.999943	Promoter (<=1kb)	4	131921771	131923140	1370	1	0	Tmem200b	transmembrane protein 200B	-0.462104	0.609023	0.998158	-1.8636	0.207045	0.899214
chr11	100969353	100970653	1301	1.12614	0.013106	0.561167	1.25247	0.00631986	0.656303	Promoter (<=1kb)	11	100964407	100970551	6145	2	0	Cavin1	caveolae associated 1	NA	NA	NA	NA	NA	NA
chr6	95718019	95719450	1432	-0.762142	0.0131073	0.561167	-0.53653	0.0824191	0.999943	Promoter (<=1kb)	6	95473009	95718800	245792	2	0	Suclg2	succinate-Coenzyme A ligase, GDP-forming, beta subunit	0.315472	0.181379	0.873841	0.0141489	0.970165	0.999304
chr1	105989728	105991789	2062	-0.676949	0.0131232	0.561167	-0.499746	0.0674826	0.999943	Promoter (<=1kb)	1	105990406	106034074	43669	1	0	Zcchc2	zinc finger, CCHC domain containing 2	0.0587471	0.556493	0.995895	0.512369	0.00105101	0.0513064
chr17	27074136	27075065	930	1.2832	0.0131381	0.561167	1.18561	0.0221664	0.999943	Intron (ENSMUST00000049308.8/16440, intron 2 of 57)	17	27091245	27091311	67	1	-16180	Mir7677	microRNA 7677	NA	NA	NA	NA	NA	NA
chr14	8172547	8173937	1391	-0.703646	0.0131392	0.561167	-0.467881	0.0994076	0.999943	Promoter (<=1kb)	14	8165996	8173025	7030	2	0	Pdhb	pyruvate dehydrogenase (lipoamide) beta	-0.0533793	0.712597	0.999222	0.0764417	0.728186	0.999222
chr16	78575989	78577813	1825	-0.772717	0.0131627	0.561167	-0.536058	0.0856698	0.999943	Promoter (<=1kb)	16	78540338	78576634	36297	2	0	D16Ertd472e	DNA segment, Chr 16, ERATO Doi 472, expressed	0.634337	0.00542857	0.170401	0.456697	0.131463	0.812099
chr15	86236182	86236521	340	1.65597	0.0131746	0.561167	0.469809	0.489045	0.999943	Promoter (<=1kb)	15	86235505	86292162	56658	1	677	Tbc1d22a	TBC1 domain family, member 22a	0.0122566	0.911087	0.999304	-0.0488312	0.748492	0.999222
chr6	57702462	57703832	1371	-0.711038	0.0131785	0.561167	-0.345854	0.229185	0.999943	Promoter (<=1kb)	6	57702540	57739439	36900	1	0	Lancl2	LanC (bacterial lantibiotic synthetase component C)-like 2	0.0884894	0.60027	0.9976	0.498652	0.0254545	0.429799
chr13	80884682	80886577	1896	-0.70067	0.013193	0.561167	-0.592606	0.0361156	0.999943	Promoter (<=1kb)	13	80886095	80894320	8226	1	0	Arrdc3	arrestin domain containing 3	0.0662363	0.617303	0.998813	0.216866	0.247521	0.92389
chr11	101708402	101708844	443	1.55553	0.0131942	0.561167	0.730977	0.248478	0.999943	Distal Intergenic	11	101732919	101735696	2778	1	-24075	Dhx8	DEAH (Asp-Glu-Ala-His) box polypeptide 8	-0.047558	0.543582	0.994929	0.361817	0.0047091	0.154867
chr2	31383018	31383187	170	1.90216	0.0131998	0.561167	1.31274	0.0863442	0.999943	Intron (ENSMUST00000113532.8/665700, intron 26 of 97)	2	31400277	31405814	5538	1	-17090	Hmcn2	hemicentin 2	0.261485	0.549491	0.995555	0.766129	0.279032	0.940825
chr8	11136126	11136361	236	2.56409	0.0132165	0.561167	4.82358	0.000711057	0.198199	Intron (ENSMUST00000208133.1/ENSMUST00000208133.1, intron 2 of 2)	8	11199519	11210831	11313	2	74470	Col4a1	collagen, type IV, alpha 1	0.688263	0.0515089	0.592846	1.00058	0.044173	0.556364
chr9	119156170	119157117	948	1.35214	0.013223	0.561167	-0.487071	0.386439	0.999943	Promoter (<=1kb)	9	119148023	119157093	9071	2	0	Acaa1b	acetyl-Coenzyme A acyltransferase 1B	NA	NA	NA	NA	NA	NA
chr11	109472118	109474352	2235	-0.707529	0.0132459	0.561167	-0.553828	0.0525437	0.999943	Promoter (<=1kb)	11	109450855	109473598	22744	2	0	Slc16a6	solute carrier family 16 (monocarboxylic acid transporters), member 6	0.0139078	0.926087	0.999304	0.113895	0.594874	0.9976
chr4	89129356	89129772	417	-1.18926	0.0132598	0.561167	-0.513078	0.288951	0.999943	Promoter (1-2kb)	4	89100664	89128226	27563	2	-1130	Gm12602	predicted gene 12602	NA	NA	NA	NA	NA	NA
chr3	146812261	146813586	1326	-0.821155	0.0132642	0.561167	-0.626215	0.0597819	0.999943	Promoter (<=1kb)	3	146729574	146812960	83387	2	0	Prkacb	protein kinase, cAMP dependent, catalytic, beta	0.144205	0.18186	0.874443	-0.014924	0.929857	0.999304
chr3	3015352	3016565	1214	1.31332	0.0132765	0.561167	0.937749	0.0829051	0.999943	Distal Intergenic	3	3508030	3657844	149815	1	-491465	Hnf4g	hepatocyte nuclear factor 4, gamma	NA	NA	NA	NA	NA	NA
chr4	83524806	83526151	1346	-0.721441	0.0132795	0.561167	-0.388143	0.183844	0.999943	Promoter (<=1kb)	4	83525545	83864670	339126	1	0	Ccdc171	coiled-coil domain containing 171	0.0293143	0.870221	0.999222	0.0214933	0.944045	0.999304
chr11	79071577	79071880	304	1.45444	0.0132802	0.561167	0.891664	0.126375	0.999943	Promoter (2-3kb)	11	79030625	79074486	43862	2	2606	Ksr1	kinase suppressor of ras 1	-0.107285	0.56419	0.996441	0.286298	0.284944	0.943848
chr17	29362047	29362606	560	1.19364	0.0132873	0.561167	0.425856	0.381495	0.999943	Promoter (1-2kb)	17	29360973	29367406	6434	1	1074	Fgd2	FYVE, RhoGEF and PH domain containing 2	-0.186791	0.164017	0.853705	-0.542008	0.00250023	0.0992706
chr17	35045018	35045615	598	1.10311	0.0133126	0.561167	-0.247649	0.581307	0.999943	Promoter (<=1kb)	17	35043975	35045011	1037	2	-7	Msh5	mutS homolog 5	0.154423	0.784462	0.999222	-0.516459	0.456925	0.988861
chr11	69368382	69369250	869	1.0287	0.0133313	0.561167	0.975474	0.0221606	0.999943	Promoter (<=1kb)	11	69344351	69369391	25041	2	141	Chd3	chromodomain helicase DNA binding protein 3	0.0301102	0.813516	0.999222	-0.451801	0.00159311	0.0710403
chr19	5892081	5892293	213	2.67089	0.0133365	0.561167	2.2471	0.0343159	0.999943	Promoter (1-2kb)	19	5891138	5894107	2970	2	1814	Tigd3	tigger transposable element derived 3	-0.719222	0.218256	0.905089	-1.5944	0.143217	0.827838
chr15	103313398	103313679	282	1.6322	0.0133487	0.561167	0.791029	0.221637	0.999943	Promoter (2-3kb)	15	103308235	103310612	2378	2	-2786	Gpr84	G protein-coupled receptor 84	-0.371128	0.29315	0.946222	0.689653	0.166476	0.857433
chr8	53606701	53608117	1417	-0.861675	0.0133606	0.561167	-0.516534	0.13972	0.999943	Exon (ENSMUST00000047768.10/234258, exon 5 of 10)	8	53605636	53611429	5794	2	3312	Neil3	nei like 3 (E. coli)	-0.527911	0.693036	0.999171	-0.86584	0.670937	0.998983
chr10	121739426	121740556	1131	-0.810354	0.0133612	0.561167	-0.806439	0.0142235	0.999943	Promoter (<=1kb)	10	121739937	121752865	12929	1	0	BC048403	cDNA sequence BC048403	NA	NA	NA	NA	NA	NA
chr9	83440480	83441783	1304	-0.814906	0.0133648	0.561167	-0.461984	0.162876	0.999943	Promoter (<=1kb)	9	83391364	83441127	49764	2	0	Lca5	Leber congenital amaurosis 5 (human)	0.2251	0.524463	0.993894	0.433239	0.326398	0.958898
chr4	6383070	6384384	1315	-0.823002	0.013366	0.561167	-0.284116	0.393531	0.999943	Exon (ENSMUST00000108371.3/53378, exon 5 of 5)	4	6376841	6392995	16155	1	6229	Sdcbp	syndecan binding protein	0.0320455	0.737506	0.999222	0.339627	0.0173587	0.348905
chr6	85332405	85334219	1815	-0.706435	0.013374	0.561167	-0.509974	0.0744051	0.999943	Promoter (<=1kb)	6	85213049	85333422	120374	2	0	Sfxn5	sideroflexin 5	0.0497742	0.761943	0.999222	1.102	2.23147e-06	0.000290486
chr2	127481869	127483412	1544	1.22799	0.0133829	0.561167	0.933892	0.0616477	0.999943	Promoter (<=1kb)	2	127458130	127482499	24370	2	0	Kcnip3	Kv channel interacting protein 3, calsenilin	0.233281	0.853269	0.999222	-1.90213	0.0779298	0.695822
chr4	108578717	108580025	1309	-0.850707	0.0133878	0.561167	-0.384647	0.265001	0.999943	Promoter (<=1kb)	4	108579423	108595439	16017	1	0	Orc1	origin recognition complex, subunit 1	0.595629	0.320852	0.955883	0.00311498	0.997199	0.999731
chr16	97921772	97923152	1381	-0.716938	0.013395	0.561167	-0.632157	0.0301982	0.999943	Promoter (<=1kb)	16	97855209	97922633	67425	2	0	C2cd2	C2 calcium-dependent domain containing 2	-0.137216	0.324903	0.958129	0.209077	0.332599	0.960742
chr13	119408395	119409956	1562	-0.77707	0.0134045	0.561167	-0.709946	0.0252337	0.999943	Promoter (<=1kb)	13	119335448	119408997	73550	2	0	Nnt	nicotinamide nucleotide transhydrogenase	-0.577177	0.168492	0.859112	0.815963	0.304855	0.949654
chr11	72411065	72412037	973	1.10029	0.0134278	0.561167	0.810545	0.0751173	0.999943	Promoter (<=1kb)	11	72389164	72411711	22548	2	0	Smtnl2	smoothelin-like 2	1.22508	0.26568	0.93291	-0.21025	0.889592	0.999222
chrX	163957760	163959335	1576	-0.80516	0.0134552	0.561167	-0.787505	0.0160551	0.999943	Promoter (<=1kb)	20	163935443	163958589	23147	2	0	Zrsr2	zinc finger (CCCH type), RNA binding motif and serine/arginine rich 2	-0.216464	0.102699	0.760192	-0.178903	0.333392	0.961384
chr1	136039253	136039638	386	1.97066	0.0134748	0.561167	3.31609	0.000136163	0.0837329	Distal Intergenic	1	136033254	136034780	1527	1	5999	Tmem9	transmembrane protein 9	-0.0297773	0.934319	0.999304	-0.393189	0.519183	0.993894
chr10	76442068	76443454	1387	-0.686814	0.0134767	0.561167	-0.612744	0.0277855	0.999943	Promoter (<=1kb)	10	76351263	76442786	91524	2	0	Pcnt	pericentrin (kendrin)	-0.173386	0.0707436	0.669353	-0.115323	0.442896	0.986637
chr2	128136892	128137708	817	1.14629	0.0134888	0.561167	-0.0216365	0.96304	0.999943	Intron (ENSMUST00000019281.13/12125, intron 2 of 4)	2	128128131	128128737	607	1	8761	Bcl2l11	BCL2-like 11 (apoptosis facilitator)	0.127353	0.234295	0.915059	0.498052	0.00260464	0.102545
chr15	80457422	80458608	1187	1.12948	0.0134894	0.561167	0.349796	0.44805	0.999943	Exon (ENSMUST00000158115.1/ENSMUST00000158115.1, exon 1 of 1)	15	80431571	80438603	7033	2	-18819	Gm31369	predicted gene, 31369	NA	NA	NA	NA	NA	NA
chr3	65957092	65959039	1948	-0.779651	0.0135066	0.561167	-0.676687	0.0322087	0.999943	Promoter (<=1kb)	3	65946151	65958162	12012	2	0	Ccnl1	cyclin L1	0.0521817	0.670437	0.998983	0.0486761	0.791735	0.999222
chr2	144555403	144556689	1287	-0.799075	0.0135314	0.561167	-0.572704	0.0775377	0.999943	Promoter (<=1kb)	2	144556229	144568027	11799	1	0	Sec23b	SEC23 homolog B, COPII coat complex component	0.267264	0.00773641	0.215868	0.575222	0.000121782	0.00905896
chr4	116220601	116222328	1728	-0.792296	0.0135315	0.561167	-0.432547	0.178039	0.999943	Promoter (<=1kb)	4	116221618	116259576	37959	1	0	Pik3r3	phosphoinositide-3-kinase regulatory subunit 3	-0.251126	0.723474	0.999222	1.34807	0.153344	0.841555
chr5	120938279	120938655	377	2.15302	0.0135447	0.561167	0.596787	0.483482	0.999943	Downstream (1-2kb)	5	120914536	120921652	7117	1	23743	Oas1d	2'-5' oligoadenylate synthetase 1D	NA	NA	NA	NA	NA	NA
chr2	30048226	30049266	1041	0.93175	0.0135538	0.561167	0.523369	0.170053	0.999943	Promoter (<=1kb)	2	30031546	30048881	17336	2	0	Wdr34	WD repeat domain 34	0.351215	0.445639	0.987119	-0.586434	0.323649	0.957993
chr1	130462050	130463268	1219	-1.00238	0.0135666	0.561167	-0.18313	0.656762	0.999943	Promoter (<=1kb)	1	130439027	130462744	23718	2	0	Cd55	CD55 molecule, decay accelerating factor for complement	-0.312996	0.634506	0.99894	-1.26721	0.0509325	0.589764
chr13	109685142	109686597	1456	-0.874875	0.0135705	0.561167	-0.0180287	0.959889	0.999943	Promoter (<=1kb)	13	109686156	109951474	265319	1	0	Pde4d	phosphodiesterase 4D, cAMP specific	0.325334	0.149602	0.83688	1.39961	1.12044e-08	2.67985e-06
chr9	14859970	14860659	690	1.70451	0.0135872	0.561167	0.418849	0.550892	0.999943	Promoter (<=1kb)	9	14860210	14870789	10580	1	0	Gpr83	G protein-coupled receptor 83	-0.780424	0.673733	0.998983	2.63031	0.382987	0.974488
chr17	23519760	23520171	412	1.99055	0.013589	0.561167	1.7094	0.0376189	0.999943	Distal Intergenic	17	23550799	23565291	14493	1	-30628	6330415G19Rik	RIKEN cDNA 6330415G19 gene	NA	NA	NA	NA	NA	NA
chr7	112114549	112114755	207	2.68828	0.0135895	0.561167	2.36711	0.0388763	0.999943	Downstream (1-2kb)	7	112116017	112159057	43041	2	44302	Dkk3	dickkopf WNT signaling pathway inhibitor 3	NA	NA	NA	NA	NA	NA
chr13	81941830	81942119	290	2.29477	0.0136028	0.561167	1.42878	0.132698	0.999943	Distal Intergenic	13	81791977	81793668	1692	1	149853	Cetn3	centrin 3	-0.0114669	0.911858	0.999304	-0.137268	0.411263	0.979559
chr5	104570831	104572464	1634	-0.828856	0.0136128	0.561167	-0.659877	0.0509072	0.999943	Distal Intergenic	5	104541225	104553499	12275	1	29606	NA	NA	NA	NA	NA	NA	NA	NA	NA
chr3	106123459	106123808	350	2.11397	0.0136158	0.561167	1.6883	0.0501645	0.999943	Promoter (1-2kb)	3	106122454	106128547	6094	1	1005	Chia1	chitinase, acidic 1	NA	NA	NA	NA	NA	NA
chr1	98094698	98096107	1410	-0.747515	0.0136167	0.561167	-0.410504	0.178172	0.999943	Promoter (<=1kb)	1	97821094	98095621	274528	2	0	Pam	peptidylglycine alpha-amidating monooxygenase	-0.0898485	0.539572	0.994802	-0.479316	0.00221229	0.0904234
chr14	61834365	61835030	666	1.38639	0.0136224	0.561167	1.06768	0.0591379	0.999943	Distal Intergenic	14	61602839	61682373	79535	2	-151992	Dleu2	deleted in lymphocytic leukemia, 2	-0.25156	0.150773	0.838641	0.110659	0.506965	0.993894
chr18	12536665	12537034	370	2.29929	0.0136243	0.561167	1.41941	0.158589	0.999943	Intron (ENSMUST00000092070.12/16774, intron 55 of 74)	18	12504199	12583013	78815	1	32466	Lama3	laminin, alpha 3	NA	NA	NA	NA	NA	NA
chr2	103795772	103797955	2184	-0.755221	0.0136255	0.561167	-0.493738	0.107271	0.999943	Promoter (<=1kb)	2	103762941	103797649	34709	2	0	Caprin1	cell cycle associated protein 1	0.100551	0.241327	0.91964	0.0690941	0.624787	0.998813
chr15	78947551	78948493	943	0.847549	0.0136335	0.561167	0.264265	0.442452	0.999943	Promoter (<=1kb)	15	78947724	78968842	21119	1	0	Triobp	TRIO and F-actin binding protein	0.0320466	0.765146	0.999222	0.252026	0.0898845	0.729567
chr1	107496614	107497603	990	-0.904591	0.0136404	0.561167	-0.49503	0.178226	0.999943	Distal Intergenic	1	107511423	107525598	14176	1	-13820	Serpinb2	serine (or cysteine) peptidase inhibitor, clade B, member 2	0.829454	0.124533	0.801533	-0.791412	0.040208	0.534837
chr11	98057459	98057842	384	1.77533	0.0136505	0.561167	0.867145	0.237875	0.999943	Distal Intergenic	11	98036623	98053462	16840	2	-3997	Stac2	SH3 and cysteine rich domain 2	-0.287237	0.0851799	0.716154	-1.76102	1.8044e-13	1.13457e-10
chr2	32950794	32952278	1485	1.35885	0.0136513	0.561167	0.188369	0.733561	0.999943	Exon (ENSMUST00000028132.13/227738, exon 9 of 25)	2	32954236	32959906	5671	2	7628	Lrsam1	leucine rich repeat and sterile alpha motif containing 1	0.00195491	0.986448	0.999378	-0.370733	0.0677444	0.659027
chr6	67375704	67376593	890	-0.839897	0.0136585	0.561167	-0.439706	0.200609	0.999943	Promoter (<=1kb)	6	67292018	67376188	84171	2	0	Il12rb2	interleukin 12 receptor, beta 2	0.503676	0.085675	0.717043	-0.524162	0.12987	0.809616
chr15	25983749	25985472	1724	-0.815485	0.0136769	0.561167	-0.651957	0.0492788	0.999943	Promoter (<=1kb)	15	25984366	25990464	6099	1	0	Zfp622	zinc finger protein 622	-0.0469272	0.599614	0.9976	0.266055	0.0967001	0.746943
chr1	43913047	43913460	414	1.87703	0.0136875	0.561167	0.67127	0.38606	0.999943	Distal Intergenic	1	43933647	43949405	15759	1	-20187	Tpp2	tripeptidyl peptidase II	-0.0786931	0.274075	0.938165	0.0346631	0.792738	0.999222
chr14	103098624	103100100	1477	-0.789598	0.0136932	0.561167	-0.448633	0.162494	0.999943	Promoter (<=1kb)	14	103080239	103099554	19316	2	0	Fbxl3	F-box and leucine-rich repeat protein 3	-0.0708035	0.414362	0.980368	0.0329186	0.829995	0.999222
chr2	172393354	172394202	849	-0.85152	0.013696	0.561167	-0.72402	0.0373057	0.999943	Promoter (<=1kb)	2	172393794	172429554	35761	1	0	Cass4	Cas scaffolding protein family member 4	0.214874	0.146059	0.831945	0.376563	0.0590857	0.625558
chr4	145450394	145450595	202	1.84655	0.0136975	0.561167	2.14299	0.00940822	0.801715	Exon (ENSMUST00000120870.1/ENSMUST00000120870.1, exon 3 of 3)	4	145464204	145465487	1284	1	-13609	Smarca5-ps	SWI/SNF related, matrix associated, actin depenent ragulator of chromatin, subfamily a, member 5, pseudogene	0.0357051	0.954473	0.999304	0.334252	0.724156	0.999222
chr2	148680405	148681957	1553	-0.737233	0.0137257	0.561656	-0.533142	0.0753937	0.999943	Promoter (<=1kb)	2	148681023	148692949	11927	1	0	Gzf1	GDNF-inducible zinc finger protein 1	0.146489	0.169916	0.860634	0.169265	0.316432	0.954806
chr4	131459124	131459419	296	2.31193	0.0137283	0.561656	2.01732	0.0452622	0.999943	Distal Intergenic	4	131793599	131798370	4772	2	338951	Ptpru	protein tyrosine phosphatase, receptor type, U	1.81847	0.219013	0.905355	1.01492	0.542545	0.994884
chr2	91097843	91099044	1202	1.06435	0.013743	0.561827	0.312494	0.474224	0.999943	Promoter (1-2kb)	2	91096780	91113315	16536	1	1063	Spi1	spleen focus forming virus (SFFV) proviral integration oncogene	-0.0551186	0.472258	0.990045	0.10047	0.45998	0.989165
chr13	74616922	74618062	1141	-0.854359	0.0137513	0.561827	-0.621309	0.0766814	0.999943	Exon (ENSMUST00000221389.1/ENSMUST00000221389.1, exon 1 of 11)	13	74639568	74693201	53634	1	-21506	Erap1	endoplasmic reticulum aminopeptidase 1	0.0800233	0.344245	0.964415	0.141343	0.314919	0.954101
chr10	18234550	18235655	1106	-0.739779	0.0137828	0.561837	-0.681553	0.0237585	0.999943	Promoter (<=1kb)	10	18213676	18234996	21321	2	0	Ccdc28a	coiled-coil domain containing 28A	0.10141	0.713168	0.999222	-0.937798	0.0411565	0.539735
chr15	33082660	33083952	1293	-0.87582	0.0137848	0.561837	-0.49154	0.171607	0.999943	Promoter (<=1kb)	15	33083129	33594552	511424	1	0	Cpq	carboxypeptidase Q	-0.100934	0.638821	0.998973	-1.19008	0.000139234	0.0101164
chr3	106142577	106143050	474	1.59225	0.0137974	0.561837	2.40638	0.000306117	0.130439	Distal Intergenic	3	106148597	106149761	1165	2	6711	Chil3	chitinase-like 3	0.294021	0.416203	0.981196	3.77737	5.18917e-11	2.00602e-08
chr14	50061276	50062952	1677	-0.95058	0.0137986	0.561837	-0.482833	0.215215	0.999943	Exon (ENSMUST00000193092.1/ENSMUST00000193092.1, exon 1 of 1)	14	50083714	50084679	966	2	21727	Olfr726	olfactory receptor 726	NA	NA	NA	NA	NA	NA
chr16	17542411	17542990	580	1.38218	0.0137987	0.561837	0.578695	0.314257	0.999943	Downstream (1-2kb)	16	17527982	17531136	3155	2	-11275	Thap7	THAP domain containing 7	0.126076	0.347363	0.965772	-0.0475966	0.843382	0.999222
chr11	105927138	105927640	503	1.35041	0.0138192	0.562289	0.306108	0.57484	0.999943	3' UTR	11	105935489	105936177	689	2	8537	Cyb561	cytochrome b-561	-1.63947	0.009533	0.245827	-2.51018	0.0321288	0.483124
chr4	88721766	88722698	933	-0.86554	0.0138444	0.56293	-0.391217	0.266845	0.999943	Promoter (<=1kb)	4	88718292	88722465	4174	2	0	Klhl9	kelch-like 9	0.0376685	0.764203	0.999222	0.160252	0.352071	0.966928
chr8	122355778	122356362	585	1.50095	0.013873	0.563707	0.769461	0.216721	0.999943	Intron (ENSMUST00000127664.1/108148, intron 1 of 15)	8	122356967	122360746	3780	2	4384	Trhr2	thyrotropin releasing hormone receptor 2	NA	NA	NA	NA	NA	NA
chr15	82921207	82921426	220	2.07881	0.0138886	0.56396	0.0608351	0.943675	0.999943	Intron (ENSMUST00000229547.1/21411, intron 1 of 1)	15	82808436	82912134	103699	2	-9073	Tcf20	transcription factor 20	0.140451	0.0698161	0.665897	0.249363	0.0396043	0.531616
chr8	128685124	128686610	1487	-0.785535	0.0139066	0.56411	-0.437792	0.172419	0.999943	Promoter (<=1kb)	8	128685654	128733200	47547	1	0	Itgb1	integrin beta 1 (fibronectin receptor beta)	0.00885796	0.910582	0.999304	-0.362343	0.00202398	0.0847005
chr12	76764989	76766236	1248	-0.914191	0.0139141	0.56411	-0.225419	0.545318	0.999943	Promoter (<=1kb)	12	76765589	76920659	155071	1	0	Fntb	farnesyltransferase, CAAX box, beta	-0.0178274	0.954258	0.999304	-0.87682	0.0896069	0.728798
chr12	111004948	111005412	465	1.77062	0.0139248	0.56411	2.67428	0.00029262	0.127407	Intron (ENSMUST00000221849.1/77878, intron 1 of 2)	12	110994398	111013869	19472	1	10550	6030440G07Rik	RIKEN cDNA 6030440G07 gene	NA	NA	NA	NA	NA	NA
chr6	4086186	4087311	1126	-0.793814	0.0139302	0.56411	-0.569505	0.0785788	0.999943	Promoter (<=1kb)	6	4076899	4086972	10074	2	0	Bet1	Bet1 golgi vesicular membrane trafficking protein	0.23348	0.189534	0.883769	0.479498	0.0375428	0.519212
chr9	38717836	38719836	2001	-0.983443	0.0139622	0.565025	-0.290099	0.46921	0.999943	Promoter (<=1kb)	9	38718268	38743337	25070	1	0	Vwa5a	von Willebrand factor A domain containing 5A	0.0264724	0.779791	0.999222	0.348672	0.0117299	0.28015
chr11	80602098	80602362	265	2.77953	0.0139786	0.565304	-1.36452	0.272247	0.999943	Intron (ENSMUST00000041065.13/338367, intron 16 of 21)	11	80507410	80509106	1697	2	-92992	C030013C21Rik	RIKEN cDNA C030013C21 gene	NA	NA	NA	NA	NA	NA
chr5	24604759	24605002	244	1.63971	0.0140015	0.565479	1.0089	0.1428	0.999943	Promoter (2-3kb)	5	24592622	24602012	9391	2	-2747	Smarcd3	SWI/SNF related, matrix associated, actin dependent regulator of chromatin, subfamily d, member 3	-1.96492	0.0138396	0.306384	-2.80309	0.0714398	0.671961
chr4	117467857	117468391	535	1.83928	0.0140068	0.565479	2.09055	0.0083351	0.755418	Intron (ENSMUST00000030439.14/66743, intron 2 of 14)	4	117490235	117495011	4777	2	26620	Rnf220	ring finger protein 220	-0.0215626	0.825013	0.999222	-0.191506	0.205221	0.89725
chr12	20231388	20232359	972	1.2862	0.0140268	0.565479	0.954611	0.073835	0.999943	Intron (ENSMUST00000232183.1/ENSMUST00000232183.1, intron 1 of 1)	12	20804381	20815779	11399	2	583420	1700030C10Rik	RIKEN cDNA 1700030C10 gene	NA	NA	NA	NA	NA	NA
chr9	123801378	123801928	551	1.45796	0.0140484	0.565479	0.370043	0.535998	0.999943	Intron (ENSMUST00000084715.13/17281, intron 15 of 18)	9	123806475	123811756	5282	1	-4547	Cxcr6	chemokine (C-X-C motif) receptor 6	-0.391632	0.409468	0.979559	-0.118964	0.874721	0.999222
chr6	108902263	108902494	232	1.65762	0.014074	0.565479	0.738204	0.297525	0.999943	Distal Intergenic	6	108852391	108855525	3135	1	49872	Edem1	ER degradation enhancer, mannosidase alpha-like 1	0.176095	0.0834083	0.711626	0.25702	0.0531911	0.600207
chr2	62459818	62461282	1465	-0.856601	0.0140744	0.565479	-0.232882	0.50532	0.999943	Exon (ENSMUST00000136879.1/ENSMUST00000136879.1, exon 2 of 5)	2	62476571	62480678	4108	2	19396	Gcg	glucagon	NA	NA	NA	NA	NA	NA
chr4	99120177	99121357	1181	-0.8226	0.0140764	0.565479	-0.693618	0.038868	0.999943	Promoter (<=1kb)	4	98936671	99120915	184245	2	0	Dock7	dedicator of cytokinesis 7	-0.00663734	0.942466	0.999304	-0.244909	0.0860434	0.718167
chr4	133085234	133085479	246	2.01931	0.0140928	0.565479	1.41406	0.0926268	0.999943	Distal Intergenic	4	133066249	133072063	5815	1	18985	Ahdc1	AT hook, DNA binding motif, containing 1	-0.098061	0.501846	0.993616	-0.246291	0.234367	0.915059
chr13	18799957	18801256	1300	-0.89801	0.0141002	0.565479	-0.156827	0.668721	0.999943	Intron (ENSMUST00000072961.5/218035, intron 7 of 28)	13	18779843	18827655	47813	1	20114	Vps41	VPS41 HOPS complex subunit	0.0464997	0.556065	0.99581	0.0357932	0.796722	0.999222
chr13	81657195	81658967	1773	-0.772542	0.0141016	0.565479	-0.502457	0.110993	0.999943	Promoter (<=1kb)	13	81657663	81672871	15209	1	0	Lysmd3	LysM, putative peptidoglycan-binding, domain containing 3	0.286811	0.0410656	0.53922	0.540533	0.00145203	0.0658656
chr16	55838360	55839471	1112	-0.838604	0.0141074	0.565479	-0.450259	0.189009	0.999943	Promoter (<=1kb)	16	55811375	55838899	27525	2	0	Nfkbiz	nuclear factor of kappa light polypeptide gene enhancer in B cells inhibitor, zeta	0.215189	0.131024	0.811582	0.0986909	0.613398	0.998648
chr19	5050075	5051288	1214	1.09151	0.0141133	0.565479	0.208554	0.643226	0.999943	Promoter (<=1kb)	19	5050481	5057071	6591	1	0	Rin1	Ras and Rab interactor 1	-0.206023	0.580638	0.996894	-0.601537	0.353798	0.96741
chr3	127894555	127896806	2252	-0.756301	0.0141174	0.565479	-0.469995	0.127949	0.999943	Promoter (<=1kb)	3	127869058	127896324	27267	2	0	Fam241a	family with sequence similarity 241, member A	NA	NA	NA	NA	NA	NA
chr7	64088190	64088776	587	1.43306	0.0141225	0.565479	0.639832	0.2816	0.999943	Distal Intergenic	7	64153835	64269775	115941	1	-65059	Trpm1	transient receptor potential cation channel, subfamily M, member 1	-1.09145	0.353271	0.96741	-1.00728	0.635796	0.99894
chr13	67525539	67527352	1814	-0.780508	0.0141346	0.565479	-0.489151	0.125791	0.999943	Promoter (<=1kb)	13	67515781	67526177	10397	2	0	Zfp87	zinc finger protein 87	-0.114203	0.465655	0.989213	0.15186	0.498663	0.993033
chr10	40419000	40419424	425	2.07511	0.0141346	0.565479	2.37444	0.00870908	0.765091	Intron (ENSMUST00000216736.1/78334, intron 2 of 11)	10	40349526	40482101	132576	1	69474	Cdk19	cyclin-dependent kinase 19	0.0742201	0.460892	0.989213	0.412818	0.00154801	0.0694609
chr15	83447881	83448326	446	1.53176	0.0141641	0.565905	0.544443	0.399853	0.999943	Intron (ENSMUST00000171436.7/23970, intron 1 of 10)	15	83376122	83432824	56703	2	-15057	Pacsin2	protein kinase C and casein kinase substrate in neurons 2	-0.0334447	0.631475	0.998813	0.13349	0.285007	0.943848
chr5	142841872	142842764	893	1.29895	0.0141642	0.565905	0.729363	0.17733	0.999943	Distal Intergenic	5	142754789	142817662	62874	2	-24210	Tnrc18	trinucleotide repeat containing 18	0.0470751	0.50869	0.993894	0.0984934	0.371033	0.970923
chr2	104589656	104591153	1498	-0.77223	0.0142044	0.5666	-0.511247	0.105032	0.999943	Promoter (<=1kb)	2	104590523	104665429	74907	1	0	Cstf3	cleavage stimulation factor, 3' pre-RNA, subunit 3	-0.0284722	0.818593	0.999222	-0.010155	0.957998	0.999304
chr5	128600566	128601191	626	1.55831	0.0142093	0.5666	-0.125783	0.849351	0.999943	Promoter (<=1kb)	5	128579106	128600687	21582	2	0	Fzd10os	frizzled class receptor 10, opposite strand	NA	NA	NA	NA	NA	NA
chr14	13360897	13362474	1578	-0.861359	0.0142101	0.5666	-0.271604	0.439597	0.999943	Intron (ENSMUST00000070323.11/72003, intron 2 of 5)	14	13425737	13616340	190604	1	-63263	Synpr	synaptoporin	NA	NA	NA	NA	NA	NA
chrX	160993992	160995587	1596	-0.774055	0.0142299	0.567011	-0.748421	0.0182021	0.999943	Promoter (<=1kb)	20	160784308	160994704	210397	2	0	Cdkl5	cyclin-dependent kinase-like 5	-0.0174475	0.954265	0.999304	0.207451	0.667325	0.998983
chr13	113209719	113209989	271	2.27986	0.0142532	0.567514	0.657964	0.493775	0.999943	Promoter (<=1kb)	13	113209659	113218098	8440	1	60	Esm1	endothelial cell-specific molecule 1	NA	NA	NA	NA	NA	NA
chr2	144009163	144011647	2485	-0.750633	0.0142616	0.567514	-0.60432	0.0487033	0.999943	Promoter (<=1kb)	2	143947395	144011263	63869	2	0	Rrbp1	ribosome binding protein 1	-0.132398	0.120569	0.79546	0.199879	0.0701671	0.667779
chr2	136890582	136892648	2067	-0.774361	0.0143062	0.568089	-0.557545	0.0780698	0.999943	Promoter (<=1kb)	2	136873780	136891382	17603	2	0	Mkks	McKusick-Kaufman syndrome	0.350577	0.417959	0.981889	-0.384864	0.453955	0.988361
chr10	112928374	112929439	1066	-0.839786	0.0143123	0.568089	-0.666848	0.0523333	0.999943	Promoter (<=1kb)	10	112925430	112928995	3566	2	0	Atxn7l3b	ataxin 7-like 3B	0.074983	0.462096	0.989213	0.344955	0.0135583	0.303266
chr6	83070360	83070907	548	1.42056	0.0143194	0.568089	1.21026	0.0416521	0.999943	Promoter (<=1kb)	6	83068591	83070293	1703	2	-67	Tlx2	T cell leukemia, homeobox 2	NA	NA	NA	NA	NA	NA
chr2	29052488	29055374	2887	0.86475	0.0143311	0.568089	0.776123	0.0290107	0.999943	Promoter (<=1kb)	2	28926949	29055024	128076	2	0	Cfap77	cilia and flagella associated protein 77	0.128854	0.945941	0.999304	2.93559	0.257249	0.928324
chr13	85288060	85290010	1951	-0.725811	0.0143318	0.568089	-0.626403	0.0349614	0.999943	Promoter (<=1kb)	13	85214780	85289029	74250	2	0	Rasa1	RAS p21 protein activator 1	-0.0752421	0.405592	0.979201	0.036095	0.818189	0.999222
chr18	42261313	42262748	1436	-0.75751	0.0143342	0.568089	-0.281675	0.363757	0.999943	Promoter (<=1kb)	18	42202298	42262194	59897	2	0	Lars	leucyl-tRNA synthetase	0.0100306	0.9246	0.999304	-0.0708747	0.624569	0.998813
chr2	134874829	134875012	184	3.70049	0.0143427	0.568089	3.58053	0.0185837	0.999943	Intron (ENSMUST00000131552.4/18795, intron 2 of 32)	2	134786530	135399675	613146	1	88299	Plcb1	phospholipase C, beta 1	0.368199	0.147438	0.833708	2.22682	1.07537e-18	1.19457e-15
chr7	64078435	64079112	678	0.930581	0.014378	0.569064	0.861056	0.0241681	0.999943	Distal Intergenic	7	64153835	64269775	115941	1	-74723	Trpm1	transient receptor potential cation channel, subfamily M, member 1	-1.09145	0.353271	0.96741	-1.00728	0.635796	0.99894
chr1	178336020	178338447	2428	-0.72406	0.0143864	0.569064	-0.475515	0.10819	0.999943	Promoter (<=1kb)	1	178323074	178337728	14655	2	0	Hnrnpu	heterogeneous nuclear ribonucleoprotein U	-0.0258881	0.725025	0.999222	0.0799152	0.545317	0.995019
chr13	67483332	67484880	1549	-0.82062	0.014422	0.569585	-0.306363	0.364679	0.999943	Promoter (<=1kb)	13	67471513	67484225	12713	2	0	Zfp874b	zinc finger protein 874b	-0.111805	0.700852	0.999222	-0.411603	0.392292	0.976056
chr11	17952909	17954408	1500	-0.76675	0.0144268	0.569585	-0.647026	0.0392741	0.999943	Promoter (<=1kb)	11	17953970	17959578	5609	1	0	Etaa1os	Ewing tumor-associated antigen 1, opposite strand	-2.94902	0.0442443	0.5565	0.252084	0.950688	0.999304
chr18	40439497	40441340	1844	-0.860424	0.014431	0.569585	-0.136924	0.696591	0.999943	Exon (ENSMUST00000237648.1/ENSMUST00000237648.1, exon 1 of 3)	18	40408085	40531630	123546	1	31412	Kctd16	potassium channel tetramerisation domain containing 16	NA	NA	NA	NA	NA	NA
chr9	58401537	58402148	612	1.43304	0.0144378	0.569585	0.982426	0.0967988	0.999943	Distal Intergenic	9	58370504	58374183	3680	1	31033	1700072B07Rik	RIKEN cDNA 1700072B07 gene	NA	NA	NA	NA	NA	NA
chr15	80076718	80076999	282	1.47898	0.0144479	0.569607	0.0732925	0.902597	0.999943	Promoter (1-2kb)	15	80078498	80078591	94	2	1592	Snord83b	small nucleolar RNA, C/D box 83B	-0.0996378	0.729237	0.999222	0.174798	0.681539	0.999097
chr8	120162342	120162762	421	1.55317	0.0144676	0.569669	0.48168	0.453559	0.999943	3' UTR	8	120155864	120161386	5523	1	6478	6430548M08Rik	RIKEN cDNA 6430548M08 gene	NA	NA	NA	NA	NA	NA
chr2	151038449	151040032	1584	-0.801729	0.0144686	0.569669	-0.558719	0.0906323	0.999943	Promoter (<=1kb)	2	151029685	151039398	9714	2	0	Nanp	N-acetylneuraminic acid phosphatase	NA	NA	NA	NA	NA	NA
chr1	85626149	85626328	180	1.7581	0.0144804	0.569754	0.294506	0.69059	0.999943	Exon (ENSMUST00000080204.10/434484, exon 8 of 17)	1	85632478	85644942	12465	1	-6150	Sp140	Sp140 nuclear body protein	0.189409	0.20136	0.894505	0.625315	0.000257842	0.0166956
chr11	87073413	87074798	1386	1.07543	0.0144898	0.569754	0.811105	0.0665662	0.999943	Promoter (<=1kb)	11	87033867	87074062	40196	2	0	Gdpd1	glycerophosphodiester phosphodiesterase domain containing 1	-0.0160905	0.965661	0.999304	-1.93924	9.18293e-05	0.00718367
chr3	101513866	101514179	314	2.20957	0.0145233	0.570694	1.39424	0.122513	0.999943	Distal Intergenic	3	101576316	101577560	1245	2	63381	Atp1a1	ATPase, Na+/K+ transporting, alpha 1 polypeptide	-0.000963426	0.989281	0.999451	0.15661	0.212614	0.90246
chr9	42688315	42688631	317	2.13543	0.0145355	0.570797	0.328977	0.710838	0.999943	Intron (ENSMUST00000114865.7/110637, intron 3 of 20)	9	42520412	42808699	288288	2	120068	Grik4	glutamate receptor, ionotropic, kainate 4	NA	NA	NA	NA	NA	NA
chr11	120799958	120800654	697	1.13399	0.0145905	0.572308	0.450775	0.331526	0.999943	Distal Intergenic	11	120789201	120796403	7203	2	-3555	Dus1l	dihydrouridine synthase 1-like (S. cerevisiae)	-0.0664769	0.592593	0.9976	-0.232266	0.247011	0.92389
chr1	52793529	52794041	513	1.46112	0.0146006	0.572308	0.228855	0.701859	0.999943	Promoter (1-2kb)	1	52790056	52795048	4993	2	1007	Inpp1	inositol polyphosphate-1-phosphatase	0.0478305	0.814591	0.999222	0.46642	0.0771865	0.693606
chr18	88971243	88972597	1355	-0.83548	0.0146156	0.572308	-0.30039	0.381161	0.999943	Promoter (<=1kb)	18	88972030	88972110	81	1	0	Mir6359	microRNA 6359	NA	NA	NA	NA	NA	NA
chr14	62292393	62293213	821	1.55046	0.0146171	0.572308	0.753249	0.247324	0.999943	Promoter (<=1kb)	14	62276231	62292963	16733	2	0	Dleu7	deleted in lymphocytic leukemia, 7	NA	NA	NA	NA	NA	NA
chr15	102966540	102967096	557	1.36648	0.014631	0.572308	1.08311	0.0561544	0.999943	Promoter (<=1kb)	15	102966796	102971893	5098	1	0	Hoxc10	homeobox C10	NA	NA	NA	NA	NA	NA
chr6	32587622	32588849	1228	1.09979	0.0146401	0.572308	1.00462	0.0313809	0.999943	Promoter (<=1kb)	6	32144268	32588192	443925	2	0	Plxna4	plexin A4	-0.539382	0.38017	0.973217	-3.2077	0.00245205	0.0977847
chr3	108977429	108977927	499	1.5399	0.0146487	0.572308	0.26464	0.677396	0.999943	Intron (ENSMUST00000046924.9/329739, intron 10 of 10)	3	108941311	108960688	19378	1	36118	Henmt1	HEN1 methyltransferase homolog 1 (Arabidopsis)	-1.51895	0.205966	0.898083	0.811193	0.704083	0.999222
chr12	112722120	112723047	928	1.01609	0.0146568	0.572308	0.749783	0.0741331	0.999943	Promoter (<=1kb)	12	112722174	112746592	24419	1	0	Cep170b	centrosomal protein 170B	0.047141	0.77979	0.999222	-1.46179	1.31431e-09	3.86468e-07
chr5	64601702	64602489	788	1.62377	0.0146603	0.572308	1.12611	0.0914741	0.999943	Promoter (<=1kb)	5	64595228	64603160	7933	2	671	Gm3716	predicted gene 3716	NA	NA	NA	NA	NA	NA
chr14	72377374	72377601	228	2.42061	0.014694	0.57233	0.761712	0.427507	0.999943	Distal Intergenic	14	72561447	72564718	3272	2	187117	Fndc3a	fibronectin type III domain containing 3A	0.0494017	0.719162	0.999222	0.761903	7.59548e-05	0.00611406
chrX	129749268	129751364	2097	-0.798033	0.0147008	0.57233	-0.396924	0.226359	0.999943	Promoter (<=1kb)	20	129749742	130180471	430730	1	0	Diaph2	diaphanous related formin 2	-0.00781604	0.921244	0.999304	0.443357	0.000338922	0.0209419
chr3	158061064	158062538	1475	-0.968437	0.0147029	0.57233	-0.162728	0.682247	0.999943	Promoter (<=1kb)	3	158062278	158066546	4269	1	0	Lrrc40	leucine rich repeat containing 40	0.102243	0.521761	0.993894	-0.284946	0.259715	0.929267
chr7	12508318	12508511	194	2.40548	0.014706	0.57233	2.23247	0.0316664	0.999943	Distal Intergenic	7	12512517	12556323	43807	1	-4006	2900092C05Rik	RIKEN cDNA 2900092C05 gene	NA	NA	NA	NA	NA	NA
chr4	147408380	147408988	609	1.36765	0.0147113	0.57233	0.678807	0.24288	0.999943	Distal Intergenic	4	147492417	147513486	21070	1	-83429	Zfp982	zinc finger protein 982	NA	NA	NA	NA	NA	NA
chr1	144242388	144244187	1800	-0.870388	0.0147184	0.57233	-0.0163527	0.963689	0.999943	3' UTR	1	144244673	144249027	4355	2	4840	Rgs1	regulator of G-protein signaling 1	0.497317	0.152839	0.840795	-0.73133	0.256033	0.928324
chr16	91655983	91656218	236	1.78041	0.0147548	0.57337	1.40367	0.0640796	0.999943	Exon (ENSMUST00000117633.7/20658, exon 3 of 12)	16	91659943	91679192	19250	1	-3725	Son	Son DNA binding protein	-0.104413	0.117975	0.79058	0.0840694	0.462019	0.989213
chr10	111472849	111473920	1072	-0.765543	0.014787	0.573522	-0.444084	0.157396	0.999943	Promoter (<=1kb)	10	111473223	111496884	23662	1	0	Nap1l1	nucleosome assembly protein 1-like 1	0.0240359	0.791691	0.999222	-0.486885	0.000637525	0.0345646
chr8	12985050	12985433	384	2.02149	0.0147954	0.573522	1.88704	0.0234953	0.999943	Promoter (<=1kb)	8	12984296	13020505	36210	1	754	Mcf2l	mcf.2 transforming sequence-like	0.333774	0.132811	0.81334	0.305502	0.335655	0.961708
chr3	135211738	135213389	1652	-0.865568	0.0147969	0.573522	-0.656293	0.0654112	0.999943	Promoter (<=1kb)	3	135212537	135273611	61075	1	0	Cenpe	centromere protein E	-0.38309	0.287077	0.944528	-1.60079	0.00166488	0.0733252
chr7	58676639	58677797	1159	-0.96184	0.0147972	0.573522	-0.226318	0.568072	0.999943	Intron (ENSMUST00000168747.2/11982, intron 1 of 20)	7	58658246	58829420	171175	1	18393	Atp10a	ATPase, class V, type 10A	-0.067144	0.611784	0.998552	0.8264	3.24457e-05	0.00298142
chr7	130069626	130069880	255	2.32969	0.0148473	0.575009	2.47501	0.0111292	0.880139	Distal Intergenic	7	130163608	130167884	4277	2	98004	Fgfr2	fibroblast growth factor receptor 2	NA	NA	NA	NA	NA	NA
chr8	90390601	90392104	1504	-0.955736	0.0148642	0.575009	-0.376874	0.339849	0.999943	Distal Intergenic	8	90247040	90348343	101304	2	-42258	Tox3	TOX high mobility group box family member 3	-1.21634	0.32146	0.956167	-3.99759	0.0622747	0.638154
chrX	77510236	77512342	2107	-0.822991	0.0148694	0.575009	-0.717666	0.0363274	0.999943	Promoter (<=1kb)	20	77511013	77662983	151971	1	0	Tbl1x	transducin (beta)-like 1 X-linked	0.0586579	0.505988	0.993894	0.02039	0.887661	0.999222
chr14	115040309	115042908	2600	-0.770613	0.0148829	0.575009	-0.579169	0.0676725	0.999943	Promoter (<=1kb)	14	115043671	115043754	84	1	-763	Mir17	microRNA 17	NA	NA	NA	NA	NA	NA
chr8	91312481	91314091	1611	-0.763629	0.0149043	0.575009	-0.410596	0.191063	0.999943	Promoter (<=1kb)	8	91217030	91313262	96233	2	0	Rpgrip1l	Rpgrip1-like	0.0191557	0.930163	0.999304	-0.196137	0.525742	0.993894
chr11	120767118	120767810	693	1.72752	0.0149132	0.575009	0.335088	0.635125	0.999943	Exon (ENSMUST00000118124.1/ENSMUST00000118124.1, exon 7 of 8)	11	120780746	120784185	3440	2	16375	Rfng	RFNG O-fucosylpeptide 3-beta-N-acetylglucosaminyltransferase	-0.1182	0.471912	0.990045	0.013321	0.957946	0.999304
chr19	37559249	37559691	443	2.04715	0.0149312	0.575009	1.44479	0.0965869	0.999943	Intron (ENSMUST00000238954.1/107371, intron 2 of 22)	19	37550459	37683255	132797	1	8790	Exoc6	exocyst complex component 6	0.0725303	0.402342	0.978632	0.27865	0.0653857	0.650642
chr4	136122959	136124033	1075	0.863327	0.0149323	0.575009	0.376864	0.286269	0.999943	Distal Intergenic	4	136143497	136145392	1896	1	-19464	Id3	inhibitor of DNA binding 3	0.414791	0.124678	0.801645	1.32396	0.00102626	0.0504183
chrX	107815484	107816929	1446	-0.759681	0.0149326	0.575009	-0.683874	0.0299383	0.999943	Promoter (<=1kb)	20	107816477	107870559	54083	1	0	Tent5d	terminal nucleotidyltransferase 5D	NA	NA	NA	NA	NA	NA
chr12	80083265	80084124	860	1.4405	0.0149383	0.575009	0.636256	0.291738	0.999943	Distal Intergenic	12	80108756	80112994	4239	2	28870	Zfp36l1	zinc finger protein 36, C3H type-like 1	0.101726	0.156661	0.845563	0.123836	0.318961	0.955542
chr4	129120612	129121604	993	1.19301	0.0149416	0.575009	0.831706	0.0924671	0.999943	Promoter (<=1kb)	4	129111576	129121291	9716	2	0	Hpca	hippocalcin	-0.640359	0.59398	0.9976	-2.60967	0.242866	0.92102
chr3	117868203	117869630	1428	-0.769336	0.0149801	0.57594	-0.552088	0.0815552	0.999943	Promoter (<=1kb)	3	117781647	117868936	87290	2	0	Snx7	sorting nexin 7	-0.0519642	0.822813	0.999222	-0.533149	0.154191	0.842231
chr4	56134298	56134761	464	2.02925	0.0149924	0.57594	0.334924	0.694933	0.999943	Distal Intergenic	4	55527143	55532466	5324	2	-601832	Klf4	Kruppel-like factor 4 (gut)	0.027524	0.861236	0.999222	-0.317995	0.0129544	0.29703
chr9	88858434	88859414	981	-0.799313	0.0149947	0.57594	-0.645738	0.050272	0.999943	Promoter (<=1kb)	9	88840236	88858866	18631	2	0	9330159M07Rik	RIKEN cDNA 9330159M07 gene	NA	NA	NA	NA	NA	NA
chr5	86171975	86173513	1539	-0.747337	0.015006	0.576001	-0.536652	0.0819855	0.999943	Promoter (<=1kb)	5	86109287	86172803	63517	2	0	Uba6	ubiquitin-like modifier activating enzyme 6	0.147522	0.227047	0.909412	0.0807236	0.657775	0.998983
chr19	47374610	47374906	297	1.72023	0.0150303	0.576565	0.594732	0.400033	0.999943	Intron (ENSMUST00000081619.9/14218, intron 3 of 14)	19	47363609	47410359	46751	2	35453	Sh3pxd2a	SH3 and PX domains 2A	0.215297	0.0652616	0.650313	-0.095814	0.611583	0.998552
chr4	6333693	6333964	272	2.66564	0.0150477	0.576859	1.45915	0.176762	0.999943	Distal Intergenic	4	6365650	6396284	30635	1	-31686	Sdcbp	syndecan binding protein	0.0320455	0.737506	0.999222	0.339627	0.0173587	0.348905
chr18	30272192	30273617	1426	-0.75385	0.0150582	0.576891	-0.535685	0.086019	0.999943	Promoter (<=1kb)	18	30272747	30348126	75380	1	0	Pik3c3	phosphatidylinositol 3-kinase catalytic subunit type 3	0.107489	0.36953	0.970666	0.0661573	0.730259	0.999222
chr4	3054830	3055560	731	1.09188	0.0150787	0.577306	1.14829	0.013309	0.96933	Distal Intergenic	4	3172083	3173003	921	1	-116523	Vmn1r2	vomeronasal 1 receptor 2	NA	NA	NA	NA	NA	NA
chr7	139388174	139389642	1469	-0.730666	0.0150965	0.577369	-0.5179	0.0851591	0.999943	Promoter (<=1kb)	7	139389109	139579652	190544	1	0	Inpp5a	inositol polyphosphate-5-phosphatase A	0.266545	0.0413458	0.540973	0.314298	0.1263	0.804206
chr9	92269594	92270747	1154	-0.909288	0.0151102	0.577369	-0.612505	0.102715	0.999943	Promoter (2-3kb)	9	92267258	92267361	104	2	-2233	Mir6386	microRNA 6386	-1.37414	0.396283	0.976697	-2.18284	0.585014	0.996894
chr6	21949159	21950689	1531	-0.726686	0.0151275	0.577369	-0.583609	0.0514269	0.999943	Promoter (<=1kb)	6	21949571	21976038	26468	1	0	Ing3	inhibitor of growth family, member 3	-0.0224943	0.848823	0.999222	0.615443	0.00145105	0.0658656
chr9	62777451	62777854	404	1.6371	0.0151275	0.577369	0.0582093	0.931854	0.999943	Intron (ENSMUST00000034774.8/319480, intron 28 of 29)	9	62791821	62811934	20114	2	34080	Fem1b	fem 1 homolog b	0.0450536	0.666856	0.998983	0.151746	0.336368	0.961721
chr5	86065105	86067057	1953	-0.707216	0.0151287	0.577369	-0.48639	0.0956035	0.999943	Promoter (<=1kb)	5	86012024	86065583	53560	2	0	Cenpc1	centromere protein C1	-0.147609	0.320249	0.95583	-0.273262	0.151272	0.839324
chr13	106811997	106814275	2279	-0.808741	0.0151558	0.578034	-0.345853	0.300079	0.999943	3' UTR	13	106811888	106836321	24434	2	22046	Ipo11	importin 11	0.052271	0.707739	0.999222	-0.144081	0.477039	0.99095
chr11	100362365	100363431	1067	1.09614	0.0151664	0.578066	0.888885	0.0480658	0.999943	Distal Intergenic	11	100347327	100356128	8802	2	-6237	Hap1	huntingtin-associated protein 1	-0.445638	0.12457	0.801533	0.217114	0.623903	0.998813
chr7	44570662	44571240	579	1.47401	0.0151943	0.578377	2.79143	9.11578e-06	0.0208776	Promoter (1-2kb)	7	44572380	44586862	14483	1	-1140	Napsa	napsin A aspartic peptidase	0.188434	0.177025	0.868543	0.366677	0.0560038	0.614806
chr2	30269689	30270684	996	0.959674	0.0152007	0.578377	0.710915	0.0738898	0.999943	Promoter (2-3kb)	2	30266863	30282098	15236	1	2826	Phyhd1	phytanoyl-CoA dioxygenase domain containing 1	-1.03855	0.601778	0.997604	-3.54533	0.226503	0.908704
chr14	120275170	120278120	2951	-0.768452	0.0152073	0.578377	-0.482731	0.128373	0.999943	Promoter (<=1kb)	14	120275669	120431697	156029	1	0	Mbnl2	muscleblind like splicing factor 2	-0.0668336	0.430986	0.983972	0.224623	0.108455	0.773433
chr11	81983279	81983614	336	1.73099	0.0152133	0.578377	0.515805	0.482302	0.999943	Exon (ENSMUST00000207942.1/ENSMUST00000207942.1, exon 6 of 6)	11	80880169	81968457	1088289	2	-14822	Asic2	acid-sensing (proton-gated) ion channel 2	NA	NA	NA	NA	NA	NA
chr9	110922558	110922992	435	1.71508	0.0152499	0.578945	0.425022	0.56061	0.999943	Distal Intergenic	9	110914739	110916861	2123	2	-5697	Fam240a	family with sequence similarity 240 member A	NA	NA	NA	NA	NA	NA
chr6	35177169	35178288	1120	-0.773989	0.0152767	0.578945	-0.586187	0.0665316	0.999943	Promoter (<=1kb)	6	35177421	35247596	70176	1	0	Nup205	nucleoporin 205	0.0794038	0.402987	0.978735	-0.242201	0.121699	0.796949
chr12	80356310	80356577	268	2.17203	0.0152803	0.578945	2.12686	0.0302841	0.999943	Intron (ENSMUST00000054145.7/320808, intron 7 of 8)	12	80366592	80376692	10101	2	20115	Dcaf5	DDB1 and CUL4 associated factor 5	0.0382493	0.643723	0.998973	0.250617	0.0650959	0.649568
chr15	81744931	81745977	1047	1.13957	0.0152807	0.578945	0.721801	0.126935	0.999943	Promoter (<=1kb)	15	81718790	81745530	26741	2	0	Rangap1	RAN GTPase activating protein 1	-0.097805	0.41026	0.979559	-0.307447	0.097638	0.749073
chr2	77280083	77281816	1734	-0.720501	0.0152928	0.578945	-0.586646	0.0485747	0.999943	Promoter (<=1kb)	2	77186555	77280592	94038	2	0	Sestd1	SEC14 and spectrin domains 1	0.0621538	0.472215	0.990045	0.254192	0.093683	0.739406
chr13	63430813	63432190	1378	-0.726867	0.0152953	0.578945	-0.614183	0.0414911	0.999943	Promoter (<=1kb)	13	63285043	63431724	146682	2	0	Fancc	Fanconi anemia, complementation group C	0.0160289	0.934402	0.999304	-0.0846327	0.792807	0.999222
chr1	172632370	172633521	1152	-0.731848	0.0152994	0.578945	-0.582823	0.053887	0.999943	Promoter (<=1kb)	1	172630764	172632962	2199	2	0	Dusp23	dual specificity phosphatase 23	0.241036	0.358023	0.968313	-0.134779	0.727141	0.999222
chr5	67821257	67822671	1415	-0.806035	0.0153059	0.578945	-0.227999	0.49376	0.999943	Intron (ENSMUST00000135930.7/11980, intron 1 of 35)	5	67812172	67815853	3682	2	-5404	Atp8a1	ATPase, aminophospholipid transporter (APLT), class I, type 8A, member 1	0.136469	0.12944	0.808846	0.490082	0.00121954	0.0574575
chr6	142345222	142346619	1398	-0.785617	0.015364	0.579215	-0.411343	0.205504	0.999943	Promoter (<=1kb)	6	142345654	142363257	17604	1	0	Pyroxd1	pyridine nucleotide-disulphide oxidoreductase domain 1	0.0809571	0.686884	0.999097	-0.143728	0.624799	0.998813
chr1	143701960	143703366	1407	-0.686089	0.0153957	0.579215	-0.49416	0.0815303	0.999943	Promoter (<=1kb)	1	143598800	143702893	104094	2	0	Cdc73	cell division cycle 73, Paf1/RNA polymerase II complex component	0.146373	0.129022	0.808589	0.0940104	0.57226	0.996575
chr11	95704021	95704683	663	1.68796	0.0154008	0.579215	0.342118	0.625746	0.999943	Intron (ENSMUST00000155531.1/432396, intron 1 of 1)	11	95712673	95772353	59681	1	-7990	Zfp652	zinc finger protein 652	0.0741276	0.410677	0.979559	0.320767	0.0114384	0.275605
chr1	193172952	193174282	1331	-0.699999	0.0154038	0.579215	-0.680802	0.0189309	0.999943	Promoter (<=1kb)	1	193173468	193176298	2831	1	0	A130010J15Rik	RIKEN cDNA A130010J15 gene	NA	NA	NA	NA	NA	NA
chr13	58551750	58552312	563	-1.14552	0.0154149	0.579215	-0.00665355	0.98884	0.999943	Intron (ENSMUST00000140760.1/114304, intron 2 of 3)	13	58545399	58558267	12869	2	5955	Slc28a3	solute carrier family 28 (sodium-coupled nucleoside transporter), member 3	NA	NA	NA	NA	NA	NA
chr11	101278361	101279376	1016	1.01173	0.0154221	0.579215	0.63326	0.130022	0.999943	Promoter (<=1kb)	11	101277968	101279114	1147	2	0	Coa3	cytochrome C oxidase assembly factor 3	-0.0226631	0.870601	0.999222	0.0397349	0.861557	0.999222
chr13	37108806	37109656	851	1.51529	0.015424	0.579215	0.872414	0.16299	0.999943	Distal Intergenic	13	36867178	37050244	183067	2	-58562	F13a1	coagulation factor XIII, A1 subunit	0.0818806	0.474795	0.990364	0.860087	5.8958e-11	2.26707e-08
chr4	145428224	145428877	654	1.75936	0.0154285	0.579215	1.51213	0.0434949	0.999943	Intron (ENSMUST00000143127.7/ENSMUST00000143127.7, intron 2 of 2)	4	145464204	145465487	1284	1	-35327	Smarca5-ps	SWI/SNF related, matrix associated, actin depenent ragulator of chromatin, subfamily a, member 5, pseudogene	0.0357051	0.954473	0.999304	0.334252	0.724156	0.999222
chr18	3113444	3113691	248	1.77828	0.0154307	0.579215	1.27335	0.102245	0.999943	Distal Intergenic	18	3122492	3123412	921	2	9721	Vmn1r238	vomeronasal 1 receptor, 238	NA	NA	NA	NA	NA	NA
chr9	20830689	20831535	847	1.23787	0.0154326	0.579215	1.19848	0.0218451	0.999943	Distal Intergenic	9	20818503	20826117	7615	1	12186	Rdh8	retinol dehydrogenase 8	NA	NA	NA	NA	NA	NA
chr1	85075147	85075422	276	1.7684	0.0154378	0.579215	2.62006	0.000638708	0.188608	Intron (ENSMUST00000159114.1/ENSMUST00000159114.1, intron 2 of 2)	1	85083069	85109449	26381	2	34027	A530032D15Rik	RIKEN cDNA A530032D15Rik gene	NA	NA	NA	NA	NA	NA
chr6	122308411	122310644	2234	-0.744067	0.015439	0.579215	-0.425963	0.166111	0.999943	Promoter (<=1kb)	6	122308720	122317680	8961	1	0	M6pr	mannose-6-phosphate receptor, cation dependent	0.140092	0.0476405	0.573429	0.111343	0.381354	0.973758
chr4	26345834	26347519	1686	-0.769846	0.0154523	0.579215	-0.551513	0.0833979	0.999943	Promoter (<=1kb)	4	26324506	26346891	22386	2	0	Manea	mannosidase, endo-alpha	0.301235	0.016002	0.33413	-0.190553	0.349263	0.966195
chr2	35230276	35230506	231	2.37481	0.0154523	0.579215	0.512046	0.572611	0.999943	Distal Intergenic	2	35256380	35307890	51511	1	-25874	Gsn	gelsolin	-0.0482948	0.490025	0.992151	-0.0694655	0.582497	0.996894
chr9	15708912	15710616	1705	-0.833438	0.0154751	0.579215	-0.474803	0.169095	0.999943	Promoter (<=1kb)	9	15709738	15738579	28842	1	0	Slc36a4	solute carrier family 36 (proton/amino acid symporter), member 4	0.128035	0.345445	0.964921	0.381912	0.0580514	0.622519
chr7	138908942	138910313	1372	-0.716641	0.0155038	0.579215	-0.445742	0.132624	0.999943	Promoter (<=1kb)	7	138890836	138909506	18671	2	0	Bnip3	BCL2/adenovirus E1B interacting protein 3	0.0138306	0.92895	0.999304	0.284994	0.271834	0.936518
chr2	174109788	174111173	1386	-0.73599	0.0155181	0.579215	-0.402895	0.186705	0.999943	Promoter (<=1kb)	2	174110349	174123070	12722	1	0	Npepl1	aminopeptidase-like 1	-0.0188125	0.856933	0.999222	-0.709294	0.000140809	0.0102159
chr3	152701655	152701805	151	1.682	0.0155362	0.579215	2.14803	0.00328817	0.481402	Distal Intergenic	3	152714100	152789026	74927	1	-12295	Pigk	phosphatidylinositol glycan anchor biosynthesis, class K	-0.063878	0.433509	0.985157	-0.192602	0.182201	0.875295
chr14	7773900	7774592	693	-1.10857	0.015538	0.579215	-0.226856	0.620448	0.999943	Exon (ENSMUST00000145085.2/ENSMUST00000145085.2, exon 3 of 3)	14	7817957	7951588	133632	1	-43365	Flnb	filamin, beta	-0.036416	0.797221	0.999222	-1.82791	3.63811e-26	8.45869e-23
chr16	75766215	75767860	1646	-0.773143	0.0155598	0.579215	-0.41133	0.198785	0.999943	Promoter (<=1kb)	16	75745431	75767104	21674	2	0	Hspa13	heat shock protein 70 family, member 13	0.441763	0.00117412	0.055781	0.100012	0.585202	0.996894
chr2	20898781	20899851	1071	-0.874838	0.0155643	0.579215	-0.29754	0.414598	0.999943	Intron (ENSMUST00000154230.8/71435, intron 3 of 24)	2	20886358	20914694	28337	2	14843	Arhgap21	Rho GTPase activating protein 21	0.061235	0.580934	0.996894	-0.211191	0.168423	0.859112
chr1	181812058	181812241	184	2.41492	0.0155785	0.579215	0.825818	0.413083	0.999943	Intron (ENSMUST00000208001.1/ENSMUST00000208001.1, intron 82 of 83)	1	181815356	181820542	5187	2	8301	Lbr	lamin B receptor	0.0217604	0.853771	0.999222	0.462402	0.0137861	0.30574
chr7	92878569	92879435	867	-0.868389	0.0155866	0.579215	-0.261108	0.46709	0.999943	Intron (ENSMUST00000076052.7/72461, intron 1 of 8)	7	92875300	92934014	58715	1	3269	Prcp	prolylcarboxypeptidase (angiotensinase C)	0.109444	0.282842	0.942834	-0.226968	0.134699	0.816892
chr10	17946951	17948601	1651	-0.733411	0.015602	0.579215	-0.552552	0.0688957	0.999943	Promoter (<=1kb)	10	17899035	17948067	49033	2	0	Heca	hdc homolog, cell cycle regulator	0.024238	0.809253	0.999222	0.157795	0.314639	0.953935
chr13	3541329	3541763	435	-0.978676	0.015606	0.579215	-0.409672	0.315498	0.999943	Promoter (2-3kb)	13	3538445	3548952	10508	1	2884	Gdi2	guanosine diphosphate (GDP) dissociation inhibitor 2	0.153606	0.0154467	0.327251	0.127372	0.25066	0.92549
chr5	15025293	15025471	179	2.27811	0.0156077	0.579215	1.43183	0.14386	0.999943	Distal Intergenic	5	15028950	15032998	4049	2	7527	Gm17019	predicted gene 17019	NA	NA	NA	NA	NA	NA
chr9	99458296	99459230	935	1.30411	0.0156083	0.579215	0.446134	0.417847	0.999943	Intron (ENSMUST00000163199.4/623534, intron 3 of 11)	9	99451475	99474654	23180	1	6821	Nme9	NME/NM23 family member 9	NA	NA	NA	NA	NA	NA
chr7	41598777	41599997	1221	-0.785636	0.0156141	0.579215	-0.131701	0.687034	0.999943	5' UTR	7	41633203	41647548	14346	1	-33206	Zfp788	zinc finger protein 788	0.376941	0.158692	0.848729	0.0657547	0.876783	0.999222
chr2	148057905	148058101	197	2.63217	0.0156157	0.579215	1.64684	0.133944	0.999943	Distal Intergenic	2	148042877	148046969	4093	2	-10936	Foxa2	forkhead box A2	NA	NA	NA	NA	NA	NA
chr3	89337462	89337993	532	1.43868	0.0156188	0.579215	0.974005	0.10253	0.999943	Promoter (<=1kb)	3	89333390	89338028	4639	2	35	Efna4	ephrin A4	-0.129171	0.705209	0.999222	-0.0997571	0.857701	0.999222
chr11	5369159	5369689	531	1.52179	0.01563	0.579215	0.522389	0.40217	0.999943	Intron (ENSMUST00000109867.7/407821, intron 1 of 8)	11	5278602	5381740	103139	2	12051	Znrf3	zinc and ring finger 3	-0.11318	0.582385	0.996894	-0.483014	0.176209	0.867549
chr9	61031922	61032520	599	1.37444	0.0156325	0.579215	0.302377	0.598389	0.999943	Exon (ENSMUST00000216170.1/ENSMUST00000216170.1, exon 1 of 7)	9	61017069	61019797	2729	1	14853	Gm5122	predicted gene 5122	NA	NA	NA	NA	NA	NA
chr17	53478448	53480081	1634	-0.74989	0.0156335	0.579215	-0.599727	0.0535948	0.999943	Promoter (<=1kb)	17	53479234	53507680	28447	1	0	Rab5a	RAB5A, member RAS oncogene family	0.102109	0.295198	0.947235	0.145767	0.363445	0.969786
chr13	12764338	12765147	810	1.511	0.0156541	0.57962	0.95643	0.138315	0.999943	Distal Intergenic	13	12790826	12792340	1515	2	27193	Prl2c4	prolactin family 2, subfamily c, member 4	NA	NA	NA	NA	NA	NA
chr13	81782678	81784145	1468	-0.789839	0.0156731	0.579964	-0.571949	0.0806136	0.999943	Promoter (<=1kb)	13	81783077	81797155	14079	1	0	Cetn3	centrin 3	-0.0114669	0.911858	0.999304	-0.137268	0.411263	0.979559
chr2	112454577	112455716	1140	-0.821741	0.0156846	0.580027	-0.639692	0.0616427	0.999943	Promoter (<=1kb)	2	112454997	112472162	17166	1	0	Emc7	ER membrane protein complex subunit 7	0.0120296	0.90133	0.999237	0.0939611	0.541018	0.994802
chr18	49831955	49833719	1765	-0.816173	0.0157059	0.580457	-0.382566	0.258295	0.999943	Promoter (<=1kb)	18	49832670	49964254	131585	1	0	Dmxl1	Dmx-like 1	0.0396135	0.68812	0.999097	0.0192891	0.879122	0.999222
chr13	77708131	77709543	1413	-0.792798	0.0157257	0.580528	-0.471438	0.151651	0.999943	Promoter (<=1kb)	13	77708690	78163655	454966	1	0	Fam172a	family with sequence similarity 172, member A	-0.0537201	0.554017	0.995648	-0.142445	0.346941	0.965631
chr11	52282673	52283574	902	0.979952	0.0157273	0.580528	1.45912	0.000382196	0.141602	Promoter (<=1kb)	11	52253236	52283331	30096	2	0	Tcf7	transcription factor 7, T cell specific	0.199588	0.713868	0.999222	-2.05203	0.000419209	0.0248287
chr1	164586329	164587172	844	1.47976	0.015737	0.580528	0.270139	0.667454	0.999943	Distal Intergenic	1	164503309	164514882	11574	1	83020	Gm26685	predicted gene, 26685	NA	NA	NA	NA	NA	NA
chr7	126369257	126369922	666	1.64897	0.0157752	0.581406	1.12179	0.104931	0.999943	Promoter (<=1kb)	7	126367518	126369570	2053	2	0	Mir7058	microRNA 7058	NA	NA	NA	NA	NA	NA
chr16	44002167	44002450	284	1.76848	0.0157803	0.581406	0.182685	0.799581	0.999943	Intron (ENSMUST00000179565.7/207798, intron 3 of 11)	16	43980350	44013039	32690	2	10589	Gramd1c	GRAM domain containing 1C	1.21432	0.113052	0.781152	-1.23713	0.177402	0.869069
chr18	14681759	14683549	1791	-0.72349	0.015797	0.581661	-0.38182	0.204455	0.999943	Promoter (<=1kb)	18	14624198	14682766	58569	2	0	Ss18	SS18, nBAF chromatin remodeling complex subunit	0.165044	0.167622	0.85839	0.26144	0.124303	0.801533
chr10	39170343	39172196	1854	-0.760814	0.0158125	0.581873	-0.419476	0.184687	0.999943	Exon (ENSMUST00000215835.1/ENSMUST00000215835.1, exon 1 of 1)	10	39150970	39163794	12825	2	-6549	Ccn6	cellular communication network factor 6	NA	NA	NA	NA	NA	NA
chr7	114562230	114563620	1391	-0.756987	0.0158679	0.583245	-0.533193	0.0904485	0.999943	Promoter (<=1kb)	7	114549682	114562890	13209	2	0	Cyp2r1	cytochrome P450, family 2, subfamily r, polypeptide 1	-0.886793	0.0429874	0.550212	-1.38992	0.0896879	0.728877
chr7	99833281	99834164	884	1.1792	0.0158893	0.583245	0.851059	0.0881726	0.999943	Distal Intergenic	7	99811439	99828417	16979	2	-4864	Neu3	neuraminidase 3	-0.219594	0.556967	0.995895	0.624618	0.34442	0.964415
chr9	96960418	96961212	795	1.48136	0.0158902	0.583245	0.703621	0.262261	0.999943	Intron (ENSMUST00000055433.4/211949, intron 2 of 2)	9	96943972	96971975	28004	2	10763	Spsb4	splA/ryanodine receptor domain and SOCS box containing 4	0.242466	0.228049	0.909793	-0.304957	0.343419	0.964415
chr9	88952961	88953669	709	-1.33182	0.0158963	0.583245	0.0587522	0.914189	0.999943	Distal Intergenic	9	88956900	88962419	5520	1	-3231	Bcl2a1a	B cell leukemia/lymphoma 2 related protein A1a	0.465839	0.374658	0.971557	-0.359865	0.568778	0.996575
chr13	64369587	64371037	1451	-0.729601	0.0158987	0.583245	-0.409262	0.177723	0.999943	Promoter (<=1kb)	13	64359337	64370890	11554	2	0	Ctsl	cathepsin L	0.13496	0.537827	0.994623	0.01505	0.950776	0.999304
chr7	143548190	143549712	1523	-0.749854	0.0159149	0.583443	-0.562972	0.0706461	0.999943	Promoter (<=1kb)	7	143513579	143549092	35514	2	0	Nap1l4	nucleosome assembly protein 1-like 4	0.107846	0.167706	0.858414	-0.0372097	0.779942	0.999222
chr1	125434469	125436193	1725	-0.705355	0.0159237	0.583443	-0.490779	0.0938787	0.999943	Promoter (<=1kb)	1	125392905	125435727	42823	2	0	Actr3	ARP3 actin-related protein 3	0.014538	0.828964	0.999222	0.225547	0.0621953	0.638154
chr10	34280652	34282990	2339	-0.754479	0.0159412	0.58373	-0.430626	0.170116	0.999943	Promoter (<=1kb)	10	34282190	34285275	3086	1	0	Tspyl1	testis-specific protein, Y-encoded-like 1	0.0119168	0.906849	0.999304	0.132152	0.433152	0.985118
chr8	126526886	126527697	812	1.117	0.0159784	0.584081	0.728934	0.113885	0.999943	Distal Intergenic	8	126425329	126475065	49737	2	-51821	Tarbp1	TAR RNA binding protein 1	NA	NA	NA	NA	NA	NA
chr5	105717810	105719048	1239	-0.779774	0.015985	0.584081	-0.437669	0.176494	0.999943	Intron (ENSMUST00000060531.15/231549, intron 1 of 2)	5	105731389	105811837	80449	1	-12341	Lrrc8d	leucine rich repeat containing 8D	0.0376594	0.62662	0.998813	0.0234788	0.854969	0.999222
chrX	95443893	95445476	1584	-0.89286	0.0159872	0.584081	-0.710101	0.056707	0.999943	Promoter (<=1kb)	20	95420318	95444872	24555	2	0	Amer1	APC membrane recruitment 1	-0.145956	0.348527	0.965947	-0.0234117	0.926207	0.999304
chr15	77856405	77856933	529	1.41587	0.01599	0.584081	1.0351	0.0829513	0.999943	Distal Intergenic	15	77760587	77842175	81589	2	-14230	Myh9	myosin, heavy polypeptide 9, non-muscle	-0.00942441	0.898649	0.999225	0.13466	0.21286	0.90246
chr3	8244694	8245032	339	1.57112	0.0160235	0.584598	1.18604	0.0769922	0.999943	Distal Intergenic	3	8462228	8463035	808	2	218003	Gm6194	transmembrane protein 189 pseudogene	NA	NA	NA	NA	NA	NA
chr5	151368023	151369580	1558	-0.812247	0.0160306	0.584598	-0.602086	0.07427	0.999943	Promoter (<=1kb)	5	151368675	151382183	13509	1	0	1700028E10Rik	RIKEN cDNA 1700028E10 gene	NA	NA	NA	NA	NA	NA
chr4	136186771	136187132	362	1.75691	0.0160336	0.584598	0.0906428	0.902179	0.999943	Exon (ENSMUST00000061721.5/242705, exon 6 of 7)	4	136180783	136186807	6025	1	5988	E2f2	E2F transcription factor 2	0.0507191	0.709943	0.999222	1.04575	7.6802e-07	0.000114602
chr9	37347189	37349102	1914	-0.758064	0.0160926	0.585424	-0.343925	0.277833	0.999943	Promoter (<=1kb)	9	37275835	37348392	72558	2	0	Ccdc15	coiled-coil domain containing 15	-0.0194592	0.932729	0.999304	-0.0432702	0.905488	0.999256
chr5	53444108	53444280	173	2.54799	0.0160968	0.585424	0.416397	0.680508	0.999943	Distal Intergenic	5	53466152	53649390	183239	1	-21872	Rbpj	recombination signal binding protein for immunoglobulin kappa J region	0.0918587	0.445287	0.987048	0.203023	0.281207	0.942661
chr11	112947333	112947540	208	2.53211	0.0161137	0.585424	1.73599	0.109036	0.999943	Distal Intergenic	11	112792731	112799008	6278	2	-148325	Gm11681	predicted gene 11681	NA	NA	NA	NA	NA	NA
chr7	108933912	108935146	1235	-0.739505	0.0161162	0.585424	-0.392647	0.201817	0.999943	Promoter (<=1kb)	7	108934417	108942951	8535	1	0	Eif3f	eukaryotic translation initiation factor 3, subunit F	0.212459	0.0565407	0.617521	0.277674	0.0655706	0.650929
chr5	136799479	136800138	660	1.66258	0.0161196	0.585424	2.58913	0.000321909	0.13335	Intron (ENSMUST00000057497.12/140709, intron 3 of 12)	5	136757663	136773046	15384	2	-26433	Col26a1	collagen, type XXVI, alpha 1	NA	NA	NA	NA	NA	NA
chr1	85332473	85333434	962	1.36591	0.0161213	0.585424	1.51772	0.00895582	0.778306	Exon (ENSMUST00000160010.1/ENSMUST00000160010.1, exon 5 of 5)	1	85246670	85270566	23897	2	-61907	C130026I21Rik	RIKEN cDNA C130026I21 gene	NA	NA	NA	NA	NA	NA
chr17	34898873	34900119	1247	1.09445	0.0161346	0.585424	0.718132	0.115288	0.999943	Promoter (<=1kb)	17	34898954	34914044	15091	1	0	Ehmt2	euchromatic histone lysine N-methyltransferase 2	-0.171822	0.0270133	0.443888	0.148366	0.266594	0.93347
chr1	101901546	101903030	1485	-0.87027	0.0161347	0.585424	-0.477291	0.189906	0.999943	Distal Intergenic	1	101155809	101175202	19394	1	745737	Gm20268	predicted gene, 20268	NA	NA	NA	NA	NA	NA
chr8	81374603	81375826	1224	-0.934716	0.0161585	0.585898	-0.167907	0.669525	0.999943	Intron (ENSMUST00000172167.8/234515, intron 1 of 4)	8	81342562	82125036	782475	1	32041	Inpp4b	inositol polyphosphate-4-phosphatase, type II	0.592646	0.0396303	0.53176	-1.64651	2.109e-05	0.00205506
chr3	100161756	100163215	1460	-0.811698	0.0161674	0.585898	-0.351141	0.299025	0.999943	Promoter (<=1kb)	3	100162381	100206981	44601	1	0	Gdap2	ganglioside-induced differentiation-associated-protein 2	0.043205	0.680109	0.999097	0.254608	0.161365	0.8505
chr11	116985495	116986547	1053	0.949896	0.0161907	0.586385	0.297425	0.451127	0.999943	3' UTR	11	116973073	116986940	13868	1	12422	Mgat5b	mannoside acetylglucosaminyltransferase 5, isoenzyme B	NA	NA	NA	NA	NA	NA
chr4	114651899	114653189	1291	-1.0024	0.0162187	0.587042	-0.167775	0.686428	0.999943	Distal Intergenic	4	114821722	114856166	34445	1	-168533	Gm12830	predicted gene 12830	NA	NA	NA	NA	NA	NA
chr13	31807677	31808782	1106	1.10896	0.0162686	0.5879	0.757739	0.10893	0.999943	Promoter (1-2kb)	13	31806633	31812476	5844	1	1044	Foxc1	forkhead box C1	-0.0263371	0.990847	0.999603	3.88198	0.232352	0.913149
chr4	99714998	99716446	1449	-0.760879	0.0162723	0.5879	-0.472396	0.137173	0.999943	Promoter (<=1kb)	4	99715664	99730223	14560	1	0	Alg6	asparagine-linked glycosylation 6 (alpha-1,3,-glucosyltransferase)	-0.0618294	0.829544	0.999222	-0.0205331	0.964366	0.999304
chr16	26285873	26286359	487	2.0335	0.0162822	0.5879	3.4492	0.000172294	0.0925884	Distal Intergenic	16	26356642	26371841	15200	2	85482	Cldn1	claudin 1	1.40969	0.165308	0.855688	-4.29201	0.00818234	0.223385
chr3	89295520	89296019	500	1.51962	0.0162888	0.5879	1.22888	0.0564326	0.999943	Distal Intergenic	3	89271736	89281142	9407	2	-14378	Efna1	ephrin A1	-1.8398	0.369154	0.970666	-2.27224	0.569217	0.996575
chr16	29865023	29865856	834	1.36577	0.0162917	0.5879	0.55552	0.327181	0.999943	Distal Intergenic	16	29958493	29962307	3815	2	96451	Gm1968	predicted gene 1968	NA	NA	NA	NA	NA	NA
chr6	67691169	67691418	250	1.89413	0.0163054	0.588019	1.23735	0.132472	0.999943	Distal Intergenic	6	67565191	67566446	1256	2	-124723	4930515G16Rik	myc induced nuclear antigen pseudogene	NA	NA	NA	NA	NA	NA
chr18	70567720	70569450	1731	-0.709198	0.0163147	0.588019	-0.584821	0.0484834	0.999943	Promoter (<=1kb)	18	70568189	70626131	57943	1	0	Mbd2	methyl-CpG binding domain protein 2	-0.0282016	0.778443	0.999222	0.50663	0.000368345	0.0224547
chr8	104246822	104248796	1975	-0.751709	0.0163315	0.588268	-0.300448	0.338308	0.999943	Promoter (<=1kb)	8	104226685	104248558	21874	2	0	Tk2	thymidine kinase 2, mitochondrial	-0.108415	0.319079	0.955542	-0.0483349	0.791125	0.999222
chr2	116989063	116990663	1601	-0.775958	0.0163749	0.589476	-0.428731	0.185713	0.999943	Distal Intergenic	2	116900194	116904557	4364	1	88869	D330050G23Rik	RIKEN cDNA D330050G23 gene	NA	NA	NA	NA	NA	NA
chr1	153557373	153557640	268	2.21499	0.0164093	0.589636	0.376011	0.716544	0.999943	Distal Intergenic	1	153503015	153550045	47031	2	-7328	Npl	N-acetylneuraminate pyruvate lyase	0.366099	0.0220342	0.396133	-0.263285	0.206641	0.898654
chr13	104108554	104110591	2038	-0.669505	0.0164239	0.589636	-0.538861	0.0541301	0.999943	Promoter (<=1kb)	13	104109741	104141735	31995	1	0	Sgtb	small glutamine-rich tetratricopeptide repeat (TPR)-containing, beta	0.290272	0.454967	0.988422	0.00395952	0.99446	0.999731
chr15	78753344	78753558	215	1.94016	0.0164254	0.589636	1.86387	0.0200283	0.999943	Downstream (2-3kb)	15	78763884	78767164	3281	2	13606	Mfng	MFNG O-fucosylpeptide 3-beta-N-acetylglucosaminyltransferase	-0.131575	0.503011	0.993728	-0.26995	0.344741	0.964415
chr19	6686828	6687115	288	2.0813	0.0164346	0.589636	2.11344	0.0171109	0.999943	Distal Intergenic	19	6829886	6829944	59	2	142829	Mir5046	microRNA 5046	NA	NA	NA	NA	NA	NA
chr17	21678991	21680248	1258	-0.792312	0.0164402	0.589636	-0.582973	0.0783953	0.999943	Distal Intergenic	17	21657582	21662540	4959	1	21409	Zfp983	zinc finger protein 983	0.208314	0.647105	0.998983	0.346118	0.643326	0.998973
chr4	147403102	147403793	692	1.16157	0.0164453	0.589636	0.718388	0.148226	0.999943	Distal Intergenic	4	147492417	147513486	21070	1	-88624	Zfp982	zinc finger protein 982	NA	NA	NA	NA	NA	NA
chrX	140997189	140997514	326	1.98649	0.0164485	0.589636	1.35839	0.115355	0.999943	Intron (ENSMUST00000112971.1/666468, intron 9 of 12)	20	140956950	140992837	35888	1	40239	Atg4a	autophagy related 4A, cysteine peptidase	0.43202	0.172981	0.864353	-0.188068	0.630796	0.998813
chr16	77013179	77014467	1289	-0.705516	0.0164622	0.589773	-0.561572	0.0566421	0.999943	Promoter (<=1kb)	16	77013706	77116780	103075	1	0	Usp25	ubiquitin specific peptidase 25	0.0325804	0.709915	0.999222	0.622837	3.71955e-06	0.000455718
chr2	31245409	31246395	987	1.01524	0.016513	0.590982	1.45128	0.000673926	0.191427	Promoter (<=1kb)	2	31245823	31295989	50167	1	0	Ncs1	neuronal calcium sensor 1	0.0680556	0.858766	0.999222	-2.15214	1.95784e-05	0.00193225
chr11	68420524	68421160	637	1.70504	0.0165158	0.590982	1.68944	0.0227453	0.999943	Distal Intergenic	11	68432121	68497849	65729	1	-10961	Pik3r5	phosphoinositide-3-kinase regulatory subunit 5	-0.0472232	0.590108	0.997425	-0.334714	0.00835301	0.225703
chr4	21754696	21756105	1410	-0.703367	0.016555	0.591563	-0.248398	0.397976	0.999943	Intron (ENSMUST00000120679.7/51813, intron 11 of 11)	4	21767156	21782476	15321	1	-11051	Usp45	ubiquitin specific petidase 45	0.0951769	0.387685	0.975678	0.16225	0.30078	0.948018
chr6	108064765	108065887	1123	-0.713433	0.0165597	0.591563	-0.483296	0.105121	0.999943	Promoter (<=1kb)	6	108065045	108077122	12078	1	0	Setmar	SET domain without mariner transposase fusion	-0.170313	0.66131	0.998983	0.342778	0.589044	0.997056
chr13	62466188	62467370	1183	-0.787675	0.0165618	0.591563	-0.486252	0.140818	0.999943	Promoter (<=1kb)	13	62453016	62466832	13817	2	0	Zfp935	zinc finger protein 935	-0.0985994	0.728633	0.999222	-0.273009	0.552693	0.995648
chr10	78573992	78575661	1670	-0.699167	0.0165978	0.591852	-0.441418	0.131319	0.999943	Promoter (<=1kb)	10	78574346	78576685	2340	1	0	Ilvbl	ilvB (bacterial acetolactate synthase)-like	-0.171081	0.274772	0.938401	-0.0658737	0.803129	0.999222
chr8	125640635	125640912	278	2.59774	0.016611	0.591852	1.81396	0.0755711	0.999943	Distal Intergenic	8	125669818	125673359	3542	1	-28906	Map10	microtubule-associated protein 10	0.118421	0.581352	0.996894	-0.217541	0.500063	0.993053
chr11	106329075	106330123	1049	1.32728	0.0166326	0.591852	0.715442	0.205935	0.999943	Exon (ENSMUST00000021056.7/110880, exon 14 of 24)	11	106311341	106314762	3422	2	-14313	Cd79b	CD79B antigen	0.0961649	0.733998	0.999222	-0.258135	0.478286	0.991237
chr2	178416149	178417368	1220	-0.777472	0.0166411	0.591852	-0.346116	0.288207	0.999943	Promoter (1-2kb)	2	178414582	178420290	5709	1	1567	Fam217b	family with sequence similarity 217, member B	0.336534	0.0311553	0.475736	0.302021	0.142954	0.827276
chr16	77601604	77603310	1707	-0.944082	0.0166631	0.591852	0.0509571	0.898967	0.999943	Promoter (1-2kb)	16	77599657	77599750	94	1	1947	Mirlet7c-1	microRNA let7c-1	NA	NA	NA	NA	NA	NA
chr4	147896051	147896333	283	2.13916	0.0166758	0.591852	1.42635	0.146792	0.999943	Intron (ENSMUST00000105716.8/170731, intron 3 of 18)	4	147887334	147903395	16062	2	7062	Mfn2	mitofusin 2	-0.161832	0.100893	0.756801	-0.0569766	0.703631	0.999222
chr18	90509100	90510911	1812	-0.716609	0.0166934	0.591852	-0.621936	0.0388374	0.999943	Promoter (<=1kb)	18	90510154	90543267	33114	1	0	Tmx3	thioredoxin-related transmembrane protein 3	0.140255	0.24903	0.924898	0.143699	0.399728	0.978025
chr17	32122299	32122681	383	1.68034	0.0166983	0.591852	1.43863	0.0521966	0.999943	Exon (ENSMUST00000087723.4/18131, exon 33 of 33)	17	32122840	32133765	10926	2	11084	Notch3	notch 3	-0.13514	0.804793	0.999222	-1.20762	0.12543	0.803054
chr3	146450098	146451629	1532	-0.729858	0.0167007	0.591852	-0.4932	0.106708	0.999943	Promoter (<=1kb)	3	146450470	146465849	15380	1	0	Ctbs	chitobiase	-0.0510367	0.7056	0.999222	-0.118189	0.496121	0.993033
chr3	149623625	149624664	1040	-0.992146	0.016702	0.591852	-0.269414	0.514243	0.999943	Intron (ENSMUST00000197948.1/ENSMUST00000197948.1, intron 2 of 5)	3	148816093	148990555	174463	2	-633070	Adgrl2	adhesion G protein-coupled receptor L2	0.0522338	0.825604	0.999222	-0.501104	0.0836032	0.712225
chr13	74208044	74209280	1237	-0.765719	0.0167028	0.591852	-0.451609	0.16059	0.999943	Promoter (<=1kb)	13	74169488	74208709	39222	2	0	Exoc3	exocyst complex component 3	-0.0407796	0.639402	0.998973	0.113281	0.46559	0.989213
chr8	88521047	88521923	877	1.1971	0.0167347	0.591852	1.0831	0.0329434	0.999943	Promoter (<=1kb)	8	88521354	88593618	72265	1	0	Nkd1	naked cuticle 1	NA	NA	NA	NA	NA	NA
chr11	88161524	88162350	827	0.921914	0.0167421	0.591852	0.343181	0.379386	0.999943	Promoter (<=1kb)	11	88162261	88194140	31880	1	0	Cuedc1	CUE domain containing 1	0.281213	0.313126	0.953176	-0.328994	0.465432	0.989213
chr16	94125603	94126147	545	1.8056	0.0167426	0.591852	1.21872	0.106315	0.999943	Promoter (<=1kb)	16	94125181	94125715	535	1	422	Sim2	single-minded family bHLH transcription factor 2	NA	NA	NA	NA	NA	NA
chr3	81931891	81933599	1709	-0.786342	0.0167564	0.591852	-0.632578	0.0559548	0.999943	Promoter (<=1kb)	3	81932601	81956725	24125	1	0	Ctso	cathepsin O	0.0524282	0.660125	0.998983	-0.0979519	0.616188	0.998813
chr12	65172041	65173546	1506	-0.831291	0.0167611	0.591852	-0.539132	0.122034	0.999943	Promoter (<=1kb)	12	65132734	65172580	39847	2	0	Mis18bp1	MIS18 binding protein 1	-0.241221	0.305686	0.950207	-0.345512	0.42052	0.982967
chr1	163779002	163780402	1401	-0.779723	0.0167791	0.591852	-0.50982	0.118543	0.999943	Promoter (<=1kb)	1	163779583	163917109	137527	1	0	Kifap3	kinesin-associated protein 3	0.237757	0.0962069	0.745709	-0.668433	0.00114533	0.0546104
chr15	78744089	78744496	408	1.45745	0.0167812	0.591852	0.699869	0.25524	0.999943	Distal Intergenic	15	78763884	78767164	3281	2	22668	Mfng	MFNG O-fucosylpeptide 3-beta-N-acetylglucosaminyltransferase	-0.131575	0.503011	0.993728	-0.26995	0.344741	0.964415
chr3	89378089	89379072	984	1.03952	0.0167818	0.591852	0.688587	0.116658	0.999943	3' UTR	3	89377644	89387189	9546	2	8117	Zbtb7b	zinc finger and BTB domain containing 7B	0.0466811	0.597031	0.9976	0.146995	0.313842	0.953518
chr7	98443647	98443984	338	1.81604	0.0167839	0.591852	3.23307	0.000513307	0.167316	Promoter (<=1kb)	7	98443421	98477478	34058	1	226	Gucy2d	guanylate cyclase 2d	NA	NA	NA	NA	NA	NA
chr2	155098890	155099686	797	1.18445	0.0167995	0.591852	1.1178	0.0231037	0.999943	Promoter (<=1kb)	2	155097789	155100081	2293	2	395	2310005A03Rik	RIKEN cDNA 2310005A03 gene	NA	NA	NA	NA	NA	NA
chr5	122881383	122881682	300	1.58826	0.0168033	0.591852	-0.541714	0.441184	0.999943	Promoter (<=1kb)	5	122875482	122881085	5604	2	-298	Kdm2b	lysine (K)-specific demethylase 2B	-0.150058	0.262419	0.930623	-0.415708	0.0266266	0.440803
chr6	148895095	148896875	1781	-0.7382	0.0168059	0.591852	-0.508877	0.101841	0.999943	Promoter (<=1kb)	6	148842492	148896237	53746	2	0	Caprin2	caprin family member 2	0.252866	0.590221	0.997492	-0.0761486	0.91523	0.999304
chr2	131325831	131326295	465	1.70814	0.0168125	0.591852	0.36513	0.614868	0.999943	Promoter (2-3kb)	2	131298067	131328988	30922	2	2693	Rnf24	ring finger protein 24	0.104462	0.655465	0.998983	0.0246985	0.944646	0.999304
chr12	102345723	102345991	269	2.23783	0.0168179	0.591852	0.225558	0.815456	0.999943	Intron (ENSMUST00000056950.13/217835, intron 3 of 9)	12	102354745	102361507	6763	1	-8754	Rin3	Ras and Rab interactor 3	0.0259444	0.864699	0.999222	-0.735234	0.000130113	0.00954378
chr11	98294585	98295033	449	1.42575	0.0168278	0.591852	0.447782	0.45131	0.999943	Distal Intergenic	11	98262606	98262662	57	1	31979	Mir5119	microRNA 5119	NA	NA	NA	NA	NA	NA
chr5	25678678	25679288	611	2.25049	0.0168636	0.592761	1.91649	0.0565756	0.999943	Distal Intergenic	5	25692051	25693438	1388	2	14150	Xrcc2	X-ray repair complementing defective repair in Chinese hamster cells 2	0.00840139	0.981514	0.999363	-0.780073	0.161908	0.850645
chr4	106463893	106464401	509	1.60343	0.0169037	0.593325	1.41266	0.0492992	0.999943	Promoter (<=1kb)	4	106442329	106464329	22001	2	0	Pcsk9	proprotein convertase subtilisin/kexin type 9	-0.369767	0.684236	0.999097	-0.55194	0.673892	0.998983
chr2	167006946	167007861	916	1.14708	0.0169084	0.593325	0.324836	0.501887	0.999943	Exon (ENSMUST00000118868.1/ENSMUST00000118868.1, exon 2 of 2)	2	167015193	167034947	19755	1	-7332	Ddx27	DEAD box helicase 27	-0.0976879	0.45466	0.988422	-0.373753	0.0709914	0.670408
chr13	12256985	12258533	1549	-0.739914	0.0169095	0.593325	-0.480374	0.123037	0.999943	Promoter (<=1kb)	13	12182712	12258095	75384	2	0	Mtr	5-methyltetrahydrofolate-homocysteine methyltransferase	0.0757761	0.431159	0.983972	0.203953	0.189678	0.883769
chr17	79894941	79896550	1610	-0.737509	0.0169523	0.593739	-0.376589	0.223648	0.999943	Promoter (<=1kb)	17	79848390	79896123	47734	2	0	Atl2	atlastin GTPase 2	0.148052	0.29127	0.945434	0.478488	0.0121599	0.285965
chr1	137734858	137735146	289	2.05145	0.0169655	0.593739	0.965451	0.300874	0.999943	Distal Intergenic	1	137966455	137966541	87	1	-231309	Mir181a-1	microRNA 181a-1	NA	NA	NA	NA	NA	NA
chr10	130541666	130543077	1412	-0.745745	0.0169686	0.593739	-0.331094	0.292402	0.999943	Exon (ENSMUST00000218557.1/ENSMUST00000218557.1, exon 1 of 3)	10	130471052	130497396	26345	2	-44270	Vmn2r87	vomeronasal 2, receptor 87	NA	NA	NA	NA	NA	NA
chr2	166655786	166657400	1615	0.954635	0.0169707	0.593739	0.314689	0.427795	0.999943	Intron (ENSMUST00000036719.11/277360, intron 1 of 39)	2	166566960	166638968	72009	2	-16818	Prex1	phosphatidylinositol-3,4,5-trisphosphate-dependent Rac exchange factor 1	-0.0651373	0.515986	0.993894	-0.137591	0.328219	0.959447
chr11	95076177	95077175	999	1.17161	0.0169759	0.593739	1.3503	0.00662339	0.668748	Promoter (<=1kb)	11	95044474	95076714	32241	2	0	Itga3	integrin alpha 3	-0.690444	0.573112	0.996575	0.442793	0.818499	0.999222
chr19	45736882	45737253	372	1.47218	0.016981	0.593739	1.13091	0.0854333	0.999943	3' UTR	19	45736971	45742684	5714	2	5431	Fgf8	fibroblast growth factor 8	NA	NA	NA	NA	NA	NA
chr10	111078995	111079431	437	1.80655	0.0170031	0.593866	1.10892	0.15099	0.999943	Distal Intergenic	10	110941782	111010140	68359	2	-68855	Zdhhc17	zinc finger, DHHC domain containing 17	-0.0489278	0.687569	0.999097	0.0521539	0.801899	0.999222
chr4	147496929	147497350	422	1.80649	0.0170046	0.593866	0.847616	0.299694	0.999943	Intron (ENSMUST00000105721.8/195531, intron 1 of 3)	4	147492417	147513486	21070	1	4512	Zfp982	zinc finger protein 982	NA	NA	NA	NA	NA	NA
chr7	122101080	122102422	1343	-0.727116	0.0170165	0.593935	-0.397906	0.192463	0.999943	Promoter (<=1kb)	7	122085403	122101886	16484	2	0	Ndufab1	NADH:ubiquinone oxidoreductase subunit AB1	-0.078152	0.788862	0.999222	-0.857177	0.0219109	0.394475
chr3	95732522	95732984	463	1.54022	0.017055	0.594835	0.523503	0.425514	0.999943	Promoter (1-2kb)	3	95734911	95734973	63	2	1989	Mir7014	microRNA 7014	NA	NA	NA	NA	NA	NA
chr3	63963823	63965129	1307	-0.784807	0.0170694	0.594835	-0.481289	0.144663	0.999943	Promoter (<=1kb)	3	63933507	63964666	31160	2	0	Slc33a1	solute carrier family 33 (acetyl-CoA transporter), member 1	0.183772	0.21868	0.905089	-0.00118231	0.99623	0.999731
chr14	122533541	122535051	1511	-0.819991	0.0170808	0.594835	-0.33813	0.32606	0.999943	Promoter (<=1kb)	14	122534324	122582977	48654	1	0	Pcca	propionyl-Coenzyme A carboxylase, alpha polypeptide	-0.0476627	0.790479	0.999222	-0.0984799	0.710753	0.999222
chr12	112928625	112929587	963	1.17908	0.0170822	0.594835	1.43647	0.00416588	0.542211	Promoter (<=1kb)	12	112921837	112928448	6612	2	-177	Jag2	jagged 2	0.689466	0.00384284	0.135374	-1.51601	5.09845e-07	8.07801e-05	GO:0008083~growth factor activity
chr10	125387604	125390443	2840	-0.690651	0.0171339	0.595416	-0.58237	0.0458088	0.999943	Promoter (<=1kb)	10	125227485	125389465	161981	2	0	Slc16a7	solute carrier family 16 (monocarboxylic acid transporters), member 7	-0.0701656	0.625088	0.998813	0.418674	0.0143039	0.311694
chr15	10469766	10471063	1298	-0.743793	0.0171471	0.595416	-0.601131	0.0548	0.999943	Promoter (<=1kb)	15	10446756	10470516	23761	2	0	Dnajc21	DnaJ heat shock protein family (Hsp40) member C21	-0.120893	0.226453	0.908704	-0.161901	0.334877	0.961708
chr1	39834885	39835273	389	1.50816	0.0171486	0.595416	0.629621	0.323183	0.999943	Distal Intergenic	1	39839175	39845699	6525	2	10426	1700066B17Rik	RIKEN cDNA 1700066B17 gene	NA	NA	NA	NA	NA	NA
chr12	82284640	82285119	480	1.36104	0.0171491	0.595416	0.880349	0.130767	0.999943	Intron (ENSMUST00000166429.8/217692, intron 2 of 22)	12	82311349	82451782	140434	1	-26230	Sipa1l1	signal-induced proliferation-associated 1 like 1	0.0359361	0.74822	0.999222	0.41009	0.00231188	0.0937332
chr13	89888596	89889938	1343	-0.77464	0.01715	0.595416	-0.247757	0.446947	0.999943	Intron (ENSMUST00000159199.7/108138, intron 7 of 8)	13	89655312	89742509	87198	2	-146087	Vcan	versican	0.4366	0.00371144	0.132097	1.68869	6.37241e-14	4.19137e-11
chr1	118388003	118390262	2260	-0.76205	0.0171588	0.595416	-0.452684	0.157447	0.999943	Promoter (<=1kb)	1	118389058	118609432	220375	1	0	Clasp1	CLIP associating protein 1	0.0793584	0.273554	0.937512	-0.108839	0.416875	0.981271
chr14	98605372	98606523	1152	-0.902846	0.0171818	0.595868	-0.143064	0.706088	0.999943	Distal Intergenic	14	97825866	98169765	343900	2	-435607	Dach1	dachshund family transcription factor 1	-0.115737	0.915172	0.999304	-2.46623	0.0150018	0.32098
chr9	123984166	123985191	1026	1.37437	0.017207	0.595932	0.769169	0.184959	0.999943	Distal Intergenic	9	123962124	123968692	6569	2	-15474	Ccr1	chemokine (C-C motif) receptor 1	0.372943	0.00468261	0.154098	1.08275	1.20176e-08	2.86747e-06
chr4	63150874	63151957	1084	-0.890114	0.0172218	0.595932	-0.438183	0.242848	0.999943	Promoter (2-3kb)	4	63143275	63154173	10899	2	2216	Ambp	alpha 1 microglobulin/bikunin precursor	-0.794658	0.0932213	0.738387	0.220843	0.778241	0.999222
chr5	88553335	88554954	1620	-0.703219	0.0172272	0.595932	-0.263662	0.372335	0.999943	Promoter (<=1kb)	5	88554462	88556090	1629	1	0	Utp3	UTP3 small subunit processome component	-0.0822666	0.323521	0.957947	0.184519	0.207076	0.899214
chr11	61119958	61120264	307	1.66417	0.0172287	0.595932	0.337819	0.638072	0.999943	Distal Intergenic	11	61126755	61149372	22618	1	-6491	Tnfrsf13b	tumor necrosis factor receptor superfamily, member 13b	-0.00566403	0.954751	0.999304	0.0619735	0.719423	0.999222
chr3	62159071	62159490	420	1.17533	0.0172451	0.595932	1.42054	0.00477704	0.587897	Distal Intergenic	3	62338344	62462221	123878	1	-178854	Arhgef26	Rho guanine nucleotide exchange factor (GEF) 26	0.235636	0.762285	0.999222	0.00413393	0.997494	0.999768
chr13	91680596	91681746	1151	-0.884451	0.0172513	0.595932	-0.224957	0.544492	0.999943	Exon (ENSMUST00000156547.7/66970, exon 10 of 13)	13	91670437	91691432	20996	1	10159	Ssbp2	single-stranded DNA binding protein 2	0.316202	0.214471	0.903162	0.764976	0.0241058	0.417606
chrY	1285380	1286904	1525	-0.812153	0.0172633	0.595932	-0.354466	0.300686	0.999943	Promoter (<=1kb)	21	1260771	1286629	25859	2	0	Ddx3y	DEAD box helicase 3, Y-linked	0.0456961	0.599769	0.9976	0.0278784	0.836263	0.999222
[truncated: 57,923 more rows]
