# Supplementary material for: The STAT3/SETDB2 axis dictates NF-κB–mediated inflammation in macrophages during wound repair
Source: JCI Insight. 2024 Oct 22;9(20):e179017. doi: 10.1172/jci.insight.179017 (PMC11530128; doi:10.1172/jci.insight.179017)
Supplement: Supplemental table 3 [file jciinsight-9-179017-s234.xlsx]

## Sheet: Sheet1
	Ly6c_Lo_Neg.vs.Pos.log2FC	Ly6c_Lo_Neg.vs.Pos.p	Ly6c_Lo_Neg.vs.Pos.FDR	Ly6c_Hi_Neg.vs.Pos.log2FC	Ly6c_Hi_Neg.vs.Pos.p	Ly6c_Hi_Neg.vs.Pos.FDR
Ighv1-9	-21.8444	1.73263e-13	2.25873e-09	NA	NA	NA
Lyz1	3.5568	2.73412e-13	2.25873e-09	3.78492	1.05118e-25	2.57929e-21
Ighv3-6	-21.7552	3.64827e-13	2.25873e-09	NA	NA	NA
Igkv10-96	-21.7552	3.64827e-13	2.25873e-09	NA	NA	NA
Igkv8-27	-21.6808	6.91784e-13	3.42641e-09	NA	NA	NA
Igkv6-13	-21.6479	9.09296e-13	3.75312e-09	NA	NA	NA
Ighg2b	-23.4885	3.90404e-12	1.38119e-08	-3.70429	0.281688	0.805985
Myog	20.7712	6.20287e-12	1.92018e-08	NA	NA	NA
Igkv17-121	-21.3491	1.02715e-11	2.82638e-08	NA	NA	NA
Ighv1-18	-21.2949	1.67553e-11	3.45255e-08	-3.7867	0.270935	0.802364
Ighv1-80	-21.2949	1.67553e-11	3.45255e-08	NA	NA	NA
Igkv1-135	-21.2949	1.67553e-11	3.45255e-08	NA	NA	NA
Iglc1	-22.7472	1.81236e-11	3.45255e-08	NA	NA	NA
Igkv9-120	-22.2001	5.47532e-11	9.68545e-08	NA	NA	NA
Igkv1-117	-22.0969	6.72946e-11	1.11103e-07	NA	NA	NA
Gbp2b	5.70363	2.37151e-08	3.67066e-05	5.58436	2.45504e-12	2.00798e-08
Vaultrc5	-1.60209	2.80477e-08	4.08589e-05	-0.486193	0.397802	0.863714
Lcn2	-3.06197	1.91165e-06	0.00263011	-1.57543	0.0697483	0.596556
Wfdc21	-6.23638	2.6993e-05	0.034827	-0.2757	0.898919	0.989133
RP23-204L16.4	-6.87965	2.8126e-05	0.034827	0.190039	0.917136	0.992405
RP23-392I13.8	-4.08409	3.37802e-05	0.0398365	-4.42088	0.00187043	0.135551
Abhd6	-3.73024	6.06141e-05	0.0682322	0.180095	0.909726	0.990487
Gm22888	-5.31905	6.93868e-05	0.0747115	-3.01723	0.172869	0.744343
Cxcl5	-3.50378	7.61907e-05	0.0786192	0.978787	0.364314	0.849173
Prok2	-6.46432	0.000114779	0.1137	-3.69053	0.280921	0.805628
Myh7b	1.73364	0.00015616	0.148742	-0.381891	0.659899	0.942664
Blk	-7.57161	0.000168859	0.154881	-4.15346	0.225924	0.779113
Tdrp	-5.99124	0.000228132	0.201775	-4.56089	0.138117	0.710507
RP23-154O12.2	-3.9714	0.000264522	0.225893	-2.04957	0.276797	0.804468
Ptprd	-5.68632	0.000284488	0.234711	-1.16463	0.643867	0.937963
RP23-103C13.5	6.50409	0.000293803	0.234711	1.78713	0.497637	0.899465
Gm23303	7.34776	0.000329812	0.255244	NA	NA	NA
Stfa2l1	-2.80519	0.000463851	0.348099	-3.58549	0.0411124	0.492845
Jcad	1.08303	0.000492527	0.358748	-0.339823	0.442337	0.883174
Mir6395	-6.05333	0.00054022	0.382244	-0.510389	0.766161	0.959418
Xpnpep2	-4.10361	0.000586254	0.403294	1.12218	0.623822	0.933783
Stfa3	-6.80346	0.000756448	0.506309	0.728681	0.836302	0.975364
Lta	-5.39487	0.000806227	0.513328	-0.246724	0.939957	0.99442
RP23-365O8.4	3.20761	0.00080839	0.513328	0.144054	0.8789	0.985139
Steap4	-2.14412	0.000833265	0.515895	-0.808449	0.114006	0.680338
Angptl1	-3.3872	0.000980488	0.584036	0.609281	0.807038	0.969133
RP23-195M6.1	6.07846	0.00099049	0.584036	1.36022	0.299805	0.818187
Mir5104	-6.57953	0.00111924	0.632169	1.34	0.682764	0.948966
AC122037.2	-4.40775	0.00112318	0.632169	-0.571809	0.757447	0.957205
Dact1	-3.54201	0.00130923	0.670839	2.50503	0.0809531	0.620698
RP23-117O11.4	-3.95202	0.00131805	0.670839	-0.806712	0.643936	0.937963
RP23-386K20.4	5.32288	0.00137501	0.670839	-0.222593	0.928644	0.994116
Stfa1	-5.09573	0.00138295	0.670839	3.65615	0.283143	0.80677
RP24-180M2.2	2.69991	0.00138893	0.670839	-0.160875	0.937627	0.99442
Gm26493	-2.09683	0.0014135	0.670839	1.69984	0.398837	0.864664
RP23-24A13.2	-3.79809	0.00143772	0.670839	1.4385	0.595463	0.928879
Ndn	4.01552	0.00146669	0.670839	0.288835	0.859209	0.98106
Btg4	5.79037	0.00147862	0.670839	1.07486	0.587498	0.926892
RP23-414P13.8	-6.75458	0.00148505	0.670839	1.82909	0.528095	0.910065
RP24-233B16.4	3.9671	0.00149729	0.670839	-0.419013	0.898177	0.989066
RP24-83D14.4	-2.83649	0.00152097	0.670839	-1.79397	0.231725	0.78277
Gstp2	-5.78177	0.00154403	0.670839	0.178065	0.943065	0.99442
Pax5	-8.97424	0.00161558	0.689824	-1.28421	0.679732	0.948966
Pvrig-ps	6.32015	0.00170585	0.704685	4.86061	0.152042	0.728319
Sgpp2	-3.21182	0.0017112	0.704685	-2.41762	0.0102693	0.298551
RP23-453G12.2	-6.32347	0.00178029	0.704685	2.42268	0.470001	0.89162
Pamr1	3.43925	0.0017855	0.704685	-2.27537	0.146004	0.721406
RP24-310M4.2	-0.847776	0.00180889	0.704685	-0.734319	0.104143	0.66548
RP23-3J8.1	2.51043	0.00182111	0.704685	0.179887	0.909338	0.990487
Dennd5b	-2.4694	0.00193144	0.735879	-0.603265	0.443324	0.883176
Gpr135	-5.18302	0.00203323	0.752881	0.353942	0.875554	0.984703
Gnaz	-5.16685	0.00203687	0.752881	-0.10837	0.967289	0.994926
Gmpr	-3.49717	0.00211494	0.770243	-6.45404	0.0125382	0.320802
Gm24189	5.6414	0.0022531	0.808669	2.77454	0.418005	0.873513
AC124698.6	1.50685	0.00230795	0.816521	0.72883	0.540308	0.913436
Aox2	6.3969	0.00246466	0.849229	2.33098	0.435263	0.879403
Mkln1os	4.2692	0.00250233	0.849229	0.522568	0.688093	0.948966
RP23-302H1.2	6.37585	0.00250432	0.849229	4.43094	0.131091	0.702829
AC102225.2	1.64119	0.00253757	0.849229	2.39746	0.0839232	0.625814
RP24-219E4.1	-6.30874	0.00264514	0.863999	-1.11431	0.734354	0.953961
Adamtsl1	-2.27371	0.00268406	0.863999	1.817	0.142344	0.715841
Gbp8	1.03581	0.00268637	0.863999	2.32852	0.000555381	0.0728737
Fbxl8	1.47392	0.00276255	0.87711	-0.576077	0.550256	0.91691
RP23-431F3.1	-6.48155	0.00287034	0.898887	2.90721	0.395585	0.863501
Lrg1	-1.92019	0.00293085	0.898887	-0.52176	0.35613	0.843342
Gm23668	-2.31353	0.0029881	0.898887	-1.38991	0.359133	0.845271
Pik3c2b	-3.54498	0.00303916	0.898887	-2.69509	0.0468264	0.517791
Catsperd	-6.26119	0.00304028	0.898887	1.63295	0.623377	0.933469
Cgnl1	0.909629	0.00304892	0.898887	-0.376816	0.479519	0.895169
Snora17	-1.40611	0.00314268	0.915629	-1.70144	0.0633404	0.579271
Rfc4	1.27335	0.0032277	0.929465	-0.481958	0.47315	0.89271
RP23-135L5.2	-5.66479	0.00327664	0.932713	0.287939	0.934527	0.99442
Ebf1	-2.5136	0.00347756	0.968123	-0.609997	0.425728	0.876861
RP23-411M4.1	2.07722	0.00347922	0.968123	0.0522525	0.968732	0.994926
RP23-250H23.1	-5.85209	0.00352195	0.969122	-4.66488	0.172144	0.743498
RP23-462I24.2	-3.73714	0.00366293	0.978214	0.0185849	0.995535	0.998354
Nfatc4	-1.68121	0.0036653	0.978214	2.02734	0.21612	0.775517
RP24-439B16.4	-5.93786	0.00367349	0.978214	NA	NA	NA
RP24-186F6.5	-2.70364	0.00380238	0.999718	-2.48802	0.101289	0.660152
RP23-138K22.2	3.3922	0.00389953	0.999718	4.57816	0.177574	0.748392
Ankrd55	2.39287	0.00390131	0.999718	-0.617444	0.599155	0.929644
Vash2	-2.84791	0.00429721	0.999718	-0.17888	0.891792	0.988387
RP23-199B2.8	1.77396	0.00433205	0.999718	-1.75161	0.0157202	0.350573
Chrnb1	-1.88169	0.00433846	0.999718	1.8487	0.295027	0.813919
RP23-294I9.3	-4.9177	0.00449	0.999718	0.750256	0.821008	0.972158
Glrp1	5.31305	0.00454946	0.999718	-0.874905	0.45684	0.887106
RP23-83I13.14	-2.39378	0.00456116	0.999718	0.690719	0.656559	0.94226
Igkc	-7.85843	0.00459736	0.999718	-2.97988	0.388619	0.860768
Khdc1c	4.83512	0.00463085	0.999718	0.448643	0.876106	0.984791
Sertad4	-6.21743	0.00475229	0.999718	-0.219991	0.900678	0.989362
Mir3096	3.97712	0.00479154	0.999718	-0.714768	0.831802	0.975364
Armc3	-3.43227	0.00489855	0.999718	-0.358301	0.843541	0.977195
Fam161b	-2.88704	0.0050553	0.999718	3.07882	0.0571771	0.558931
RP23-79H24.3	1.6987	0.00507389	0.999718	0.233138	0.795291	0.96638
Igkv14-111	-6.08686	0.00520814	0.999718	-0.309917	0.924658	0.993651
Flt1	0.702811	0.00536468	0.999718	0.94874	0.00820505	0.270965
RP23-43G12.3	-5.72118	0.00543887	0.999718	5.59648	0.025871	0.418076
RP24-104I20.4	1.04058	0.00549711	0.999718	0.410911	0.501935	0.901291
Wfdc17	-1.08276	0.00561938	0.999718	-1.82765	5.50067e-05	0.0217024
Creg2	-2.29932	0.00562445	0.999718	0.0759773	0.92854	0.994092
Cplx2	-6.30147	0.00567663	0.999718	-5.6842	0.0107495	0.304926
Fam69b	2.6743	0.00577048	0.999718	1.46372	0.650121	0.940198
S100a8	-1.84805	0.00577543	0.999718	-1.59201	0.054277	0.549647
Dtd2	0.958829	0.005782	0.999718	-0.723408	0.0610516	0.571564
RP23-299H17.1	2.9603	0.00578933	0.999718	4.09408	0.224104	0.778168
Fam78b	1.57771	0.0058269	0.999718	1.55647	0.00717663	0.256351
Ccdc106	6.87402	0.005836	0.999718	NA	NA	NA
RP24-225A21.3	-2.7025	0.00585384	0.999718	0.613413	0.700588	0.948966
Prdm5	-2.83136	0.00591237	0.999718	-2.90457	0.249266	0.789243
RP24-455C11.3	-6.10902	0.00599613	0.999718	1.47375	0.672539	0.94565
Lrrc29	-1.05413	0.0061599	0.999718	-0.369351	0.681222	0.948966
RP23-459I1.1	5.26814	0.00616829	0.999718	0.956554	0.704377	0.948966
Mettl15	2.31855	0.00618677	0.999718	0.865694	0.538803	0.912963
Prox1	6.47292	0.00629409	0.999718	2.04473	0.534937	0.911313
Zfp958	1.06353	0.00630963	0.999718	0.882708	0.320062	0.828098
RP23-185C16.3	-1.8185	0.00635433	0.999718	1.22579	0.302196	0.818432
RP23-341C5.10	-1.21273	0.00646267	0.999718	-1.27208	0.305478	0.820976
Fnd3c2	-5.48303	0.00650001	0.999718	5.732	0.0259152	0.418076
Adk	-0.681375	0.00654277	0.999718	-0.207634	0.586575	0.926528
Get4	0.539475	0.00657737	0.999718	-0.120827	0.714726	0.950957
RP23-205I1.2	-5.94612	0.00658812	0.999718	2.44986	0.475904	0.893666
Gabrd	-4.88602	0.00675058	0.999718	2.96293	0.383535	0.858599
RP23-259N17.6	-5.39594	0.00675068	0.999718	2.76131	0.417211	0.873501
RP23-16D9.6	3.39377	0.0068161	0.999718	5.77409	0.0172117	0.35973
RP23-451A6.4	-4.05425	0.00685598	0.999718	-1.74124	0.490098	0.897694
Mast4	-0.984702	0.00687697	0.999718	0.485443	0.174882	0.745682
B4galt2	-2.95341	0.00698231	0.999718	6.07449	0.00208718	0.142655
RP23-293K21.5	-6.77356	0.00707152	0.999718	-0.642938	0.780527	0.962699
Ctrb1	-7.03936	0.00712927	0.999718	NA	NA	NA
RP24-338G10.1	2.68324	0.00714414	0.999718	2.42073	0.249867	0.789649
RP23-234F23.1	-6.24838	0.0072357	0.999718	0.180417	0.959282	0.99442
RP23-348C6.3	1.87533	0.00728757	0.999718	3.90107	0.0207453	0.378298
Vpreb3	-6.29064	0.00730556	0.999718	NA	NA	NA
Plin1	-6.24232	0.00730747	0.999718	-6.72386	0.0180874	0.364922
RP23-142E18.2	2.07498	0.00733465	0.999718	2.22465	0.191817	0.758888
Nyap1	1.89719	0.00734757	0.999718	1.09406	0.386982	0.86037
Edn1	2.39953	0.00737219	0.999718	-0.850398	0.192608	0.75919
n-R5s155	-2.11735	0.00739291	0.999718	-1.80824	0.0920568	0.643349
RP23-162P5.2	-3.94323	0.00740258	0.999718	-0.568719	0.841024	0.976666
Olfr1417	6.11142	0.00742684	0.999718	-3.6266	0.0781746	0.615192
Ggt7	5.80059	0.00750295	0.999718	-0.492409	0.88898	0.987698
Scd4	-3.94029	0.00753822	0.999718	1.84795	0.397836	0.863714
Gabbr2	2.2811	0.00754697	0.999718	1.95854	0.11745	0.686979
F830016B08Rik	2.25023	0.00759248	0.999718	1.7129	0.336295	0.835357
Slfn14	-4.12298	0.00767826	0.999718	-0.262859	0.930163	0.99442
Prss8	-5.66253	0.00779901	0.999718	1.78655	0.606337	0.930704
Clybl	1.21871	0.00784891	0.999718	-0.375044	0.576011	0.9225
Mms22l	0.964633	0.00792475	0.999718	-0.307989	0.696635	0.948966
Rmrp	-0.922945	0.00829257	0.999718	0.412436	0.490433	0.897778
Nespas	-6.0544	0.00833837	0.999718	2.72297	0.426916	0.877249
Bbip1	-0.688396	0.00837137	0.999718	-0.886986	0.161956	0.733122
Rbm12b1	-1.21131	0.00837774	0.999718	0.362139	0.61223	0.930846
Lgals12	-5.11109	0.00857051	0.999718	-4.59482	0.178878	0.748678
Dmbt1	-6.39068	0.00858808	0.999718	-5.55993	0.0278982	0.430527
H2-Q7	0.781115	0.00870876	0.999718	1.19472	1.09771e-07	0.000117107
Armc2	2.82607	0.00895619	0.999718	1.88652	0.279197	0.805137
Pold3	0.455656	0.00916127	0.999718	0.0805554	0.735316	0.953961
Gm26698	-1.91049	0.00926751	0.999718	-1.56454	0.127564	0.699083
Echdc3	-3.69385	0.00929282	0.999718	0.691323	0.803753	0.968374
RP23-133I9.8	-4.42149	0.00930363	0.999718	3.45709	0.31066	0.823106
RP23-59B16.8	-3.89045	0.00944089	0.999718	-0.0520121	0.984634	0.996819
Ccdc40	-2.24346	0.00952171	0.999718	1.16188	0.316492	0.825648
Ccdc77	-1.03985	0.00954197	0.999718	-0.223109	0.608455	0.930846
Kpna2	-0.692099	0.00964449	0.999718	-0.529879	0.289184	0.811598
Dhx40	-0.9422	0.00979906	0.999718	-0.565278	0.382444	0.85768
RP23-316L10.3	-1.78468	0.00986142	0.999718	-0.146909	0.913257	0.991425
RP23-235H10.4	-5.31889	0.00988802	0.999718	-6.16892	0.0692424	0.595453
RP23-77A8.2	-5.5259	0.00993614	0.999718	1.82882	0.523803	0.908786
Syce1	4.5129	0.00996162	0.999718	4.36574	0.198802	0.762478
RP23-22M2.1	4.22679	0.0100091	0.999718	0.98152	0.699921	0.948966
Rita1	-1.72304	0.0102019	0.999718	-0.629048	0.557836	0.917849
AC102224.2	-3.7464	0.0103295	0.999718	0.602926	0.726975	0.952688
Amer2	-2.45981	0.0104167	0.999718	-1.87824	0.314571	0.82405
Prkd1	-5.06626	0.0104696	0.999718	-0.211623	0.946106	0.99442
Fbn2	-2.11066	0.0106628	0.999718	-0.0655676	0.961974	0.994926
Gm23759	2.6846	0.0106683	0.999718	5.84656	0.00169322	0.130643
Gm25394	-2.33666	0.0107059	0.999718	0.00142394	0.999047	0.999744
Lnx1	-2.29049	0.0107368	0.999718	0.589311	0.770046	0.959888
Pdgfrl	-5.34015	0.010776	0.999718	-0.350428	0.710809	0.949745
Mgam	-2.00607	0.0107891	0.999718	-3.84369	0.0343114	0.462125
RP23-184D18.8	-5.87319	0.0108306	0.999718	3.10841	0.363003	0.848419
AC169384.1	-6.75971	0.0108499	0.999718	2.182	0.526742	0.909164
Mff	-0.536419	0.0108855	0.999718	0.271951	0.455924	0.8869
Amacr	-1.4745	0.0109951	0.999718	-0.513422	0.47349	0.892725
RP23-434H18.1	1.90473	0.0110964	0.999718	-1.47933	0.168764	0.74246
RP24-122I22.2	-1.25533	0.0110981	0.999718	-0.366838	0.654776	0.941662
Adamts7	1.55835	0.0112509	0.999718	0.488168	0.518832	0.907012
RP24-92H14.2	4.353	0.0114309	0.999718	-2.37211	0.181827	0.751001
Pkhd1l1	-5.37161	0.0114751	0.999718	0.765475	0.821315	0.972334
RP23-397E2.4	-5.63344	0.0115785	0.999718	NA	NA	NA
RP24-173L14.2	-6.76393	0.0116137	0.999718	NA	NA	NA
Gm24119	-1.27248	0.0116703	0.999718	0.0941702	0.92081	0.993144
Tmem237	1.22593	0.0119561	0.999718	-1.15397	0.16413	0.735705
Anxa8	2.44685	0.0119947	0.999718	-2.02655	0.130546	0.702829
Stag3	-1.14396	0.0122123	0.999718	-1.05606	0.247088	0.786819
Zfp939	1.41745	0.0124696	0.999718	1.40576	0.20512	0.767371
RP23-45G16.11	5.30231	0.0126103	0.999718	-1.65415	0.437052	0.880131
Mir15a	-5.24778	0.0126748	0.999718	-2.76105	0.143828	0.718456
Ss18l2	0.949904	0.0127875	0.999718	-0.542501	0.523109	0.908452
RP24-241J19.2	-5.71296	0.0128846	0.999718	3.51084	0.303061	0.818694
RP23-399N18.1	5.69404	0.0129063	0.999718	0.643969	0.780992	0.962768
RP23-246L14.3	2.44847	0.012916	0.999718	-1.30474	0.384934	0.85927
Scrt1	-3.16021	0.0129633	0.999718	-0.215373	0.915889	0.99232
RP23-29I5.6	-5.76878	0.0129787	0.999718	-1.21375	0.730778	0.953086
Sh3d19	0.831208	0.0130602	0.999718	0.245329	0.65096	0.94044
Filip1	2.01012	0.0130657	0.999718	1.49211	0.0489354	0.524989
Il1f9	-2.10696	0.0131061	0.999718	-0.950257	0.332631	0.834092
Rpl14-ps1	-0.705876	0.0131355	0.999718	-2.89691	0.000109107	0.0313244
Ptgfr	-3.25427	0.0131404	0.999718	-3.25276	0.225575	0.778799
RP23-312H15.5	-1.63087	0.0133175	0.999718	1.43483	0.134529	0.706873
RP24-150D18.2	-3.75627	0.0134306	0.999718	0.953822	0.701175	0.948966
Slc15a2	1.04671	0.0135175	0.999718	0.912356	0.0133272	0.325707
Cfap74	-2.43015	0.0135906	0.999718	-0.449002	0.822791	0.973083
RP23-286E6.13	-3.35554	0.0137083	0.999718	-1.37313	0.507992	0.903489
Cnih3	-5.66878	0.013824	0.999718	1.47375	0.672539	0.94565
Rbak	0.528886	0.0138898	0.999718	-0.330069	0.385563	0.860032
Trdj1	3.37423	0.0139724	0.999718	0.039425	0.99037	0.997579
Lrfn4	-5.3043	0.0141832	0.999718	-1.63465	0.529779	0.910672
Rims2	5.09102	0.0141971	0.999718	-1.27299	0.545455	0.914967
Tmem98	-4.65327	0.0143999	0.999718	-3.58452	0.186608	0.755045
Dok6	-5.13753	0.0144068	0.999718	-1.88024	0.326468	0.831232
RP24-420A20.4	2.34427	0.0145906	0.999718	0.184785	0.882085	0.985867
Arhgef7	0.474312	0.0146239	0.999718	0.489382	0.0268125	0.423879
Gm26359	-5.21466	0.0147148	0.999718	0.966135	0.600631	0.929644
Gbp4	0.908326	0.0148096	0.999718	1.59829	1.91902e-05	0.0100185
Saa3	-0.95914	0.0148784	0.999718	-0.570576	0.26762	0.800234
Nol3	5.16305	0.014879	0.999718	0.832653	0.739773	0.954834
AC025622.3	-3.13883	0.0150259	0.999718	0.179162	0.931055	0.99442
RP23-300F10.3	4.20488	0.0153301	0.999718	5.3	0.00362295	0.18367
Tgfbrap1	0.440795	0.0154341	0.999718	0.230138	0.45066	0.884647
Cxcl12	-1.57516	0.0154642	0.999718	-0.931517	0.200693	0.763094
Def8	0.579419	0.0156503	0.999718	0.124429	0.639596	0.936969
n-R5s161	-3.3116	0.0157838	0.999718	-4.60409	0.0031463	0.173072
Scn4a	-5.58342	0.0157986	0.999718	-0.10352	0.97505	0.99567
RP24-418L2.1	1.83112	0.0158429	0.999718	-4.11314	0.000402912	0.064616
AC132338.1	4.89259	0.0158704	0.999718	0.180417	0.959282	0.99442
Sit1	-3.94748	0.0159259	0.999718	2.50844	0.431906	0.878568
Cnbd2	-0.764253	0.0159912	0.999718	0.406137	0.449776	0.884647
RP23-45A13.2	-5.67099	0.0160812	0.999718	-1.33391	0.324347	0.829357
Myo5c	-5.06799	0.0161544	0.999718	-1.29375	0.518899	0.907012
RP23-203B24.3	-6.50564	0.0161903	0.999718	-2.8206	0.342412	0.837639
RP24-570C10.5	-4.01383	0.0163584	0.999718	0.666943	0.847905	0.978554
RP23-356D13.10	-3.91783	0.0163922	0.999718	2.95105	0.294429	0.813742
Gm25395	-0.841384	0.0164558	0.999718	0.385884	0.401048	0.866701
Syngr1	1.98192	0.0165706	0.999718	0.294138	0.819922	0.971962
Bod1	0.677606	0.0166119	0.999718	-0.868814	0.0808595	0.620698
Gm5453	-1.1497	0.0167341	0.999718	-0.59956	0.617115	0.931922
Mad2l1	-1.18809	0.0168006	0.999718	0.183126	0.80241	0.968374
RP23-406B13.10	-1.21563	0.0168061	0.999718	-0.130848	0.819553	0.971962
Coa7	0.983681	0.016898	0.999718	-1.15931	0.0145708	0.338202
Il9r	-4.47922	0.0169125	0.999718	-0.593532	0.864789	0.982758
Cd22	-1.48338	0.0169925	0.999718	-0.288512	0.734981	0.953961
RP24-308M3.2	-2.1079	0.0170825	0.999718	2.06565	0.0947507	0.647157
Col12a1	-1.28627	0.0171011	0.999718	2.12843	0.0871632	0.632384
RP23-38L11.2	-4.31161	0.0171181	0.999718	-0.923839	0.757602	0.957205
Mir7001	-5.61917	0.0171225	0.999718	2.25257	0.50336	0.901291
Nr2f1	-5.78394	0.0174043	0.999718	-3.30859	0.104025	0.66548
AC125349.1	4.20776	0.0174161	0.999718	4.23771	0.212468	0.774888
4930445N18Rik	-2.47499	0.0174565	0.999718	-2.0967	0.198378	0.762478
RP23-136M7.2	-5.61362	0.0175048	0.999718	1.08172	0.758289	0.957205
RP23-272P19.7	-4.33562	0.0177119	0.999718	-4.50884	0.0214218	0.382721
Mcmdc2	-2.07567	0.0177477	0.999718	0.209664	0.836836	0.975364
Ppil6	-5.7796	0.0177605	0.999718	3.19347	0.349748	0.842885
AC087062.8	-2.87894	0.0178188	0.999718	0.880909	0.716654	0.951325
Gm44465	6.28302	0.0179805	0.999718	NA	NA	NA
Gm23849	-5.02403	0.0180584	0.999718	-6.04093	0.00453008	0.201101
Mfsd9	-1.68421	0.0181134	0.999718	0.920371	0.622459	0.933436
Helq	-0.928951	0.0182377	0.999718	-0.29458	0.743103	0.955253
RP23-121M22.6	5.64459	0.018294	0.999718	-2.97078	0.0185556	0.368557
Ccdc8	-2.05756	0.0186102	0.999718	2.79081	0.126877	0.698265
RP24-120F8.5	1.93769	0.0186862	0.999718	1.86058	0.154234	0.728809
RP23-36P21.8	1.22349	0.0187508	0.999718	-0.291954	0.804038	0.968374
Vstm4	-4.29727	0.0187549	0.999718	-0.711977	0.83201	0.975364
RP23-407J24.5	-4.43274	0.0188212	0.999718	0.711026	0.743978	0.955324
Retnia	1.54762	0.0188927	0.999718	4.8923	0.0221179	0.388203
RP24-329C11.8	-3.80798	0.0189139	0.999718	0.707066	0.767247	0.959418
Kcnrg	2.02756	0.0189483	0.999718	-0.626061	0.678489	0.948666
RP23-226A4.10	4.95345	0.0189801	0.999718	NA	NA	NA
2023-09-05	2.06686	0.01927	0.999718	3.54077	0.100978	0.659827
Gpn2	0.667659	0.0193345	0.999718	-0.343623	0.595215	0.928831
RP24-179I4.3	-1.76807	0.0194411	0.999718	0.867133	0.350817	0.842885
Tstd1	-4.01724	0.0194461	0.999718	-2.79577	0.293636	0.813476
Mcts2	-0.709692	0.0194876	0.999718	-0.00939947	0.979293	0.996802
RP23-31K14.3	-1.21143	0.0194969	0.999718	-0.6733	0.415746	0.87268
Gli3	-2.68913	0.0195949	0.999718	2.3403	0.208146	0.770257
Asb3	-0.895949	0.0196968	0.999718	1.12313	0.297116	0.815292
Arhgap28	1.18353	0.0197629	0.999718	0.138981	0.922599	0.99362
Snai1	-1.37439	0.0198836	0.999718	-0.307077	0.756021	0.957205
Ypel4	-2.30356	0.0199345	0.999718	-1.234	0.384819	0.85925
RP23-225D14.1	-2.07159	0.0200031	0.999718	-1.19903	0.641225	0.937267
Tceal1	2.29469	0.0201063	0.999718	-0.993508	0.600322	0.929644
RP24-351I17.4	1.00906	0.0202029	0.999718	1.75773	0.00284642	0.163672
RP23-273K11.4	4.31548	0.02029	0.999718	2.95642	0.387457	0.86052
Iglc3	-7.85128	0.0203815	0.999718	0.274928	0.937495	0.99442
Ffar1	-2.64431	0.0205153	0.999718	-1.58941	0.421321	0.874251
Trim67	-2.6726	0.0205294	0.999718	-1.52332	0.402898	0.867535
Yipf6	0.526005	0.0205476	0.999718	-0.619497	0.0816498	0.621993
Camk2b	1.78089	0.0205681	0.999718	1.54962	0.0538908	0.547998
Cfap53	3.0502	0.0205702	0.999718	0.412555	0.833316	0.975364
Dpysl5	-2.44134	0.0206743	0.999718	3.92934	0.24816	0.788232
Gm24457	2.4202	0.0207519	0.999718	0.70327	0.794416	0.966351
Zfp961	-1.13823	0.020801	0.999718	0.710666	0.122863	0.694811
H2-Q4	0.524422	0.0209584	0.999718	0.752798	0.00364657	0.184107
RP23-4P1.7	-3.03191	0.0209748	0.999718	2.6169	0.445588	0.883176
Timm10b	-0.971585	0.0210677	0.999718	1.21204	0.19352	0.75919
Ccne1	-1.57728	0.021216	0.999718	-0.272048	0.841766	0.976892
RP23-358O22.1	-1.93758	0.0213197	0.999718	-1.65935	0.114767	0.682342
Gm23412	-1.78627	0.0215331	0.999718	0.238478	0.829033	0.974327
Pdss2	-0.870683	0.0216081	0.999718	0.488457	0.36211	0.847491
Adhfe1	-3.50264	0.0216362	0.999718	0.347233	0.917727	0.992431
Tnks1bp1	0.4914	0.0216852	0.999718	-0.101055	0.772879	0.960294
RP23-50E10.4	-4.90843	0.0217111	0.999718	-0.0415967	0.987524	0.997265
Pdlim1	0.470299	0.0217272	0.999718	0.373175	0.187194	0.755316
Gabre	-6.45006	0.0217854	0.999718	-0.146937	0.950661	0.99442
Cd79b	-3.29453	0.0217871	0.999718	0.568361	0.61236	0.930846
Skint3	0.895127	0.0218509	0.999718	0.373608	0.345388	0.83992
RP23-431M16.2	-2.78142	0.0218838	0.999718	1.92482	0.431752	0.878568
Gbp6	1.06515	0.0219929	0.999718	1.81954	0.0741918	0.608641
Klk1b11	3.16886	0.0220954	0.999718	1.70067	0.494446	0.898806
Txndc2	-6.28738	0.0222273	0.999718	4.97775	0.0760295	0.610797
Slc38a4	-2.38691	0.0223025	0.999718	0.721509	0.777638	0.962233
Kirrel3os	-2.81367	0.0223029	0.999718	1.00131	0.752577	0.957205
Ddah2	1.24065	0.0223929	0.999718	0.64985	0.471559	0.892384
Ralgps2	-1.55605	0.0225654	0.999718	-0.78378	0.0903712	0.640138
RP24-391B9.1	-3.38845	0.0225791	0.999718	0.37125	0.836048	0.975364
Ttl	0.720137	0.0226984	0.999718	0.727177	0.131413	0.702829
Slc6a20a	4.65757	0.0227486	0.999718	NA	NA	NA
Cd79a	-3.83107	0.0228047	0.999718	5.00333	0.0148731	0.342346
RP23-21B19.9	1.37237	0.0228163	0.999718	-1.33434	0.176611	0.747029
RP23-478H15.5	5.55194	0.0228673	0.999718	0.0387771	0.981327	0.996819
Bmp8a	-3.10002	0.0229057	0.999718	3.93378	0.127268	0.699083
Mettl20	-1.21243	0.022914	0.999718	0.575058	0.52562	0.909164
Bin3	-0.327483	0.0230626	0.999718	-0.0233761	0.951484	0.99442
RP23-204E23.2	-6.26359	0.0231026	0.999718	5.08209	0.119746	0.691012
RP24-541B4.5	-6.13367	0.0232674	0.999718	3.46668	0.207537	0.769788
Pcdhgb2	-4.77457	0.0233483	0.999718	0.0873343	0.976946	0.996308
Abhd17c	-0.620975	0.023419	0.999718	0.129258	0.687901	0.948966
RP23-434H17.5	-6.16958	0.0234264	0.999718	-1.36764	0.556459	0.917849
RP23-401M24.2	-5.55125	0.0234351	0.999718	-0.362587	0.889523	0.987817
Klhl32	-3.51866	0.0234732	0.999718	-3.53612	0.0667673	0.588722
RP23-443N7.10	-5.46054	0.0237244	0.999718	-2.23949	0.423627	0.875415
RP23-32L21.4	1.45261	0.0237337	0.999718	-1.45306	0.193441	0.75919
Unc5a	1.22087	0.0237804	0.999718	-0.0962917	0.920135	0.992876
RP24-272D15.1	-1.70915	0.0238782	0.999718	0.118927	0.908525	0.990487
P2ry13	-1.02939	0.0240037	0.999718	-0.278638	0.626722	0.933885
Tmem220	1.2295	0.0240563	0.999718	0.620978	0.340815	0.837212
Rbm3os	-0.769514	0.0242004	0.999718	0.762065	0.219831	0.777204
Mcpt4	-7.62261	0.024355	0.999718	21.5267	1.80092e-12	2.00798e-08
Eno4	1.95043	0.0244021	0.999718	4.25803	0.0115532	0.312823
n-R5s56	-2.36659	0.0245719	0.999718	-2.08915	0.0959522	0.64851
4930505N22Rik	3.34315	0.0247133	0.999718	-0.633201	0.758097	0.957205
mt-Tp	-1.04256	0.0247294	0.999718	-2.79125	2.35128e-06	0.00206048
Ccnb2	-1.52004	0.0247952	0.999718	0.900712	0.428355	0.877964
Palm	0.418946	0.0247985	0.999718	-0.280843	0.445755	0.883176
Adam21	5.24975	0.0248428	0.999718	2.508	0.465228	0.889042
Irf3	-0.482252	0.0248549	0.999718	-0.420685	0.272776	0.803364
Iigp1	1.24098	0.0249524	0.999718	1.53222	0.0188575	0.369279
RP23-463H10.1	2.39581	0.0250619	0.999718	5.06151	0.0227103	0.39579
Casp12	3.58666	0.025158	0.999718	-0.256951	0.854248	0.980981
RP23-118L1.5	-5.67248	0.0253143	0.999718	2.03035	0.448793	0.884362
Fxn	-0.92043	0.0253625	0.999718	0.175537	0.879988	0.985199
RP24-196M24.2	5.42014	0.0254832	0.999718	0.647001	0.737006	0.954649
Adarb1	-1.43583	0.0254876	0.999718	-1.12366	0.139636	0.713456
Trmt10c	0.671422	0.0255502	0.999718	-0.29843	0.531393	0.911266
Ghr	1.4677	0.0256241	0.999718	0.895969	0.64518	0.938232
RP23-209N3.1	-1.1574	0.0257287	0.999718	-2.44232	0.0605532	0.569051
RP23-477C13.3	-1.4517	0.0259528	0.999718	-0.356336	0.788779	0.964867
Ensa	0.373053	0.0259538	0.999718	0.0790442	0.666473	0.944952
Zfp955b	-1.16318	0.0260591	0.999718	-0.154437	0.795788	0.966443
Gpr156	-4.48875	0.0260656	0.999718	-5.23487	0.124312	0.697013
RP23-15K13.2	-2.01147	0.0260899	0.999718	0.774773	0.459097	0.887912
RP23-188D8.8	6.05809	0.0261509	0.999718	1.75968	0.611922	0.930846
RP23-457F4.5	-3.30988	0.0262909	0.999718	-0.175233	0.934106	0.99442
Cd36	1.00315	0.026337	0.999718	1.0325	0.110687	0.673878
Amd2	2.04572	0.0263525	0.999718	-1.76709	0.0748257	0.61002
RP23-235P16.4	-5.46443	0.0263789	0.999718	1.78655	0.606337	0.930704
Ntn4	1.86605	0.026511	0.999718	-4.45502	0.00523764	0.220818
Cops9	-0.899492	0.0266744	0.999718	-1.12592	0.0308775	0.441784
RP24-349N15.4	-5.39759	0.0268047	0.999718	2.90212	0.396432	0.863501
Rnu11	-0.798428	0.0268331	0.999718	0.432179	0.233066	0.783294
Mboat1	-0.855217	0.0268994	0.999718	-0.585158	0.339766	0.836612
Cstf1	-0.571613	0.0269201	0.999718	0.125951	0.725854	0.952688
RP24-319O20.4	3.46094	0.0270098	0.999718	-3.5203	0.22477	0.778168
Spatc1	-2.66957	0.0270197	0.999718	0.505556	0.816632	0.97169
Gm22739	-3.02426	0.027141	0.999718	1.8248	0.351507	0.842885
Sh3rf3	5.48506	0.0271585	0.999718	-2.69674	0.325944	0.831042
RP23-363J15.4	6.0301	0.0271964	0.999718	-2.20995	0.490078	0.897694
Bnc2	-2.18179	0.0272735	0.999718	-0.449013	0.664575	0.94413
Gm24022	-4.19492	0.0273018	0.999718	-4.15443	0.029407	0.436023
Gm26681	-1.99157	0.0274573	0.999718	-0.0146226	0.986174	0.997024
Tmcc3	0.554064	0.0275259	0.999718	0.783874	0.0781512	0.615192
Ccbe1	-2.05236	0.0276541	0.999718	-1.58051	0.0822089	0.622841
Rpl17-ps9	-1.4898	0.0277602	0.999718	-0.522339	0.652086	0.941079
RP23-214L4.7	-2.11264	0.0277954	0.999718	4.74907	0.116821	0.6864
Arhgap12	0.384683	0.0279033	0.999718	0.222174	0.524164	0.908915
Fuz	-0.790526	0.0279305	0.999718	-0.0292725	0.957124	0.99442
Ighd	-4.55218	0.0280196	0.999718	1.19594	0.719016	0.951889
Fcer2a	-3.06573	0.0280232	0.999718	0.599106	0.785329	0.96398
RP24-372J15.1	1.55045	0.0280573	0.999718	0.453321	0.676586	0.94811
RP23-105M23.3	5.32414	0.0281432	0.999718	1.69414	0.597514	0.929333
RP23-320I7.1	-3.2595	0.0282038	0.999718	-2.14644	0.234592	0.783735
RP24-573N21.2	-4.88852	0.0283368	0.999718	2.29107	0.505721	0.902355
Slc27a3	0.915819	0.028346	0.999718	3.87492	0.134419	0.706873
RP23-254H18.1	3.79046	0.0284281	0.999718	0.537957	0.830394	0.97485
Kcnh6	-4.92302	0.0284926	0.999718	-4.89081	0.113405	0.678524
Gstcd	-0.811254	0.0285041	0.999718	0.334102	0.644646	0.938123
Snora23	-0.927773	0.0286534	0.999718	-0.0435742	0.940694	0.99442
Gm5447	4.84869	0.0286688	0.999718	4.74979	0.161702	0.732587
RP23-32J15.3	-2.8875	0.0287156	0.999718	1.46954	0.44946	0.884647
Atxn1l	0.429401	0.028736	0.999718	-0.0713256	0.795434	0.966401
RP23-174K7.2	-0.978929	0.0287865	0.999718	0.755776	0.113244	0.678036
Gpr27	-5.35014	0.0287993	0.999718	1.04238	0.714389	0.950957
Abhd16b	-4.20075	0.0288595	0.999718	-0.181146	0.957173	0.99442
RP23-158E1.3	-5.33749	0.0289092	0.999718	1.35244	0.54989	0.91691
RP23-341M13.1	-0.883642	0.0291709	0.999718	-0.467599	0.388932	0.861069
RP23-54N20.5	2.99672	0.0293149	0.999718	4.23007	0.0948377	0.647157
Shroom3	-3.43313	0.0293173	0.999718	-2.52103	0.156158	0.729319
Cysltr2	1.53211	0.0294174	0.999718	2.77745	0.122882	0.694811
Cldn1	-2.47272	0.0294857	0.999718	-0.824711	0.69245	0.948966
RP23-395G18.1	-1.95841	0.0295125	0.999718	4.82129	0.155417	0.729319
RP23-203P12.1	-2.41044	0.0295564	0.999718	2.6183	0.151723	0.728319
Gm22890	4.39787	0.0297173	0.999718	0.180417	0.959282	0.99442
AC087801.8	-3.56574	0.0298659	0.999718	-0.534072	0.801636	0.968065
Gpm6b	-1.3595	0.030052	0.999718	2.21466	0.129204	0.701232
Ugt1a6b	-1.83384	0.0300721	0.999718	-0.112344	0.893292	0.988757
Gprin1	-1.00975	0.0300883	0.999718	-0.27917	0.753516	0.957205
Bbc3	0.510234	0.030194	0.999718	-0.0369429	0.919911	0.99285
RP23-23B10.3	4.60194	0.0304452	0.999718	1.6521	0.634482	0.935662
RP24-458J4.2	-2.34115	0.0305167	0.999718	-2.21327	0.406233	0.868649
RP23-202B12.3	-5.34785	0.0305924	0.999718	5.5565	0.038439	0.485174
Rbfox3	-4.64291	0.0306033	0.999718	-1.99916	0.530366	0.910672
Gm24105	-1.31762	0.0306129	0.999718	-0.396849	0.704603	0.948966
C1rl	-0.793543	0.0306383	0.999718	0.165914	0.67488	0.946554
Pappa	-1.00773	0.030841	0.999718	-4.1227	0.00976267	0.29213
RP23-24D16.1	2.40376	0.030866	0.999718	0.244781	0.885726	0.986969
Pomt2	-0.688605	0.0309128	0.999718	-0.679323	0.157389	0.729319
RP24-378J8.1	-1.79706	0.0309919	0.999718	1.23363	0.316193	0.825629
Fam221a	2.01107	0.0312072	0.999718	-0.0588028	0.954282	0.99442
Gpr137	-0.602451	0.0312338	0.999718	-0.424954	0.126615	0.698265
RP23-20K24.11	4.77732	0.0313457	0.999718	3.59387	0.291568	0.813156
Eppk1	-5.1931	0.0314697	0.999718	-1.00621	0.644545	0.93803
RP24-216G15.1	-1.90528	0.031586	0.999718	0.150902	0.925444	0.993761
RP23-52B2.1	-4.70977	0.0316299	0.999718	-0.966078	0.619334	0.932453
Gm23297	1.70305	0.0316542	0.999718	2.50976	0.0253614	0.414898
AC117805.2	2.86643	0.0316946	0.999718	-1.238	0.492973	0.898806
RP23-421P23.7	-3.05937	0.0317198	0.999718	-3.10524	0.140969	0.714453
Pcx	1.40675	0.0317264	0.999718	-0.201437	0.852054	0.980327
RP23-297K24.1	-1.15788	0.031872	0.999718	0.309405	0.820576	0.972094
RP23-159E10.1	5.24953	0.0321982	0.999718	-0.818654	0.691728	0.948966
RP24-136H19.1	-0.957845	0.0322309	0.999718	0.0884107	0.883605	0.986474
RP23-221P20.2	-4.24522	0.0322453	0.999718	-4.65629	0.0118108	0.313599
Cmah	-1.39355	0.0322595	0.999718	-0.800204	0.226452	0.779121
RP24-492C11.1	4.98485	0.0323113	0.999718	-1.63188	0.402326	0.867269
RP23-356G7.6	6.15418	0.0323367	0.999718	NA	NA	NA
Macrod2os2	6.03716	0.0323811	0.999718	-2.30186	0.415023	0.872647
RP23-204D17.4	-2.46346	0.0323939	0.999718	5.48487	0.0373375	0.478408
Ndufaf6	1.86277	0.0325532	0.999718	0.804318	0.435625	0.879403
Slc36a3	1.744	0.032564	0.999718	-1.75943	0.232657	0.783294
H2-Q6	0.751453	0.0327137	0.999718	1.54677	0.000182532	0.0400156
Wasf3	-0.557616	0.0327627	0.999718	0.906212	0.157092	0.729319
Krt6b	-5.08408	0.0329751	0.999718	3.41549	0.316629	0.825648
RP23-272P19.10	-4.87868	0.0329808	0.999718	-1.19481	0.723866	0.952614
Stx1a	-2.54944	0.0330126	0.999718	-0.41246	0.830051	0.974775
RP23-187B11.13	-4.79093	0.0330838	0.999718	4.49739	0.185436	0.754481
A330069E16Rik	3.04382	0.0331027	0.999718	-0.972073	0.573492	0.921488
Creb3l3	-4.17022	0.0331337	0.999718	-1.41263	0.313575	0.823106
Meg3	-1.92431	0.0331506	0.999718	0.585186	0.663006	0.94359
Kif26b	-2.53652	0.0331898	0.999718	-0.596969	0.711138	0.949926
RP24-255F16.1	-2.81061	0.0331929	0.999718	0.500756	0.787659	0.96428
Cacna1b	1.34297	0.0332937	0.999718	0.870014	0.418668	0.873513
Prss52	6.00831	0.0333949	0.999718	1.51852	0.658126	0.94226
Dcp1a	0.452879	0.0334317	0.999718	-0.187052	0.442688	0.883174
Ankrd46	-0.593643	0.0334429	0.999718	0.131805	0.797433	0.967399
Ppp1r26	3.59582	0.0334787	0.999718	-1.00622	0.678571	0.948666
Lrrn3	-3.00885	0.0335155	0.999718	-2.4247	0.460306	0.888046
Btnl10	-4.49348	0.0338945	0.999718	-0.318024	0.921189	0.993352
RP24-298J16.4	0.543876	0.0339026	0.999718	0.38646	0.317588	0.825822
Cel	-4.33166	0.033979	0.999718	-1.94487	0.578037	0.923153
Gm9887	3.64602	0.0339986	0.999718	-2.57978	0.0124376	0.319895
Pnlip	-5.16732	0.0343071	0.999718	NA	NA	NA
RP23-352L3.7	-5.99109	0.0343804	0.999718	NA	NA	NA
Vsig8	-1.31352	0.0347	0.999718	-3.09359	0.0327974	0.453545
Gm17622	-5.24104	0.0347026	0.999718	-2.52268	0.441273	0.88287
Kif15	-0.782712	0.0347914	0.999718	-0.470427	0.577394	0.923108
BC023105	4.5716	0.0348207	0.999718	4.26421	0.209585	0.771232
RP24-63G9.3	5.21457	0.0349673	0.999718	2.58628	0.221082	0.778007
RP23-322E23.7	4.05746	0.0349704	0.999718	2.44467	0.357131	0.843845
Gm26624	2.64569	0.034996	0.999718	1.22591	0.475817	0.893666
Syne4	2.37289	0.0350725	0.999718	-0.307454	0.870113	0.983597
Otop2	-4.74355	0.0350923	0.999718	-3.28783	0.0332069	0.456958
Gm25313	-1.81657	0.0351137	0.999718	-2.56564	0.0397361	0.488458
Acad9	0.592131	0.0351239	0.999718	-0.259075	0.39224	0.862828
AC125458.2	2.11734	0.0352441	0.999718	-0.251998	0.857824	0.98106
Il12rb1	1.69909	0.0352479	0.999718	-0.234155	0.842778	0.977085
RP23-235P16.3	1.12027	0.0353469	0.999718	-0.103804	0.877357	0.98501
RP23-357I14.1	-4.29866	0.0354696	0.999718	3.07545	0.360706	0.846292
Tmem74b	2.7954	0.0355677	0.999718	1.08172	0.758289	0.957205
Snx7	1.16996	0.0357963	0.999718	0.129357	0.80948	0.970086
Afmid	-1.15948	0.0358973	0.999718	-1.06575	0.0776138	0.613609
Kel	-5.01245	0.0359359	0.999718	NA	NA	NA
RP24-218K1.4	-1.13242	0.0360556	0.999718	-0.334306	0.693597	0.948966
RP23-9F3.2	-2.29865	0.0361447	0.999718	-0.620754	0.740754	0.955006
RP23-242C19.5	1.43816	0.0363372	0.999718	0.417096	0.773926	0.96078
Rnft2	-2.45509	0.0363723	0.999718	0.344082	0.900333	0.989362
RP23-240G3.4	-5.19929	0.0364921	0.999718	2.50843	0.465149	0.889029
Il17c	1.64672	0.0366565	0.999718	6.2475	0.000168553	0.0400156
Rpl23a-ps4	-6.08961	0.0367034	0.999718	-2.10538	0.546139	0.914967
RP23-349N4.3	5.24688	0.0368693	0.999718	-6.88096	0.0108859	0.305536
RP23-410L16.4	-3.57226	0.0369209	0.999718	5.68878	0.066617	0.588722
Zfp867	1.46961	0.0369222	0.999718	3.40767	0.0845592	0.626678
RP23-316M14.6	-2.18448	0.0369927	0.999718	-1.56578	0.412	0.870885
Tmem132e	-5.41549	0.0370298	0.999718	1.75303	0.605996	0.930704
Gal3st1	-3.97866	0.0370436	0.999718	1.03374	0.627509	0.933885
AC124566.2	0.594536	0.0371411	0.999718	0.308624	0.412352	0.871105
RP23-245M18.2	-5.25633	0.0372023	0.999718	NA	NA	NA
RP23-353J21.2	2.76896	0.0373185	0.999718	4.22157	0.0819035	0.622292
Fam19a5	-1.61001	0.0374434	0.999718	-3.62267	0.00959516	0.289946
RP23-397E2.5	-6.09047	0.0374903	0.999718	-4.63458	0.175032	0.745682
Egf	1.22302	0.0375573	0.999718	0.864545	0.461099	0.888107
Gm22748	1.03093	0.0375982	0.999718	-0.91704	0.107865	0.671193
RP23-179F8.1	-3.67048	0.0378725	0.999718	-3.70082	0.279545	0.805137
Il17a	-5.92133	0.0379032	0.999718	0.180417	0.959282	0.99442
RP24-153A6.1	2.14768	0.0379327	0.999718	-1.46721	0.5482	0.915793
Angptl6	-2.72949	0.0379434	0.999718	-0.375065	0.909217	0.990487
Lipt1	-2.24546	0.037953	0.999718	-0.953702	0.333658	0.834782
Nr2c1	-0.57485	0.0380835	0.999718	0.984001	0.103832	0.66548
Olfr543	3.43729	0.0380898	0.999718	-4.16873	0.224159	0.778168
Wdr75	-0.518276	0.0381206	0.999718	-0.60632	0.204899	0.767339
Lrrc1	1.01469	0.0381402	0.999718	-1.73399	0.0631374	0.578276
RP23-106P4.1	-5.97195	0.0381754	0.999718	-2.72652	0.431205	0.878568
Pgpep1l	3.61804	0.0382164	0.999718	-0.355874	0.897441	0.988985
Dcun1d5	0.337197	0.0382571	0.999718	-0.928165	0.0567484	0.55809
RP23-321D1.4	-2.2807	0.0383114	0.999718	0.453097	0.698691	0.948966
Nip7	-0.653295	0.0384182	0.999718	-0.495553	0.270512	0.801973
Nlrc5	0.400271	0.0384189	0.999718	0.891221	4.28318e-05	0.0181201
RP23-479H9.1	-2.50216	0.0384274	0.999718	-1.36552	0.272441	0.803364
RP23-152P20.3	-3.02903	0.0385394	0.999718	NA	NA	NA
RP23-62D21.4	2.74644	0.0385414	0.999718	1.00211	0.653673	0.941662
Plin4	-2.90307	0.0385949	0.999718	4.57393	0.0666092	0.588722
AC134545.2	-3.89153	0.0386465	0.999718	5.4803	0.0887797	0.635682
RP23-191E3.17	-4.44321	0.038654	0.999718	-2.04998	0.294018	0.813476
Scly	0.51093	0.03875	0.999718	-0.139186	0.572642	0.921458
RP24-287C2.2	-4.30175	0.0388042	0.999718	3.18827	0.350551	0.842885
Acad12	1.59442	0.0388639	0.999718	0.706306	0.255662	0.792267
Ncam2	4.58697	0.0389331	0.999718	-3.42546	0.137606	0.710234
RP24-124B23.2	-1.74117	0.0391659	0.999718	-0.781271	0.424218	0.875457
RP23-81D2.6	-2.7115	0.0392444	0.999718	-4.78382	0.161155	0.732132
RP23-291E6.6	3.7876	0.0392546	0.999718	-2.7537	0.421624	0.874528
Tmem216	-1.63183	0.0392675	0.999718	0.72563	0.535068	0.911313
Bend5	-5.06745	0.0393488	0.999718	-2.80279	0.415765	0.87268
Gm23143	-2.28502	0.0393727	0.999718	1.65559	0.546463	0.915144
Zfp94	-1.90555	0.0394691	0.999718	1.00949	0.457773	0.88739
RP24-103C10.1	-2.27437	0.0394879	0.999718	0.0472723	0.979826	0.996818
Maip1	0.665693	0.0394978	0.999718	0.350861	0.452002	0.885421
Gm23346	-3.83082	0.0396663	0.999718	-1.60539	0.59443	0.928731
Gm24507	-2.25204	0.0397281	0.999718	1.41104	0.466985	0.890156
Slc38a8	-5.91217	0.0397671	0.999718	-3.03392	0.379877	0.857265
Tnni1	-4.58338	0.0397803	0.999718	-3.45441	0.274028	0.803406
RP24-266P6.8	-1.89777	0.0398579	0.999718	-1.15415	0.454275	0.886632
RP24-491A6.1	-4.75529	0.0399118	0.999718	-4.16233	0.222515	0.778168
RP23-198D21.1	5.14622	0.0400095	0.999718	NA	NA	NA
Cr2	-5.83769	0.0400468	0.999718	-2.81618	0.382105	0.857574
Camp	-6.58925	0.0400511	0.999718	0.138191	0.967763	0.994926
Pabpn1	0.477844	0.040053	0.999718	-2.54582	0.000537376	0.0724483
Tmem204	-1.6683	0.0400874	0.999718	0.208344	0.912287	0.991267
Gm22767	-1.44793	0.0401357	0.999718	-0.739255	0.62319	0.933469
RP23-83G6.3	3.62921	0.040208	0.999718	-2.10538	0.546139	0.914967
B330016D10Rik	0.949616	0.040256	0.999718	-1.90229	0.00619017	0.239194
Gria4	5.7799	0.0402953	0.999718	-1.34772	0.702179	0.948966
Hcar2	-1.06818	0.0404444	0.999718	-0.239314	0.559039	0.917849
RP24-208F10.4	5.13645	0.0405373	0.999718	2.90064	0.396677	0.863501
Zfp334	-4.13559	0.0405814	0.999718	0.33678	0.8365	0.975364
Psma3	0.30514	0.0406075	0.999718	-0.394371	0.386621	0.86037
Spon2	-2.27533	0.0407106	0.999718	0.101548	0.941289	0.99442
Nptx1	5.10299	0.0409887	0.999718	3.18531	0.351007	0.842885
RP23-375N21.2	-4.51026	0.0410078	0.999718	2.6169	0.445588	0.883176
Gbp2	0.621153	0.0410385	0.999718	0.758064	0.15367	0.72837
Igf1	0.68765	0.0412414	0.999718	0.166982	0.805628	0.968815
RP24-105K16.1	3.59589	0.0413448	0.999718	-5.04895	0.0063962	0.243323
Gm23344	-1.06592	0.0413977	0.999718	-1.23199	0.0855081	0.629154
AC120180.3	-4.71034	0.041401	0.999718	-4.39011	0.0357019	0.469014
Synm	1.82342	0.0414285	0.999718	-1.19685	0.426127	0.876861
Gbp7	0.512863	0.0414684	0.999718	0.3381	0.169464	0.74302
Ccdc116	-2.37771	0.0417228	0.999718	-2.49313	0.109805	0.673569
Shisa2	3.4968	0.041779	0.999718	-0.963703	0.689708	0.948966
Irf1	0.416497	0.041817	0.999718	0.357501	0.244045	0.785454
Tti2	-0.736988	0.0418231	0.999718	-0.337086	0.549887	0.91691
RP24-179I4.5	4.70833	0.0418287	0.999718	3.31442	0.331441	0.833597
AC127300.3	-1.20155	0.0418937	0.999718	-1.75684	0.1769	0.747565
RP24-429M15.2	-5.81059	0.0419214	0.999718	1.53818	0.658702	0.94226
RP23-212I23.3	-4.8761	0.0419502	0.999718	-1.61048	0.492381	0.898554
RP23-4P23.3	-0.564395	0.0420244	0.999718	-0.836777	0.0360571	0.469723
Gstm5	2.25399	0.0421326	0.999718	5.20886	0.0528447	0.542305
Cxcr1	-3.53872	0.042246	0.999718	-3.03392	0.379877	0.857265
Gm24204	-4.7854	0.0422821	0.999718	-2.17931	0.426972	0.877292
Plekhs1	2.35219	0.0422838	0.999718	-3.59427	0.240493	0.784306
Ankrd49	-0.561878	0.0423335	0.999718	-0.375734	0.366287	0.850051
Triobp	0.340886	0.042491	0.999718	0.40894	0.226822	0.779366
RP23-355K21.2	-0.934309	0.0426814	0.999718	-0.326528	0.682408	0.948966
RP24-173G12.4	-2.34677	0.0428038	0.999718	0.0717788	0.948933	0.99442
Ighv1-26	-6.53946	0.0428547	0.999718	NA	NA	NA
RP23-83N10.1	-5.79073	0.0428906	0.999718	2.182	0.526742	0.909164
Nap1l3	-4.22746	0.0429745	0.999718	-0.127073	0.954054	0.99442
Cd1d2	-5.18933	0.0432808	0.999718	NA	NA	NA
Hoxb3	2.18358	0.0433151	0.999718	-0.236755	0.87245	0.984263
AC175113.2	4.65146	0.0441077	0.999718	-1.7171	0.601425	0.929644
Lgr4	2.00209	0.0441266	0.999718	-1.5237	0.206065	0.768156
RP23-366K1.6	-3.54215	0.0441362	0.999718	-1.38983	0.504475	0.901802
RP24-535K22.2	2.47602	0.0442607	0.999718	-1.78946	0.216533	0.775517
Mirt2	-1.78519	0.0443742	0.999718	0.215689	0.816622	0.97169
RP23-349H12.7	1.73225	0.0444985	0.999718	1.17628	0.296092	0.814363
Tnfrsf22	-0.905924	0.0445404	0.999718	-0.792975	0.542596	0.91404
RP23-281P5.2	-4.45111	0.0445737	0.999718	3.54649	0.29809	0.816562
Vwce	-4.47793	0.044577	0.999718	-2.19895	0.419753	0.873513
Tm7sf2	1.39688	0.0446604	0.999718	0.21475	0.778442	0.962233
RP24-75N14.5	-2.18642	0.0447137	0.999718	-2.81871	0.0628294	0.576963
RP23-103H9.4	-4.65052	0.0448083	0.999718	-2.88087	0.300718	0.818432
Bzrap1	-0.769323	0.0448349	0.999718	-0.503364	0.279538	0.805137
Gm27353	-5.27011	0.0448591	0.999718	1.59593	0.646383	0.938659
AC150313.1	-2.68838	0.0449179	0.999718	0.912663	0.598929	0.929644
RP23-314A15.5	-1.64101	0.045002	0.999718	-0.880602	0.198204	0.762478
Tmem199	-0.499791	0.0450665	0.999718	-0.893712	0.0045518	0.201101
Tsc22d3	0.486459	0.0450795	0.999718	0.445613	0.0887527	0.635682
Tbcel	0.483446	0.0451431	0.999718	-0.4394	0.430283	0.878568
RP23-471B6.7	-4.10545	0.0452333	0.999718	-1.20517	0.610564	0.930846
RP23-28L24.5	-5.74175	0.0452488	0.999718	NA	NA	NA
Trp53rkb	-1.36133	0.0453672	0.999718	-1.49742	0.0381245	0.482943
Podxl2	-3.5779	0.0455522	0.999718	-2.30085	0.180895	0.750959
H2-K1	0.372862	0.0456773	0.999718	0.40871	0.169578	0.74302
RP24-315D19.4	5.21979	0.0457318	0.999718	2.67331	0.435601	0.879403
RP23-405O11.1	-1.98915	0.0457753	0.999718	-2.66323	0.0646712	0.582754
Gm10097	-1.69971	0.045805	0.999718	4.57512	0.134748	0.706873
Hist1h3d	-1.52326	0.0458095	0.999718	-1.52151	0.138659	0.711478
Wfdc18	4.52687	0.0459163	0.999718	0.0913299	0.966273	0.994926
Dnase1l3	-1.91842	0.0460426	0.999718	0.74029	0.643376	0.937858
Mmp20	-5.74008	0.0460847	0.999718	-3.66243	0.28726	0.809363
Actn3	3.02241	0.0460965	0.999718	-1.8714	0.36598	0.849875
RP23-349P1.2	-2.30457	0.0461364	0.999718	-0.931642	0.695907	0.948966
Endog	-2.18649	0.0462609	0.999718	-0.901245	0.420434	0.873853
RP24-269A16.1	0.602145	0.0463255	0.999718	0.0270996	0.961442	0.994926
Coa3	-0.631003	0.0464507	0.999718	-0.893847	0.0729024	0.604326
Tnfrsf11b	1.93663	0.0465343	0.999718	5.6663	0.0252566	0.414898
RP23-14F5.9	-2.16729	0.0467457	0.999718	3.6605	0.263685	0.797703
RP24-286P15.1	-2.28864	0.0467622	0.999718	1.0889	0.4095	0.868956
Prickle2	-1.00621	0.0468235	0.999718	-5.73206	0.00109639	0.104272
RP23-441L19.1	-1.19423	0.0468243	0.999718	1.15901	0.340561	0.836973
Slc39a11	-0.881469	0.0468646	0.999718	-0.489606	0.262149	0.796458
Msantd2	0.665794	0.0469573	0.999718	0.210651	0.705827	0.948966
Pnmal2	4.66118	0.0470965	0.999718	-0.507675	0.879728	0.985139
Dupd1	5.04428	0.0471558	0.999718	2.02082	0.510456	0.904459
Gbp3	0.677069	0.0471917	0.999718	0.072284	0.7993	0.96765
Olfr366	-4.45793	0.0472132	0.999718	-1.54493	0.462854	0.889014
Gm26804	2.11587	0.0472323	0.999718	-1.34926	0.502432	0.901291
Bphl	-0.868318	0.0472675	0.999718	-0.945869	0.18244	0.751996
RP23-372N15.1	-1.8802	0.0472964	0.999718	-0.121208	0.910867	0.990645
Dgat2	-0.718297	0.0473397	0.999718	-0.635439	0.0394572	0.487756
Cpa1	-6.46142	0.0476074	0.999718	NA	NA	NA
RP24-87A4.1	2.90369	0.0476845	0.999718	5.76311	0.00620898	0.239278
mt-Nd2	-0.550034	0.0477974	0.999718	-1.28976	0.0639489	0.580939
Ilf2	-0.448047	0.0478681	0.999718	-0.281441	0.418267	0.873513
Utp23	0.948777	0.0480643	0.999718	-0.0976385	0.872562	0.984325
Asb16	-4.7816	0.0481083	0.999718	1.66499	0.502406	0.901291
RP23-102L5.1	-2.46896	0.0481319	0.999718	-0.124327	0.882756	0.985995
RP24-441E15.2	-1.34541	0.04821	0.999718	-0.36569	0.629137	0.934212
RP23-15O6.2	-3.39921	0.0482147	0.999718	-3.37879	0.134672	0.706873
Plekha6	1.15724	0.0482331	0.999718	0.282004	0.636515	0.936707
Gm25780	-5.83185	0.0483079	0.999718	NA	NA	NA
Gm22639	-5.20821	0.048438	0.999718	1.6521	0.634482	0.935662
Gm23245	-1.20848	0.0485806	0.999718	0.823025	0.45877	0.887912
Chst3	-1.59487	0.0490432	0.999718	-0.384412	0.755685	0.957205
RP24-529E15.1	-5.03462	0.0490537	0.999718	-0.890863	0.787801	0.96428
RP23-82I13.10	-2.39229	0.0491114	0.999718	-1.14757	0.525619	0.909164
RP23-78N8.9	-5.01672	0.0491311	0.999718	-2.91376	0.276282	0.804123
RP23-310H3.2	-3.34217	0.0492624	0.999718	-0.150725	0.95326	0.99442
Dhx35	0.461908	0.0492788	0.999718	-0.0440713	0.879487	0.985139
Kat6b	-0.341046	0.04942	0.999718	-0.45062	0.148376	0.723444
Camk1g	-4.14958	0.0494638	0.999718	-3.31292	0.336694	0.835419
Sds	5.02882	0.0494792	0.999718	-2.41477	0.232568	0.783294
AC116863	-2.38693	0.0495077	0.999718	0.185792	0.934428	0.99442
RP23-46D6.4	-1.30737	0.0495802	0.999718	1.11025	0.425729	0.876861
Kcnj10	-2.74607	0.0496689	0.999718	2.70584	0.12629	0.698168
Ino80b	0.652734	0.0497483	0.999718	-0.292396	0.448795	0.884362
Itgb6	-5.23318	0.0497884	0.999718	-1.75749	0.612769	0.930876
Sdhaf3	-0.998178	0.0499597	0.999718	-0.806431	0.526641	0.909164
Tsku	-1.00744	0.0500833	0.999718	2.36631	0.10869	0.672899
Klhl18	-0.385014	0.0500837	0.999718	-0.166256	0.642237	0.937578
Gm26328	-1.94062	0.050164	0.999718	1.01253	0.392174	0.862828
Socs6	0.547764	0.0502197	0.999718	-0.16601	0.435106	0.879403
Rab15	-3.19691	0.0505907	0.999718	-2.52335	0.445522	0.883176
Txndc11	-0.326148	0.0506062	0.999718	-0.0578551	0.860207	0.981625
Idh3g	-0.506155	0.0507958	0.999718	-0.130651	0.765381	0.959418
RP23-273G4.1	2.24886	0.0508439	0.999718	-1.39185	0.209715	0.771232
Gm24539	4.99735	0.0510086	0.999718	3.68217	0.279673	0.805137
Igkj2	-6.40694	0.0511605	0.999718	NA	NA	NA
RP24-309H3.1	-1.53001	0.051404	0.999718	-0.239183	0.874732	0.98451
Fbxo17	-2.58646	0.0514458	0.999718	4.49611	0.0824503	0.623472
RP23-383I7.3	2.60834	0.0514808	0.999718	-0.304833	0.887396	0.987422
Klhdc4	-0.333703	0.0518009	0.999718	-0.874559	0.079825	0.618071
Dhx32	-0.560548	0.0518315	0.999718	-0.152963	0.694194	0.948966
RP23-387F1.3	-0.987819	0.0518339	0.999718	0.458572	0.546246	0.915084
Wnt5a	-4.50563	0.0520349	0.999718	1.39035	0.524228	0.908917
Slc25a19	-0.539813	0.0520533	0.999718	-0.911278	0.0301962	0.438929
Zmym1	0.723898	0.0521158	0.999718	-0.127452	0.829336	0.97452
Retreg1	-0.349567	0.0522541	0.999718	0.157787	0.584542	0.925133
Cdo1	-1.42322	0.0522569	0.999718	2.00084	0.287881	0.809947
Rhbdl1	5.04385	0.0523205	0.999718	2.30914	0.451244	0.884958
Rnf26	2.86804	0.0523304	0.999718	1.83309	0.32636	0.831232
Cpsf4l	-2.22059	0.0523849	0.999718	-0.490644	0.772011	0.960181
S100a9	-1.63063	0.0524476	0.999718	-1.53552	0.197473	0.762374
RP24-272L6.1	-5.67842	0.0525727	0.999718	3.53174	0.207126	0.76957
RP24-77O15.3	-4.36393	0.0526761	0.999718	1.94915	0.39803	0.863907
Zfp994	0.778187	0.0527151	0.999718	-0.17145	0.735104	0.953961
Gm26361	5.22271	0.0527771	0.999718	-3.95075	0.245074	0.785551
Plk1	0.924027	0.0528323	0.999718	-0.049944	0.973999	0.995653
Ccdc103	-5.08721	0.0528626	0.999718	-2.41275	0.487482	0.897065
Nudt22	-0.960161	0.0528707	0.999718	-1.16776	0.270266	0.801681
Rnf215	0.452924	0.0529112	0.999718	-0.324767	0.293819	0.813476
RP24-216M19.5	-0.897346	0.0530074	0.999718	-0.173527	0.812577	0.970739
Gm25713	-5.64905	0.0530159	0.999718	4.95667	0.144031	0.718456
Ighv9-3	-6.3789	0.0530666	0.999718	NA	NA	NA
Iglv1	-6.3789	0.0530666	0.999718	-1.21375	0.730778	0.953086
Ccdc149	3.72816	0.0530827	0.999718	0.926558	0.781297	0.962768
RP24-325P20.7	-2.55779	0.0531094	0.999718	-2.64687	0.442588	0.883174
Ctgf	-2.73568	0.0532935	0.999718	-3.18526	0.0975705	0.652028
RP24-366J14.7	0.6097	0.0534825	0.999718	0.174834	0.727986	0.953086
Smtn	0.680021	0.0535094	0.999718	0.934748	0.0322334	0.450148
RP23-446D4.1	-5.01643	0.0535392	0.999718	NA	NA	NA
Ublcp1	-0.580843	0.0537459	0.999718	0.316262	0.357842	0.844167
AC117574.2	-4.98064	0.053747	0.999718	-1.34772	0.702179	0.948966
Adcy2	5.07936	0.0537497	0.999718	-0.849898	0.797097	0.967299
Paqr6	-5.02363	0.0537773	0.999718	1.13419	0.621126	0.933172
Trim10	-2.56299	0.0538207	0.999718	1.71779	0.444821	0.883176
Pou3f1	3.235	0.0538537	0.999718	-1.26998	0.402821	0.867535
RP23-453O8.7	-0.896577	0.0539415	0.999718	0.515313	0.687028	0.948966
n-R5s28	-2.34092	0.0540782	0.999718	-0.772476	0.617321	0.931922
RP23-284L6.7	1.19997	0.0541484	0.999718	-1.48683	0.0526442	0.54208
RP23-134H19.3	-5.11816	0.0542027	0.999718	5.83855	0.0548666	0.55252
RP23-393I12.5	1.36841	0.0542609	0.999718	0.615949	0.574661	0.921914
Clec4b2	-5.64165	0.0544963	0.999718	2.24071	0.515373	0.905201
Mdp1	-0.589366	0.0545215	0.999718	-0.0817901	0.862339	0.982134
Iglc2	-6.3797	0.054524	0.999718	NA	NA	NA
Espn	0.843026	0.054666	0.999718	-0.841679	0.556129	0.917849
Mid1	-0.992752	0.0548055	0.999718	-1.96852	0.00250699	0.155732
Fam228a	3.26385	0.0548718	0.999718	5.51151	0.00108116	0.103337
Rny1	-1.0885	0.054895	0.999718	-0.456191	0.630113	0.934272
Nxpe2	-4.45615	0.0549141	0.999718	0.639299	0.847354	0.978437
Sema5a	-2.82737	0.0550318	0.999718	-0.216726	0.92174	0.993531
RP23-473M13.3	-2.28652	0.0550505	0.999718	1.20591	0.311791	0.823106
Ighv1-82	-6.35032	0.0550662	0.999718	NA	NA	NA
Gm26225	1.8467	0.0551059	0.999718	0.149998	0.917064	0.99237
RP23-428I9.3	-5.02603	0.0551059	0.999718	1.17027	0.721344	0.952325
Aifm2	0.676147	0.0552546	0.999718	0.213522	0.516128	0.905382
RP23-10G6.1	-5.2773	0.0552764	0.999718	NA	NA	NA
Pou1f1	-2.88987	0.0553508	0.999718	0.059221	0.972967	0.995653
RP23-298B23.7	-5.61822	0.0555412	0.999718	-1.90789	0.562465	0.917927
RP23-423E20.7	0.876414	0.0555563	0.999718	-1.07426	0.0690551	0.595453
Wfikkn1	-1.76515	0.0557414	0.999718	1.97645	0.291779	0.813156
RP23-464N18.4	5.09174	0.0559493	0.999718	-2.85992	0.408456	0.868956
RP24-406G8.1	-2.24732	0.0560014	0.999718	0.808494	0.733735	0.953887
Nodal	-4.30567	0.0560036	0.999718	1.05617	0.748295	0.956268
RP23-310N5.2	1.07507	0.0560337	0.999718	-0.821894	0.527245	0.909448
Snora62	-0.977191	0.0560929	0.999718	0.286162	0.612688	0.930846
Snai2	-2.44116	0.0561081	0.999718	4.79985	0.0300308	0.43835
Ccnb2-ps	-2.98397	0.0561554	0.999718	-2.87249	0.155478	0.729319
Nelfe	-0.470767	0.0561883	0.999718	-0.219178	0.499411	0.900332
RP23-50H13.2	-4.32632	0.0562023	0.999718	4.13923	0.223436	0.778168
Mok	-0.912482	0.0562393	0.999718	0.458793	0.738284	0.954742
Aarsd1	-4.32172	0.0562578	0.999718	1.65051	0.581642	0.924494
Nasp	0.394919	0.0563334	0.999718	-0.347756	0.331686	0.833861
A830052D11Rik	-5.06451	0.0563844	0.999718	3.24899	0.079326	0.616908
RP23-331L12.6	-2.00872	0.0563982	0.999718	-2.11671	0.112383	0.676433
Mettl16	-0.360996	0.0565136	0.999718	-0.574964	0.0307961	0.441784
Rhobtb1	1.01964	0.0566081	0.999718	1.56755	0.00790027	0.266879
RP23-11F9.1	4.47352	0.0566119	0.999718	-4.32461	0.172279	0.743498
RP24-541L1.2	-4.28132	0.0566352	0.999718	-3.51056	0.225213	0.778315
Fgf8	3.93177	0.056668	0.999718	1.09068	0.744072	0.955324
Srsf12	-3.65273	0.0567071	0.999718	-1.28097	0.644881	0.938211
l7Rn6	-0.717454	0.0569341	0.999718	0.765111	0.305719	0.821083
Fmo5	-0.674525	0.0569677	0.999718	-0.226435	0.715795	0.951124
Dmc1	-3.80383	0.0571014	0.999718	-3.18851	0.353667	0.843342
Acy3	-3.1871	0.0571015	0.999718	0.80746	0.683908	0.948966
Mfap3l	-2.08843	0.057115	0.999718	1.06007	0.354817	0.843342
RP24-432B3.4	1.57886	0.0571257	0.999718	1.95819	0.28007	0.805137
RP23-35J6.2	-4.64892	0.0571638	0.999718	-1.21375	0.730778	0.953086
Igkv19-93	-6.32115	0.0571651	0.999718	-1.96791	0.573408	0.921458
Rab22a	0.297572	0.0572379	0.999718	-0.0585664	0.767264	0.959418
RP24-114K21.4	1.76848	0.0573364	0.999718	7.46052	9.98401e-05	0.0313134
Zfp112	1.65139	0.0575024	0.999718	0.935318	0.390217	0.861815
RP24-328P2.7	4.97269	0.0575196	0.999718	1.89364	0.584291	0.925133
Gm23792	-4.62459	0.0575473	0.999718	1.05923	0.753918	0.957205
Xlr4b	1.1219	0.0575952	0.999718	0.118337	0.895357	0.988985
RP23-28G13.4	3.46232	0.0576525	0.999718	1.08172	0.758289	0.957205
Igsf9b	3.87227	0.0577486	0.999718	-0.830951	0.603683	0.930693
RP24-146O4.1	5.73322	0.0579464	0.999718	0.082024	0.980096	0.996818
RP23-404J7.3	5.55182	0.0579521	0.999718	4.05307	0.233361	0.783294
RP24-198I16.4	-1.84033	0.0580213	0.999718	0.225728	0.882293	0.985885
Zfp618	-2.6687	0.0580406	0.999718	0.863793	0.708033	0.949215
Snord35a	-0.737006	0.0580794	0.999718	-1.37878	0.0767689	0.612546
RP23-137B10.3	-1.34415	0.0580829	0.999718	-6.82121	0.000479478	0.0692907
Narf	0.385164	0.0581746	0.999718	-0.100522	0.712782	0.950527
Caskin2	-1.06637	0.0581785	0.999718	-1.53653	0.190337	0.757259
Lmo1	-1.78504	0.0582158	0.999718	-0.698752	0.482851	0.896276
Wdfy1	0.712069	0.0582288	0.999718	1.14568	0.0159841	0.350573
RP23-256A5.3	3.56578	0.0582355	0.999718	-1.06852	0.471608	0.892384
Zfp52	0.468442	0.0584202	0.999718	-0.29025	0.379529	0.857265
Slc2a13	-2.53462	0.0584344	0.999718	-0.747792	0.499178	0.900215
Zfp775	-0.835004	0.0584651	0.999718	-0.260576	0.779308	0.962264
RP23-292G1.2	-4.48706	0.0586366	0.999718	-2.78649	0.412789	0.871581
Psd2	-2.12822	0.0588466	0.999718	-1.87446	0.406898	0.868956
Gm27928	-1.5075	0.0588743	0.999718	0.892753	0.48433	0.896716
RP23-360M11.1	2.30983	0.0589271	0.999718	5.81129	0.0128603	0.323331
Ngrn	-0.691036	0.059087	0.999718	-0.35213	0.584394	0.925133
RP24-475C24.13	-2.38202	0.0591061	0.999718	-1.40864	0.349452	0.842885
RP23-27N1.2	6.25503	0.0591957	0.999718	-1.34772	0.702179	0.948966
RP23-289H16.2	0.390535	0.0592045	0.999718	-0.404764	0.183126	0.752666
Grm4	-3.99689	0.0593174	0.999718	-0.289824	0.890032	0.987817
Insm2	-3.00281	0.0593696	0.999718	0.568288	0.80812	0.969579
Dbr1	-0.477956	0.0593746	0.999718	-0.16135	0.690083	0.948966
Cnih2	-3.14289	0.0594136	0.999718	1.51452	0.368051	0.851251
Rad54b	2.02128	0.0594867	0.999718	0.0888326	0.939765	0.99442
Fam179a	-3.53572	0.0595523	0.999718	1.23782	0.706534	0.948966
Pnkd	0.753336	0.0596011	0.999718	-0.730428	0.264375	0.798299
AC117789.3	-2.85644	0.0597138	0.999718	1.22646	0.707834	0.949215
Rcan2	2.16131	0.0597431	0.999718	1.21017	0.445046	0.883176
Ndufb4	-0.477914	0.0597546	0.999718	0.519219	0.288711	0.811095
RP23-391A14.5	1.0396	0.0597706	0.999718	-0.323124	0.709092	0.949306
RP24-116C19.5	-3.75572	0.0598031	0.999718	1.60999	0.636108	0.936669
Nmb	-1.70073	0.0598296	0.999718	3.02455	0.301276	0.818432
RP24-106E17.1	5.60077	0.0599338	0.999718	0.219201	0.947535	0.99442
RP23-43M4.1	-1.98404	0.0602114	0.999718	4.39372	0.0807481	0.620698
Gm24616	-1.70298	0.0603688	0.999718	-0.677343	0.657527	0.94226
Arl10	0.6744	0.0605481	0.999718	-0.0559067	0.927837	0.994092
RP23-77D22.2	-4.61381	0.0605972	0.999718	-1.83553	0.600218	0.929644
Fam171a1	1.47447	0.0607284	0.999718	0.0913116	0.929266	0.99442
Cd5	-1.00603	0.0608223	0.999718	1.01645	0.152533	0.728319
RP23-315C11.9	-1.86541	0.060833	0.999718	0.18998	0.8915	0.988387
Ift81	1.54171	0.0608713	0.999718	-0.672094	0.414424	0.872647
RP24-473D4.2	-4.35919	0.0610891	0.999718	-2.40582	0.488767	0.897065
RP23-246F18.8	-1.36178	0.0611828	0.999718	0.930466	0.240842	0.784306
RP23-136K21.4	-3.58745	0.0612828	0.999718	2.95708	0.387348	0.860512
Pcdhgb8	-4.0413	0.0615316	0.999718	-1.71721	0.444602	0.883176
CAAA01066804.1	-5.6196	0.0616799	0.999718	-0.220879	0.947078	0.99442
Trdv2-2	-3.2552	0.061689	0.999718	-0.282413	0.932451	0.99442
RP24-291E8.2	-1.63105	0.0619076	0.999718	-0.847942	0.378585	0.856872
Agtrap	0.49968	0.0619851	0.999718	0.0793884	0.743558	0.955253
RP24-280G4.6	-3.17641	0.0620503	0.999718	-0.0618079	0.979598	0.996818
RP24-226D9.2	-1.21251	0.0620651	0.999718	0.865014	0.309748	0.823106
Clec2l	-2.05165	0.0621283	0.999718	-0.462736	0.756882	0.957205
RP23-388A16.11	-4.36005	0.0621721	0.999718	-5.65636	0.0565336	0.557187
RP23-169J21.3	3.26405	0.0621945	0.999718	3.58302	0.046015	0.512792
Myoc	5.58836	0.0622245	0.999718	5.29095	0.072314	0.601685
Aoc3	-2.56664	0.0622729	0.999718	3.26233	0.137717	0.710507
Ankib1	0.313372	0.0623268	0.999718	0.267326	0.285978	0.808974
Dtymk	-0.533849	0.0623282	0.999718	0.308689	0.509289	0.903924
RP23-231M6.4	-4.47491	0.0625647	0.999718	1.89375	0.259289	0.795074
Chrm3	-1.79414	0.0627105	0.999718	-0.813146	0.38957	0.861416
RP23-55A6.5	-3.03993	0.0627443	0.999718	-0.0914874	0.965152	0.994926
Snord58b	-0.786523	0.0627748	0.999718	0.255971	0.69592	0.948966
RP23-157N11.5	4.45349	0.0628691	0.999718	-5.55842	0.0885789	0.635236
Ankrd54	0.433286	0.062966	0.999718	0.606852	0.313866	0.823143
Snhg6	-0.875356	0.0629808	0.999718	-0.160066	0.851843	0.980183
Apool	-0.766376	0.0630343	0.999718	-0.146922	0.843327	0.977123
Slc25a53	-1.44146	0.0631041	0.999718	-0.494349	0.571976	0.921458
RP24-343P7.1	2.88629	0.063112	0.999718	-1.74902	0.517629	0.906374
Mob2	-0.478059	0.0633555	0.999718	0.579248	0.15314	0.728319
RP23-385F8.3	-1.10139	0.0633831	0.999718	1.00544	0.236446	0.783978
Vstm2l	-2.51522	0.0634637	0.999718	1.20751	0.574554	0.921914
RP24-428B12.3	-1.95943	0.0635618	0.999718	-0.846832	0.554505	0.917424
RP23-384D6.4	2.71503	0.0635915	0.999718	-0.225752	0.907569	0.990487
Padi6	2.81637	0.0637305	0.999718	-1.94289	0.298223	0.816562
RP23-7E4.2	-2.29222	0.063858	0.999718	0.723703	0.486587	0.897065
Lysmd1	1.18206	0.0638617	0.999718	0.65683	0.38214	0.857574
Gm25707	-5.53259	0.0639369	0.999718	NA	NA	NA
Rrm2b	-0.555673	0.0639642	0.999718	-0.392777	0.496967	0.899328
Igkv1-110	-6.22995	0.0641233	0.999718	NA	NA	NA
RP24-173L14.4	-6.22995	0.0641233	0.999718	NA	NA	NA
RP23-219K12.1	5.02766	0.0641742	0.999718	-0.190714	0.93793	0.99442
CAAA01116243.1	-1.11012	0.0642203	0.999718	-0.00385025	0.994616	0.998261
Ube4bos3	-3.00433	0.0642457	0.999718	3.40164	0.226451	0.779121
RP23-246B24.3	-2.17043	0.0642584	0.999718	-0.4438	0.820955	0.972158
Fam19a2	-4.55687	0.064285	0.999718	-1.91979	0.574963	0.922132
Dtx1	-4.24798	0.0644931	0.999718	-1.30337	0.485588	0.897065
Scn5a	3.47396	0.0648742	0.999718	-1.38698	0.391906	0.862733
Fam175a	-0.975321	0.0649182	0.999718	1.33002	0.0917063	0.642901
RP23-358N17.1	-2.16554	0.0651232	0.999718	1.00992	0.507791	0.903354
Pkp2	-4.19806	0.0651247	0.999718	-1.69001	0.630268	0.934272
Klhdc7b	-5.46558	0.065229	0.999718	-3.19462	0.352734	0.843342
Cacna1h	-3.48673	0.0652663	0.999718	-2.89398	0.147588	0.723444
Iqsec3	4.24789	0.0652957	0.999718	-6.38569	0.0128913	0.323331
RP23-218F13.6	-4.87522	0.0653775	0.999718	-5.39832	0.112737	0.676668
Slc13a4	4.7952	0.0654025	0.999718	5.68984	0.0833407	0.624597
RP23-190H11.7	-5.60492	0.0654063	0.999718	3.17917	0.351955	0.842999
RP23-348P7.1	4.2207	0.065582	0.999718	-6.59523	0.0518792	0.53825
RP23-27D8.2	-2.22422	0.0655988	0.999718	-1.09261	0.740749	0.955006
Ubxn8	0.587491	0.0657244	0.999718	-0.275664	0.351773	0.842885
Slc43a3	-1.11578	0.0657457	0.999718	0.459827	0.394049	0.863354
RP24-131B6.1	-4.01948	0.0657863	0.999718	-0.752172	0.772936	0.960294
RP23-192O12.4	-5.51519	0.0658248	0.999718	-4.23403	0.216726	0.775517
Ppie	-0.62186	0.065907	0.999718	-1.07886	0.0179628	0.364771
Musk	3.01206	0.0660152	0.999718	4.81952	0.00753436	0.261856
Tro	-4.26909	0.0660673	0.999718	4.7913	0.15803	0.729319
Usp21	-0.470655	0.0662107	0.999718	0.208878	0.666767	0.944952
RP23-344G11.4	-3.61038	0.0662518	0.999718	-2.53537	0.0370357	0.476781
Cdr2	-1.0011	0.0663047	0.999718	1.11646	0.113929	0.680338
Gm23639	-1.35941	0.0663284	0.999718	0.0753684	0.931029	0.99442
RP23-336G7.3	-3.17351	0.066444	0.999718	0.41854	0.839807	0.976617
RP23-101H1.21	-3.94519	0.0664726	0.999718	1.47375	0.672539	0.94565
Odf3	4.94092	0.066539	0.999718	1.71611	0.617066	0.931922
Lipt2	2.45118	0.0665748	0.999718	-0.148059	0.930494	0.99442
Igkv4-74	-6.19822	0.0665998	0.999718	NA	NA	NA
AC122462.1	1.21177	0.0666423	0.999718	-0.930447	0.524928	0.909164
RP24-108G5.4	-4.96682	0.0667187	0.999718	2.77454	0.418005	0.873513
Ube4bos1	-1.23626	0.0669309	0.999718	1.98199	0.123041	0.694811
RP23-458G12.1	-5.55732	0.0670112	0.999718	NA	NA	NA
RP23-282C23.8	4.17771	0.0670213	0.999718	0.180417	0.959282	0.99442
RP24-546N2.5	1.98263	0.0671072	0.999718	5.62765	0.0052503	0.220972
Gm26176	-1.15187	0.067211	0.999718	-0.116471	0.86833	0.983355
Adam22	0.710612	0.067257	0.999718	0.673225	0.43397	0.878941
Ahi1	-0.642183	0.0672605	0.999718	-0.570622	0.159051	0.73004
RP23-207N2.6	4.93876	0.0672996	0.999718	2.26086	0.511501	0.904524
Trmt13	0.718597	0.0675157	0.999718	0.408493	0.548642	0.91622
AC171318.1	-5.06965	0.0675709	0.999718	3.45018	0.311647	0.823106
Kif19a	0.583987	0.0675794	0.999718	0.769055	0.336919	0.83549
Spata32	-1.82884	0.0677196	0.999718	1.45532	0.381607	0.857574
RP23-462C22.5	3.01351	0.0677451	0.999718	-1.77109	0.596066	0.928948
Mrap2	4.83343	0.0678275	0.999718	3.2353	0.272412	0.803364
Pknox2	-2.68021	0.0678432	0.999718	-2.59287	0.197077	0.762278
Susd2	1.52981	0.0678458	0.999718	-1.2459	0.386891	0.86037
RP23-334M10.12	-4.77762	0.0679763	0.999718	0.233497	0.94694	0.99442
Sptbn5	0.995667	0.0679874	0.999718	0.0971072	0.8671	0.983074
Gm26584	3.53179	0.0680882	0.999718	3.20457	0.1058	0.668464
Kctd15	-2.48371	0.0681517	0.999718	-0.656985	0.808023	0.969555
H2-T10	0.485716	0.0682151	0.999718	0.518173	0.238291	0.784289
Snord93	2.34852	0.0682259	0.999718	-1.61034	0.344854	0.839746
Atcayos	-3.04418	0.0682456	0.999718	-0.273275	0.892323	0.988674
RP23-174M12.6	3.59664	0.0683093	0.999718	-0.465257	0.810005	0.970086
AC158789.2	-1.98286	0.0683794	0.999718	5.35838	0.0448436	0.508188
RP23-32A8.6	-5.47732	0.0684836	0.999718	0.180417	0.959282	0.99442
Ccdc24	-5.05801	0.0685637	0.999718	-4.83153	0.156901	0.729319
RP23-31L10.4	-1.55269	0.0686108	0.999718	0.424172	0.783664	0.963533
RP23-306D20.11	2.83977	0.0686317	0.999718	1.13485	0.685577	0.948966
RP23-204D17.3	5.46525	0.0687628	0.999718	5.13864	0.129753	0.702046
Lactb2	0.452428	0.0687774	0.999718	0.545174	0.226077	0.779121
RP23-282E10.2	1.33277	0.0687835	0.999718	1.4687	0.098295	0.653622
Mast1	-1.18548	0.0688165	0.999718	0.590834	0.556342	0.917849
Igkv4-55	-6.16577	0.0688968	0.999718	NA	NA	NA
RP23-7F9.1	0.768984	0.06894	0.999718	0.00975168	0.991162	0.997954
Gm23077	4.8126	0.0691957	0.999718	2.02417	0.529452	0.910672
Fam227b	5.4184	0.0694387	0.999718	-0.730863	0.824793	0.973254
Nanp	-3.91659	0.0694549	0.999718	2.25562	0.512506	0.904591
RP24-386D3.4	-0.59275	0.0694729	0.999718	-0.116719	0.789208	0.964911
RP24-194N4.5	1.67133	0.069744	0.999718	1.99649	0.127302	0.699083
RP23-321B3.8	3.24742	0.0698603	0.999718	3.95155	0.245456	0.785849
Gm26203	4.22275	0.0698898	0.999718	4.59511	0.125603	0.697756
RP23-177D16.1	-1.35219	0.0699782	0.999718	-1.2292	0.719531	0.951889
Osbpl6	-1.90129	0.0700084	0.999718	-0.407418	0.738695	0.954754
Gm26411	-5.60819	0.070086	0.999718	3.02601	0.376138	0.855198
RP24-323I23.1	2.16243	0.070095	0.999718	0.117024	0.953979	0.99442
RP23-232K16.4	-1.87862	0.0703897	0.999718	0.928579	0.551628	0.917237
Ighv1-72	-6.13256	0.0704163	0.999718	NA	NA	NA
RP23-299N21.2	-5.51763	0.0705516	0.999718	1.40479	0.674126	0.946222
Chrm1	-3.49595	0.0707511	0.999718	-0.342631	0.847218	0.978396
RP23-213K6.1	3.26823	0.0708673	0.999718	-4.41187	0.197396	0.762278
RP23-303M15.3	4.50325	0.0709105	0.999718	NA	NA	NA
Cacna1e	-1.466	0.0711159	0.999718	0.712869	0.543267	0.91437
Mid2	-3.62166	0.0712137	0.999718	-0.115914	0.957354	0.99442
RP23-63O14.2	0.898603	0.0712372	0.999718	-0.130261	0.897444	0.988985
Irgm1	0.32481	0.0715434	0.999718	0.384141	0.136825	0.709032
Cyb561d2	-0.872164	0.071586	0.999718	-0.0173538	0.974213	0.995653
Kat2a	-0.403263	0.0717263	0.999718	-0.18089	0.485224	0.8969
Tango2	-0.540338	0.0717306	0.999718	0.328808	0.418636	0.873513
Gm23751	-1.483	0.0717846	0.999718	0.11865	0.924794	0.993651
AA543186	4.89284	0.0718382	0.999718	-3.59787	0.296	0.814232
Golph3	0.320317	0.0718448	0.999718	0.166501	0.653956	0.941662
Slc25a26	-0.750336	0.0720051	0.999718	0.924902	0.311098	0.823106
RP24-76E2.4	-4.14173	0.0720868	0.999718	1.3925	0.512458	0.904591
AC151986.1	-4.70918	0.0721437	0.999718	4.89563	0.0862579	0.629994
Mir6924	-4.4645	0.0721581	0.999718	0.180417	0.959282	0.99442
AC147806.5	0.984323	0.0722593	0.999718	1.45936	0.0898147	0.639148
RP23-76J15.6	4.90895	0.072314	0.999718	-4.83153	0.156901	0.729319
Rnf225	2.45329	0.0725121	0.999718	3.82863	0.0467904	0.517627
Pitpnm2	-1.7494	0.0725269	0.999718	-1.04991	0.345807	0.840212
RP24-458J4.7	-4.91223	0.0725367	0.999718	NA	NA	NA
Hdhd3	2.26526	0.0725685	0.999718	1.36748	0.539784	0.913132
Fabp7	-3.10055	0.0726163	0.999718	0.561642	0.826129	0.973616
Trmu	-0.704203	0.0726508	0.999718	0.469247	0.665865	0.944849
Gyltl1b	1.54699	0.0728879	0.999718	-0.612352	0.572292	0.921458
RP23-37J21.9	2.28928	0.0729192	0.999718	1.60393	0.508969	0.903924
RP23-217J11.1	-3.33757	0.0730094	0.999718	-3.1415	0.0990193	0.655211
2023-03-01	-5.57474	0.0730774	0.999718	2.7705	0.418699	0.873513
Gm25380	-2.30562	0.073224	0.999718	0.455789	0.860095	0.981579
Fam129c	-1.33721	0.0732349	0.999718	-2.81299	0.00243588	0.154044
Pnck	-1.30772	0.0732457	0.999718	-5.09318	0.00214923	0.145678
Car4	-2.00454	0.0732726	0.999718	-2.22634	0.105435	0.668464
Gm22711	-1.84881	0.073288	0.999718	-0.870868	0.649525	0.940099
RP23-211M16.2	-5.46751	0.0733477	0.999718	-2.88675	0.401727	0.86697
RP23-32P19.3	1.66583	0.0734024	0.999718	-3.57653	0.0139396	0.334396
RP23-272P19.8	-6.06377	0.0736523	0.999718	NA	NA	NA
RP24-490B17.3	-2.2218	0.0737403	0.999718	2.03025	0.556684	0.917849
Adss	0.297922	0.0739366	0.999718	-0.479044	0.222034	0.778168
Olfr616	-2.08706	0.0739585	0.999718	-2.08066	0.164646	0.736405
RP23-161L11.1	2.99654	0.074111	0.999718	3.99385	0.240364	0.784306
RP24-529I3.4	-1.27324	0.0742399	0.999718	2.37554	0.0745827	0.609642
Exd1	-1.9619	0.0742784	0.999718	-0.395065	0.727067	0.952688
Hsh2d	-0.722258	0.0743293	0.999718	-0.0410732	0.956978	0.99442
Peak1	0.348231	0.0745579	0.999718	0.211596	0.495671	0.899127
RP24-97K3.3	1.91872	0.0745883	0.999718	0.287644	0.892611	0.988757
AC133935.1	-2.86412	0.0746463	0.999718	-2.2581	0.0277254	0.429655
Cdc45	-0.993074	0.0748637	0.999718	-0.282117	0.75608	0.957205
Ccdc163	-0.611324	0.0749405	0.999718	0.0863001	0.920161	0.992876
RP24-240E7.1	4.26794	0.0750753	0.999718	2.31947	0.21422	0.775517
Eif3j1	0.384923	0.0752553	0.999718	-0.32051	0.216841	0.775517
Elof1	0.501246	0.0752969	0.999718	0.0624626	0.844571	0.977557
Rptoros	-1.35793	0.0753827	0.999718	0.477522	0.581836	0.924494
Gpx8	-2.32083	0.0753834	0.999718	-1.10607	0.414743	0.872647
Ldha-ps2	-1.67005	0.0754154	0.999718	1.35393	0.369995	0.852352
Cnnm3	-0.412737	0.0758237	0.999718	-0.268673	0.73482	0.953961
RP23-32L21.2	-1.25391	0.0758378	0.999718	-1.39693	0.172533	0.743696
Mcm8	1.10119	0.0758754	0.999718	-0.31979	0.787267	0.964095
RP23-284E19.10	-4.79673	0.0759343	0.999718	2.04319	0.5541	0.917283
RP23-7E4.5	1.67425	0.0760824	0.999718	-0.239858	0.821887	0.972739
RP24-194N1.2	4.74484	0.0760828	0.999718	1.476	0.578419	0.923468
RP23-75G11.2	-3.65041	0.0761622	0.999718	-4.74155	0.0220111	0.388145
Cacna1i	-5.7712	0.0762243	0.999718	-2.38437	0.486121	0.897065
RP23-134M7.2	-2.25512	0.076234	0.999718	-0.627025	0.701407	0.948966
Sele	-2.52132	0.0762929	0.999718	-1.53595	0.373588	0.854583
Cd209e	-2.11371	0.0764837	0.999718	0.175885	0.893515	0.988757
RP23-331L12.7	-1.2296	0.0765092	0.999718	-0.480355	0.65896	0.94226
Car14	-3.39537	0.0765262	0.999718	1.28231	0.35951	0.845599
RP23-450O11.4	-3.72257	0.0765383	0.999718	-2.88479	0.37629	0.855385
Ifi44	0.649559	0.0765721	0.999718	1.17469	0.0410011	0.492675
Tbl2	0.471757	0.0766421	0.999718	0.656042	0.0252085	0.414898
Pigq	-0.519879	0.0767617	0.999718	0.099947	0.835329	0.975364
RP23-421E12.13	3.95648	0.0768025	0.999718	1.97282	0.334736	0.834904
Gm22208	5.51018	0.0768987	0.999718	NA	NA	NA
RP23-209B2.1	4.76594	0.0769363	0.999718	2.6169	0.445588	0.883176
Tex12	4.51235	0.076949	0.999718	-0.728753	0.617324	0.931922
Timm23	-0.50174	0.0771493	0.999718	-0.532893	0.182718	0.75241
Igkj4	-5.99153	0.077181	0.999718	NA	NA	NA
Izumo1r	-5.99153	0.077181	0.999718	NA	NA	NA
Klhl14	-5.99153	0.077181	0.999718	-3.21045	0.352172	0.843296
AC122423.2	0.771963	0.0772386	0.999718	0.829427	0.221378	0.778007
RP23-78N8.10	-4.30097	0.0773217	0.999718	-1.34772	0.702179	0.948966
Fam19a1	-2.50393	0.0773948	0.999718	-2.30175	0.16139	0.73231
RP23-255E18.1	1.74456	0.0773997	0.999718	0.121009	0.922842	0.99362
Gm3511	-0.919509	0.077493	0.999718	-0.0999733	0.916437	0.992343
RP23-416P14.1	2.58321	0.0776289	0.999718	-1.30094	0.110849	0.674175
RP23-121M13.3	1.08136	0.0776632	0.999718	0.896064	0.410964	0.869682
RP23-223M20.2	-1.12901	0.0776642	0.999718	0.0273177	0.986285	0.997024
Rgs5	-3.06846	0.0777412	0.999718	-3.79244	0.101683	0.661451
AC111011.2	-2.8164	0.0780667	0.999718	0.778683	0.678925	0.948874
RP24-67N17.5	-2.2184	0.078098	0.999718	2.38409	0.226491	0.779121
RP23-445E20.7	4.17112	0.0781997	0.999718	-1.4962	0.442512	0.883174
RP24-79G11.1	5.44511	0.0782041	0.999718	1.33262	0.686568	0.948966
Spdef	5.96812	0.0783218	0.999718	-1.34772	0.702179	0.948966
Gdpgp1	-0.736434	0.078389	0.999718	0.725216	0.165474	0.737419
RP23-93F3.4	3.15426	0.0784351	0.999718	-4.04054	0.239284	0.784289
Rnaseh1	0.438713	0.078458	0.999718	0.0811511	0.784219	0.963806
Invs	0.445052	0.0784863	0.999718	0.39142	0.469364	0.891393
Rab3d	0.375425	0.0786641	0.999718	0.32058	0.33532	0.834904
Bcl7c	-0.434263	0.0786989	0.999718	-0.0439185	0.929008	0.994332
Cox10	0.475984	0.0787863	0.999718	-0.923062	0.00701047	0.254724
Snord118	-0.591194	0.0788654	0.999718	-0.551563	0.275615	0.803837
RP23-187M22.2	4.10528	0.0788718	0.999718	-0.636631	0.816402	0.97169
Smkr-ps	-2.3311	0.0789157	0.999718	-1.31309	0.375745	0.855198
RP24-64D24.2	0.705781	0.0790981	0.999718	-0.704728	0.359972	0.845818
RP24-380G7.8	-2.10699	0.0791382	0.999718	2.01262	0.240175	0.784306
RP24-539E18.5	1.60406	0.0791732	0.999718	1.0676	0.654792	0.941662
Zfp128	-1.31037	0.0792312	0.999718	-0.109668	0.940469	0.99442
RP23-263O6.1	-4.39034	0.0793268	0.999718	-1.21375	0.730778	0.953086
RP23-410B24.2	-2.41063	0.0793564	0.999718	-0.109877	0.965695	0.994926
Rab28	0.394224	0.0793611	0.999718	-0.411529	0.29154	0.813156
Stfa2	-2.32553	0.0794217	0.999718	-6.18331	0.0685862	0.594244
Cspp1	-0.513392	0.0794507	0.999718	-0.0520411	0.894399	0.988939
Sc5d	-0.648477	0.0795964	0.999718	-0.491779	0.282365	0.806283
Flg	-1.14216	0.079605	0.999718	-0.04143	0.97881	0.996642
Sprr2d	-5.43013	0.0796116	0.999718	NA	NA	NA
Crtac1	-5.93879	0.0798439	0.999718	-4.15421	0.225837	0.779113
RP24-235B15.7	-5.93879	0.0798439	0.999718	NA	NA	NA
RP24-98O8.4	2.15829	0.0799971	0.999718	-0.0885136	0.965801	0.994926
Ppp4r4	-4.91313	0.0800862	0.999718	-1.02307	0.720516	0.951889
Platr1	-2.92399	0.0801268	0.999718	2.55562	0.335534	0.834904
Grik3	-3.95073	0.0801572	0.999718	-1.75403	0.341127	0.837212
Mir467f	4.74871	0.0805841	0.999718	3.11131	0.362546	0.848025
Kif3a	0.788675	0.0806781	0.999718	-0.529518	0.217382	0.775517
Enox2	0.425372	0.0808266	0.999718	-0.115369	0.745717	0.955526
Gm22085	5.91846	0.0808563	0.999718	0.180417	0.959282	0.99442
Scd1	-1.91532	0.0808838	0.999718	0.313999	0.730597	0.953086
Gm24615	4.58075	0.0809555	0.999718	0.425431	0.875412	0.984687
Ptx4	-3.69657	0.0809659	0.999718	-1.72417	0.49025	0.897715
Cela2a	-5.91548	0.0810441	0.999718	NA	NA	NA
Hyi	-0.581628	0.0810715	0.999718	0.0954307	0.848339	0.978825
RP24-236L7.6	3.81397	0.0811795	0.999718	1.63376	0.549807	0.91691
Prickle3	-0.448271	0.0814397	0.999718	0.241801	0.510789	0.904524
B3gnt3	0.728635	0.0815991	0.999718	0.486591	0.43358	0.878941
Gm22060	1.73013	0.0816337	0.999718	0.999768	0.527245	0.909448
RP23-244J24.3	-5.35519	0.0816413	0.999718	NA	NA	NA
Rps2-ps10	-1.67092	0.0816728	0.999718	0.838172	0.473337	0.892725
RP23-173M6.3	-0.717488	0.0817656	0.999718	1.36468	0.0198354	0.373917
Rab13	0.765912	0.0818304	0.999718	-1.50536	0.0549129	0.55252
RP24-69M4.1	-2.1096	0.0819659	0.999718	NA	NA	NA
RP23-95H5.1	5.24758	0.0819722	0.999718	-3.25033	0.338608	0.836612
Fam131b	4.96037	0.0819812	0.999718	2.93343	0.253025	0.790518
Mxra8	-1.11579	0.0820415	0.999718	-0.587781	0.561502	0.917927
Fadd	0.834431	0.0821323	0.999718	-0.137045	0.873855	0.98451
Gm26063	-1.54194	0.0821743	0.999718	1.52184	0.273805	0.803406
Ccdc57	-1.12111	0.0821795	0.999718	0.541471	0.395066	0.863354
RP24-194J12.3	5.29388	0.0821984	0.999718	-1.68811	0.610269	0.930846
Ispd	1.88002	0.0822381	0.999718	-1.49383	0.502012	0.901291
Tefm	1.16818	0.0823433	0.999718	1.93066	0.0387305	0.485274
Prr29	-5.42302	0.0823439	0.999718	2.91	0.378301	0.85667
Urb1	-0.438639	0.0823476	0.999718	-0.121231	0.784754	0.963822
Gm26204	-1.20517	0.0826	0.999718	0.877192	0.462119	0.888564
Gm22272	5.29568	0.0827888	0.999718	3.41551	0.316625	0.825648
Fam3b	2.83482	0.0828267	0.999718	-4.23403	0.216726	0.775517
Nwd1	-2.68911	0.0828377	0.999718	-2.604	0.45013	0.884647
Rpph1	-1.47355	0.0829575	0.999718	-0.271907	0.759659	0.957606
AC132229.1	-3.54372	0.0830373	0.999718	-0.931585	0.566826	0.918822
Hspa2	0.350012	0.0830455	0.999718	-0.0755658	0.890055	0.987817
Igkv5-43	-5.8759	0.0831166	0.999718	NA	NA	NA
Sorbs2	-2.26258	0.08333	0.999718	-2.47224	0.087954	0.6334
Mir3058	3.10053	0.0833429	0.999718	5.77835	0.0172917	0.360059
RP23-123I20.3	-5.32199	0.0833593	0.999718	2.28287	0.503731	0.901667
AC140205.5	-4.95937	0.0834059	0.999718	1.05657	0.759631	0.957606
Gm23734	-0.606367	0.0834424	0.999718	-0.393912	0.474296	0.893029
Arg2	-1.03372	0.083545	0.999718	-0.883907	0.171853	0.743498
RP23-399N18.3	-4.63031	0.0836124	0.999718	-1.34772	0.702179	0.948966
AC122800.3	-0.630305	0.0836168	0.999718	0.875509	0.239089	0.784289
RP23-293I7.7	1.28184	0.083713	0.999718	0.0482594	0.963114	0.994926
Mir3569	-4.73156	0.0839643	0.999718	5.83953	0.0848257	0.626936
Gm23706	-5.34522	0.0841631	0.999718	-3.89651	0.257053	0.792802
RP23-333I5.2	-4.82277	0.0841929	0.999718	-2.2297	0.262536	0.797257
Zfp51	0.697367	0.0842445	0.999718	0.19593	0.755456	0.957205
Fam124a	-1.70531	0.0843976	0.999718	-0.562074	0.601902	0.930022
Spaca4	4.56069	0.0844029	0.999718	-2.91237	0.273543	0.803406
Mdga1	1.26051	0.0845297	0.999718	-0.549432	0.461136	0.888107
AC129334.1	-3.78779	0.0846931	0.999718	2.23449	0.511	0.904524
Tgm4	-1.44701	0.0849175	0.999718	2.69964	0.116758	0.6864
Snord53	-1.96275	0.0849254	0.999718	-1.80456	0.124057	0.696864
Trim58	-5.36188	0.0851048	0.999718	-1.14377	0.727616	0.95295
Atp2c2	-2.96815	0.0851932	0.999718	-1.56629	0.518092	0.906476
Trbv13-3	-5.8352	0.0852922	0.999718	NA	NA	NA
RP23-233I11.2	-4.8169	0.0853336	0.999718	-0.308827	0.914581	0.991914
RP24-465A20.1	1.33954	0.0854543	0.999718	-0.96018	0.321124	0.828491
Nrbp2	0.876144	0.0856365	0.999718	-0.885124	0.151053	0.727582
Snap91	-3.09194	0.0858593	0.999718	-0.519481	0.79839	0.967584
Sv2c	-1.96912	0.0858682	0.999718	-1.15147	0.447437	0.883816
RP23-202N14.2	4.13628	0.0859512	0.999718	4.8272	0.10886	0.672899
Tasp1	-0.645609	0.0859542	0.999718	0.929788	0.21791	0.775517
Rbp4	-2.38978	0.0861424	0.999718	0.728681	0.836302	0.975364
Ly6g5b	4.59633	0.0863044	0.999718	0.728681	0.836302	0.975364
Hs6st2	2.66683	0.0863723	0.999718	-0.950547	0.631678	0.934818
Gm26606	5.28929	0.0863783	0.999718	1.98373	0.434125	0.879034
Asprv1	-1.15961	0.0864575	0.999718	-3.76224	0.1895	0.757259
Itga10	-2.62979	0.0864973	0.999718	-2.35774	0.134029	0.706782
Tmem56	1.15149	0.0864979	0.999718	1.3678	0.138738	0.71173
AC131592.3	2.97192	0.0865862	0.999718	-0.781186	0.762105	0.958606
RP23-279M5.1	2.53864	0.0865919	0.999718	5.3359	0.00214253	0.145627
H2-T22	0.495981	0.0866531	0.999718	0.760068	0.066809	0.588722
RP23-318B18.2	-3.34199	0.0867559	0.999718	3.75477	0.0829839	0.623984
RP24-257F22.4	-1.46113	0.0868032	0.999718	-0.868199	0.552408	0.917237
RP23-17O9.4	-5.30542	0.0868209	0.999718	-0.134844	0.948381	0.99442
AC117789.2	-3.10132	0.0869375	0.999718	4.0674	0.12237	0.694079
RP24-80O9.4	-2.74797	0.0869512	0.999718	-1.93375	0.288783	0.811205
Vwa1	2.12812	0.0869826	0.999718	2.77803	0.187588	0.755316
AC114920.2	-0.417827	0.0870269	0.999718	-0.938245	0.0159732	0.350573
Fancm	-0.53565	0.0870369	0.999718	-0.143131	0.825677	0.973616
Gm16755	4.46063	0.0871277	0.999718	2.46877	0.145714	0.721406
RP24-179D17.1	-2.89719	0.087139	0.999718	-1.93455	0.372754	0.854135
RP24-257F22.3	4.79252	0.0872506	0.999718	5.41887	0.108259	0.672323
Megf10	3.75816	0.0872955	0.999718	-1.93552	0.571925	0.921458
Cyp2j6	-3.13143	0.0873539	0.999718	-3.23384	0.0599892	0.568045
Trbv3	-5.29464	0.0874191	0.999718	1.08172	0.758289	0.957205
Gm22572	-4.16047	0.0874775	0.999718	-1.56432	0.394102	0.863354
Gm10805	3.2727	0.0875226	0.999718	4.68632	0.110212	0.673878
AC140283.1	-5.79332	0.0875793	0.999718	-1.21375	0.730778	0.953086
Gm9938	-0.639199	0.0876929	0.999718	-0.199914	0.797899	0.967584
RP23-35E16.1	-0.877115	0.0877247	0.999718	1.43641	0.187837	0.755316
RP23-306D9.2	2.14851	0.0877595	0.999718	3.4701	0.308809	0.822592
Tpra1	0.396071	0.0879612	0.999718	0.945015	0.0287702	0.434422
Gm23886	-5.34727	0.0879936	0.999718	NA	NA	NA
Ugt1a1	-4.78635	0.0880044	0.999718	-1.19239	0.600176	0.929644
RP23-258F15.5	1.47334	0.0880687	0.999718	0.456134	0.676727	0.94811
Cenpt	-0.502947	0.0880862	0.999718	0.0822207	0.852473	0.980506
Dnd1	-1.9144	0.0881337	0.999718	1.4132	0.4783	0.89426
RP23-288L22.4	-2.43588	0.0882688	0.999718	1.57383	0.435933	0.879403
Mir540	-5.78025	0.0883031	0.999718	0.180417	0.959282	0.99442
RP23-296D10.4	-5.78025	0.0883031	0.999718	-1.0932	0.746828	0.955674
RP23-311B24.7	-5.78025	0.0883031	0.999718	NA	NA	NA
Rsph9	2.00658	0.0883932	0.999718	2.43877	0.127855	0.699083
RP23-92E8.2	-4.79001	0.0884077	0.999718	NA	NA	NA
RP23-183N8.2	-4.55764	0.0884401	0.999718	1.91751	0.566333	0.918493
RP24-131G14.13	0.955954	0.0884888	0.999718	-0.948074	0.520358	0.907577
RP23-397E2.2	-4.67174	0.0884979	0.999718	NA	NA	NA
RP23-424A21.5	-1.36782	0.088557	0.999718	-0.690872	0.525757	0.909164
RP23-448H3.2	-0.874857	0.0885975	0.999718	-4.60384	0.00450954	0.201101
Tlcd2	-0.851833	0.0886443	0.999718	1.28917	0.0453293	0.510874
RP23-418F10.1	1.7477	0.0886751	0.999718	-0.287128	0.932688	0.99442
RP23-100C5.2	1.44938	0.088744	0.999718	0.275586	0.827105	0.973639
Sox15	2.7616	0.0887593	0.999718	-2.24669	0.281154	0.80564
Tigd2	0.404415	0.0887908	0.999718	0.113561	0.771172	0.959985
Gstp1	-0.507704	0.0888426	0.999718	-0.983494	0.0108353	0.305536
Enpep	-2.59107	0.0889752	0.999718	3.08821	0.312444	0.823106
Mir5620	2.04293	0.0889837	0.999718	0.50934	0.725271	0.952625
Pla2g10	-5.41109	0.0890044	0.999718	0.47374	0.886721	0.987291
Naif1	-0.442147	0.0890225	0.999718	-0.439535	0.226375	0.779121
Rfx8	5.17241	0.089162	0.999718	-4.8694	0.105468	0.668464
RP23-202A18.4	-1.40888	0.0892455	0.999718	-2.13226	0.0510218	0.536385
RP23-224F12.3	-2.66029	0.0893313	0.999718	1.47375	0.672539	0.94565
RP24-93F20.4	-1.28643	0.0893666	0.999718	0.882818	0.405527	0.868275
Pou2af1	-5.54748	0.0893672	0.999718	-5.44247	0.109762	0.673569
Plekha2	0.33577	0.0894113	0.999718	0.979207	0.0278002	0.430097
Tomm40l	-1.14526	0.0894158	0.999718	-0.662488	0.327436	0.831232
Mettl23	-0.542627	0.089442	0.999718	-0.860231	0.0850131	0.626936
Gprc5d	5.75832	0.0894889	0.999718	-3.91596	0.254647	0.791723
RP23-181A8.3	-4.16795	0.0894897	0.999718	3.8972	0.23702	0.783978
Arf2	-0.589419	0.0895805	0.999718	-0.556219	0.117244	0.686756
Adra2c	-2.39763	0.0895812	0.999718	-2.38658	0.130839	0.702829
Dmwd	-2.02645	0.0896089	0.999718	0.875282	0.728829	0.953086
AC115959.3	1.35897	0.0896113	0.999718	-1.16488	0.241055	0.784306
RP23-343C17.2	-4.72624	0.0896194	0.999718	NA	NA	NA
Mettl5os	-1.37629	0.0896738	0.999718	-2.85964	0.0173697	0.360271
Mmp27	-2.29992	0.0897131	0.999718	1.97031	0.473061	0.89264
Prss34	-3.35024	0.0897351	0.999718	-5.17186	0.129018	0.700691
Fads3	-0.928733	0.0898003	0.999718	-0.23563	0.718	0.951613
Capn2	0.347798	0.0899215	0.999718	0.429808	0.118935	0.689416
RP23-286G19.5	-4.8374	0.089969	0.999718	3.85502	0.25736	0.793441
Tex14	0.763258	0.0901397	0.999718	1.35412	0.0203436	0.377395
Dnaaf3	1.13447	0.0902734	0.999718	2.07847	0.0358652	0.469609
Golga7b	3.7924	0.0902777	0.999718	-5.99045	0.0293421	0.436023
Gm23766	4.35217	0.0903466	0.999718	NA	NA	NA
Pappa2	-3.6121	0.0906037	0.999718	0.0210347	0.991073	0.997905
Tfap2e	4.50772	0.0906263	0.999718	-0.712556	0.766748	0.959418
Jam3	3.2922	0.0906783	0.999718	4.37162	0.166886	0.738962
Kremen2	2.93437	0.0907049	0.999718	-4.06554	0.144153	0.718625
Gm44351	-4.57164	0.0907288	0.999718	2.04319	0.5541	0.917283
Gm24875	-4.51974	0.0908814	0.999718	0.728681	0.836302	0.975364
Alms1	0.645808	0.0909341	0.999718	0.221456	0.717604	0.951572
Anapc4	0.50654	0.091021	0.999718	0.00978682	0.980249	0.996818
Gzmm	1.3657	0.0910551	0.999718	2.49772	0.136974	0.70964
Sft2d3	0.640339	0.0910591	0.999718	0.0301757	0.944428	0.99442
Acer2	-2.55576	0.0910762	0.999718	-3.77799	0.0999195	0.657704
RP23-38A10.2	5.72981	0.0911013	0.999718	NA	NA	NA
Mmd	0.709926	0.0911413	0.999718	0.0252475	0.974664	0.995653
RP23-221O14.10	-0.351909	0.0912167	0.999718	-0.94026	0.00192899	0.137452
Anxa2	0.314099	0.0912591	0.999718	0.157615	0.391525	0.862605
Lrrc15	-1.19904	0.09131	0.999718	-0.948327	0.521139	0.907987
Klra7	1.54898	0.0913703	0.999718	4.19072	0.155397	0.729319
Gm24465	-5.39981	0.0914121	0.999718	2.2914	0.50211	0.901291
Traj15	-5.28049	0.0914389	0.999718	NA	NA	NA
Sorbs1	-0.802729	0.0914675	0.999718	-0.257126	0.726808	0.952688
Cryba1	-1.58331	0.0915299	0.999718	-0.227104	0.797498	0.96743
Arl4a	0.428657	0.0915623	0.999718	-1.27991	0.0186575	0.368557
Spata25	1.14666	0.0916167	0.999718	5.81343	0.00350067	0.180454
RP23-333I5.4	-4.75179	0.0916579	0.999718	1.04501	0.723692	0.952539
Gm26110	-3.68925	0.0917117	0.999718	1.18578	0.636358	0.936669
Cfap20	-0.576189	0.0917907	0.999718	0.0104288	0.981489	0.996819
Pnpla6	0.350415	0.091849	0.999718	0.599286	0.0287044	0.434221
Aph1a	0.39478	0.0918588	0.999718	0.962272	0.0662993	0.588341
RP23-107F15.1	1.89594	0.091866	0.999718	-0.113813	0.915183	0.992193
Prkcdbp	1.20811	0.0921307	0.999718	-0.873242	0.594769	0.928822
Bard1	-0.919593	0.0921641	0.999718	0.489872	0.564365	0.918493
Fam26e	-5.71161	0.0921843	0.999718	-1.28934	0.65724	0.94226
Vmac	-0.865366	0.0922907	0.999718	-1.54769	0.141906	0.715421
Harbi1	0.819634	0.0923285	0.999718	1.63585	0.00103789	0.102727
Hddc2	0.847675	0.0923904	0.999718	-0.732932	0.159494	0.730426
AC113276.3	-4.72388	0.0924109	0.999718	0.963857	0.778505	0.962233
RP23-347F4.1	0.877799	0.0924735	0.999718	0.238972	0.82206	0.972841
Gm23726	5.70072	0.0927704	0.999718	NA	NA	NA
RP23-139D10.1	5.70072	0.0927704	0.999718	NA	NA	NA
RP23-56B11.3	5.70072	0.0927704	0.999718	-5.4471	0.109453	0.672899
Tmem64	-0.686028	0.0929355	0.999718	-0.389502	0.487778	0.897065
Cd19	-5.4359	0.0930861	0.999718	NA	NA	NA
Spo11	2.90781	0.0931886	0.999718	0.617077	0.830176	0.974799
RP23-123L9.9	2.8191	0.0932605	0.999718	5.3604	0.0144575	0.337905
RP23-273B19.1	2.99359	0.0932741	0.999718	5.11963	0.030066	0.438435
RP24-417N13.2	-3.33246	0.093289	0.999718	2.50623	0.368408	0.851629
RP24-429G21.3	1.25951	0.0933226	0.999718	0.10241	0.919967	0.99285
Bbs1	-1.43392	0.0934186	0.999718	-1.35197	0.423328	0.875415
Tmem159	0.7992	0.0934211	0.999718	0.592153	0.541296	0.913934
Wdr78	0.941987	0.0934263	0.999718	-1.053	0.302641	0.818609
Supt3	-0.671243	0.0937287	0.999718	0.0337261	0.963641	0.994926
AC130680.15	-5.32621	0.0937576	0.999718	0.180417	0.959282	0.99442
RP23-359F5.1	-1.76881	0.0938233	0.999718	0.823333	0.656813	0.94226
RP23-464D14.5	-2.78642	0.0938588	0.999718	-0.542204	0.766699	0.959418
Srfbp1	0.527056	0.0939798	0.999718	-0.791323	0.0941209	0.645582
RP23-336B1.3	5.12003	0.0940643	0.999718	NA	NA	NA
RP23-127O5.7	2.03388	0.0940977	0.999718	3.85351	0.0128528	0.323331
Acsm4	5.22489	0.094309	0.999718	1.2638	0.718241	0.951613
Cdk5rap1	0.860335	0.0943317	0.999718	0.134243	0.784319	0.963806
RP24-123H11.4	-3.05481	0.0943706	0.999718	1.76954	0.598991	0.929644
Sorl1	-0.386732	0.0943735	0.999718	-0.327737	0.336475	0.835419
RP23-5F21.1	-3.42367	0.094432	0.999718	0.406197	0.902487	0.989955
Gm22112	5.67104	0.094499	0.999718	NA	NA	NA
Unc13b	1.26182	0.0945029	0.999718	0.0297288	0.979587	0.996818
Kif14	-0.716536	0.094697	0.999718	0.0137548	0.991679	0.998156
RP23-211F21.6	-1.8466	0.0948404	0.999718	-0.60209	0.691333	0.948966
Lyve1	1.7028	0.0949049	0.999718	4.10421	0.110253	0.673878
RP23-132J19.1	-5.23539	0.0949108	0.999718	-0.719889	0.801539	0.968065
Taf4b	-0.631884	0.0950271	0.999718	0.552434	0.384167	0.85889
Col2a1	-1.94153	0.0950926	0.999718	-4.64573	0.00107393	0.103337
Igkv4-91	-5.65985	0.0952017	0.999718	NA	NA	NA
Ighm	-1.42922	0.0952072	0.999718	0.403892	0.221115	0.778007
AC158782.7	-3.51756	0.0952472	0.999718	4.43911	0.031665	0.446787
Asmt	-2.48559	0.0952792	0.999718	-0.783226	0.608524	0.930846
Pnma1	1.21147	0.0952844	0.999718	1.86889	0.13591	0.708031
RP23-441I8.13	3.46787	0.095296	0.999718	0.833458	0.813057	0.970739
Tmie	-2.96631	0.0953407	0.999718	0.710929	0.832164	0.975364
Gm25776	-1.22686	0.0954139	0.999718	-0.288587	0.781335	0.962768
Slc16a1	-0.555309	0.0954143	0.999718	-0.134817	0.818169	0.97194
RP23-434H18.4	-2.52046	0.0954565	0.999718	1.17299	0.351795	0.842885
Ppp2cb	-0.327274	0.0954798	0.999718	-0.446321	0.136296	0.708393
RP23-448A11.17	-1.53266	0.0955768	0.999718	1.40526	0.310889	0.823106
Acot13	0.647908	0.0956933	0.999718	-1.35719	0.0594813	0.566444
Dnajc9	-0.767268	0.0956997	0.999718	-0.0912223	0.845315	0.977682
Chac1	1.86857	0.0957686	0.999718	0.29364	0.890627	0.987997
RP24-137E16.3	-5.21369	0.095883	0.999718	NA	NA	NA
Fzd7	-0.440244	0.0958834	0.999718	-0.0353517	0.951877	0.99442
Mettl9	-0.395135	0.0959093	0.999718	-0.251402	0.624727	0.933885
Dolpp1	-0.647916	0.0959119	0.999718	0.774433	0.130943	0.702829
Chrne	1.59894	0.0959254	0.999718	1.71046	0.350094	0.842885
Zfp354c	-2.01661	0.0960918	0.999718	0.590155	0.805724	0.968823
Tmem202	-2.45432	0.0961345	0.999718	-0.537531	0.752535	0.957205
AC134339.2	-5.64371	0.0961587	0.999718	1.08172	0.758289	0.957205
RP23-282M20.1	0.679406	0.0961589	0.999718	0.17496	0.848599	0.978895
Hpse	0.522102	0.0961615	0.999718	0.402296	0.112107	0.676433
Gmds	-0.801173	0.096176	0.999718	0.15302	0.845476	0.977682
Gas2	1.38448	0.0961766	0.999718	0.454398	0.637492	0.936707
Cd55b	-5.23684	0.096186	0.999718	-2.40582	0.488767	0.897065
Ttll11	1.3415	0.0962206	0.999718	-0.687789	0.52375	0.908786
Dusp8	0.908161	0.0962588	0.999718	1.33249	0.0929731	0.64443
RP23-372J10.3	3.29404	0.0963916	0.999718	5.01648	0.13921	0.712568
Myh15	-3.16727	0.0966893	0.999718	2.15022	0.532947	0.911313
RP23-116E3.2	0.966161	0.0966901	0.999718	-0.539893	0.445289	0.883176
Mgme1	0.747484	0.0967513	0.999718	-0.133015	0.738372	0.954753
Gm25549	1.04428	0.0968692	0.999718	0.0397042	0.966388	0.994926
RP23-365O24.3	-2.0507	0.0969359	0.999718	2.18476	0.508415	0.903592
Ighg2c	-4.75865	0.0969649	0.999718	NA	NA	NA
Casp16-ps	-4.05296	0.0970221	0.999718	-0.968669	0.782627	0.963312
RP24-325N3.3	1.09353	0.0971632	0.999718	-0.377861	0.783429	0.963533
RP23-64D23.9	1.44405	0.0972002	0.999718	0.885942	0.474091	0.892974
Gm25517	-2.21813	0.0972312	0.999718	3.23929	0.0551513	0.553509
Olfr98	-5.20477	0.0973454	0.999718	NA	NA	NA
Gm26415	1.19245	0.0973786	0.999718	-1.67549	0.275826	0.803837
Gm22421	-1.72037	0.0974343	0.999718	-1.94531	0.167908	0.740661
RP23-117B19.8	1.31268	0.0975948	0.999718	0.534246	0.688868	0.948966
Emcn	3.06578	0.0976562	0.999718	-1.15777	0.502696	0.901291
AC123798.1	-2.14846	0.0977511	0.999718	0.988423	0.55991	0.917849
RP23-367E7.5	3.62358	0.0977521	0.999718	0.666943	0.847905	0.978554
Znrd1as	-1.66118	0.097758	0.999718	1.83155	0.267209	0.800212
Mir8103	-4.62349	0.0978089	0.999718	NA	NA	NA
RP24-555M16.3	-1.90247	0.0978635	0.999718	-0.963831	0.486868	0.897065
Map3k19	-2.0671	0.0978704	0.999718	-1.53454	0.355411	0.843342
Lingo1	-1.60524	0.0978889	0.999718	-2.43196	0.0395263	0.487756
RP23-179K11.10	-3.69678	0.0979016	0.999718	-1.62789	0.415884	0.87275
Inmt	-5.23074	0.0979073	0.999718	0.285587	0.866496	0.983074
Mir186	4.40885	0.0979388	0.999718	1.78655	0.606337	0.930704
Fan1	0.606541	0.0979786	0.999718	-0.511664	0.457912	0.887492
AC139231.2	-5.61247	0.098033	0.999718	-2.21282	0.525259	0.909164
Dapl1	-5.61247	0.098033	0.999718	1.78655	0.606337	0.930704
Ighv1-69	-5.61247	0.098033	0.999718	NA	NA	NA
Igkv4-80	-5.61247	0.098033	0.999718	NA	NA	NA
Fbxl15	0.788362	0.0980725	0.999718	-0.892986	0.147875	0.723444
Trim66	-4.12232	0.0981382	0.999718	3.89234	0.252711	0.790518
RP23-337O1.4	5.60978	0.0981491	0.999718	NA	NA	NA
RP23-445E3.2	5.60978	0.0981491	0.999718	NA	NA	NA
Cd59a	-2.65194	0.0981558	0.999718	1.5756	0.636898	0.936707
RP23-117C21.3	-3.98911	0.0981904	0.999718	-2.97988	0.388619	0.860768
Xrcc6bp1	0.942485	0.0982845	0.999718	0.300365	0.79077	0.965138
Nr6a1	-0.914042	0.0983251	0.999718	0.718179	0.378879	0.857116
Gm10964	-3.98926	0.098391	0.999718	-4.8516	0.00448759	0.201101
Kdelc2	0.824886	0.0984483	0.999718	0.780434	0.24232	0.784306
Gm24722	-5.21864	0.0985348	0.999718	1.08172	0.758289	0.957205
Vwf	-0.60733	0.0985801	0.999718	0.71103	0.452344	0.885524
Snapc2	-0.568392	0.0986056	0.999718	-0.675687	0.14691	0.722393
Mir8095	-5.60212	0.0986605	0.999718	2.51146	0.460502	0.888046
Stxbp4	1.61443	0.0987116	0.999718	0.7431	0.583604	0.924626
Klf16	-0.403692	0.098717	0.999718	0.95439	0.117329	0.686963
Pkdcc	0.753509	0.0987326	0.999718	-0.0499742	0.919581	0.99285
Recql5os1	5.1916	0.0988322	0.999718	3.4387	0.313289	0.823106
Mutyh	-1.13961	0.0991217	0.999718	1.34155	0.310195	0.823106
RP23-143J24.4	5.17433	0.0991339	0.999718	2.40448	0.442607	0.883174
Homez	-0.955466	0.0991678	0.999718	0.433689	0.456786	0.887072
Gm16386	4.65865	0.0992281	0.999718	0.728681	0.836302	0.975364
Pnoc	-4.4879	0.0992458	0.999718	2.03025	0.556684	0.917849
RP23-381B19.7	1.01254	0.0992702	0.999718	0.998193	0.415967	0.87275
RP23-293B11.7	4.82387	0.0993324	0.999718	-3.0567	0.326022	0.831042
RP24-239E2.1	5.14307	0.0993699	0.999718	1.01764	0.692849	0.948966
RP24-212C1.1	-4.47539	0.0993947	0.999718	-3.76266	0.266111	0.799505
Prpsap1	-0.369382	0.099434	0.999718	-0.636694	0.119111	0.689622
Unk	0.365021	0.0994822	0.999718	-0.138992	0.646297	0.938659
St7l	0.560238	0.0995408	0.999718	-0.218777	0.55303	0.917283
Snapc5	0.323368	0.0996064	0.999718	-1.94675	0.00211211	0.143958
Airn	-1.12707	0.099644	0.999718	-0.623357	0.622369	0.933436
RP23-167L1.2	-5.26843	0.0998011	0.999718	3.17903	0.349348	0.842885
Actl6a	0.457458	0.0998224	0.999718	-0.375023	0.114434	0.681522
Tpsb2	-3.58259	0.0998345	0.999718	3.53143	0.134804	0.706873
RP23-30F6.3	-2.93127	0.0998623	0.999718	-1.29231	0.344331	0.839429
Mir146	1.93763	0.0999492	0.999718	2.69753	0.238665	0.784289
Wipf3	5.19343	0.10007	0.999718	NA	NA	NA
RP23-152A20.2	5.57815	0.100078	0.999718	1.08172	0.758289	0.957205
RP23-234N16.6	5.57815	0.100078	0.999718	NA	NA	NA
Tubb1	-2.24747	0.10014	0.999718	-1.06543	0.601968	0.930022
RP24-212D8.4	4.22691	0.100243	0.999718	4.57195	0.0637041	0.579573
Vps33b	-0.322487	0.10027	0.999718	-0.0880431	0.745402	0.955526
Rasgrp3	-1.54826	0.100319	0.999718	-0.715635	0.569511	0.920257
RP23-281H4.5	-1.2241	0.100602	0.999718	-1.00706	0.280308	0.805137
RP23-118J13.2	-1.75259	0.100784	0.999718	0.676197	0.497057	0.899328
2023-03-05	0.304852	0.100838	0.999718	0.178462	0.562387	0.917927
Moxd1	4.00901	0.100858	0.999718	-6.78251	0.0173247	0.360059
Smagp	-0.697898	0.100987	0.999718	-0.745734	0.131744	0.70316
Fcamr	-5.56347	0.101031	0.999718	NA	NA	NA
Ighv10-1	-5.56347	0.101031	0.999718	NA	NA	NA
Igkv4-53	-5.56347	0.101031	0.999718	NA	NA	NA
RP23-341J13.2	-4.68763	0.101047	0.999718	-1.34772	0.702179	0.948966
RP23-200E11.2	1.99644	0.101069	0.999718	0.986502	0.589045	0.927698
Gpr21	-1.21383	0.101228	0.999718	0.463807	0.58541	0.925725
RP24-370C21.2	5.1574	0.101231	0.999718	-2.107	0.44699	0.883816
AC087062.5	-3.07321	0.101241	0.999718	1.09474	0.755415	0.957205
Hacl1	3.4421	0.101286	0.999718	-1.34574	0.522721	0.908452
Fam213a	-1.08041	0.101401	0.999718	1.49669	0.141688	0.715014
Casc5	-0.626962	0.101422	0.999718	-0.635009	0.4469	0.883777
Zpbp2	-4.72142	0.10147	0.999718	2.16073	0.521106	0.907987
RP23-388A16.10	2.91114	0.101593	0.999718	-1.10805	0.684928	0.948966
AC140190.2	1.40405	0.101643	0.999718	1.19917	0.416247	0.872793
Abcc2	1.3241	0.101656	0.999718	3.69403	0.0463947	0.515501
RP23-373B5.4	-1.05426	0.101742	0.999718	-1.58082	0.0513977	0.536394
Opn3	-1.14442	0.101792	0.999718	-0.128938	0.862525	0.982134
Hmbs	-0.492465	0.101913	0.999718	0.576403	0.20205	0.765032
Gpt	-1.06651	0.10204	0.999718	0.750021	0.26386	0.797824
RP23-436I3.5	5.54581	0.102081	0.999718	0.464765	0.888713	0.987698
Colec11	-5.16153	0.102098	0.999718	-4.8741	0.153179	0.728319
RP24-364O14.1	1.00967	0.102116	0.999718	-0.032688	0.959651	0.994634
Gm24996	-1.45433	0.10217	0.999718	-0.584418	0.601777	0.929953
Pcdhgb6	-2.261	0.102173	0.999718	1.45946	0.453228	0.885814
Sumf2	-0.538834	0.102219	0.999718	-0.223647	0.712172	0.950315
Wdr59	0.503608	0.102229	0.999718	0.37166	0.493887	0.898806
4931403G20Rik	-1.66849	0.102249	0.999718	2.95389	0.0315536	0.445985
RP24-255G1.8	0.921681	0.102461	0.999718	-0.541273	0.490855	0.89796
Fam92b	1.60891	0.102569	0.999718	-2.95274	0.261699	0.796275
Nkx6-2	-3.25499	0.102597	0.999718	3.68214	0.126345	0.698168
Pou5f2	-1.13074	0.102633	0.999718	0.761856	0.412901	0.87159
RP23-135A21.6	-3.57558	0.102697	0.999718	-2.67975	0.436851	0.879978
Hoxb2	5.11593	0.102765	0.999718	-3.03392	0.379877	0.857265
RP24-133K9.1	-0.767675	0.102823	0.999718	1.37394	0.287149	0.809363
RP23-365O8.3	-5.16487	0.102887	0.999718	5.83717	0.0145143	0.337907
Rian	-1.06201	0.103054	0.999718	-0.0125781	0.988546	0.997291
RP24-502E20.6	2.15201	0.103114	0.999718	-1.64228	0.559881	0.917849
RP23-286J11.1	2.27435	0.103124	0.999718	0.086803	0.960643	0.994702
Cd3g	-1.86163	0.103286	0.999718	0.0158494	0.988684	0.997291
Gm5705	-5.52421	0.103487	0.999718	NA	NA	NA
Slc10a6	-5.52421	0.103487	0.999718	-2.45914	0.355891	0.843342
Rpl9-ps1	3.16316	0.10354	0.999718	0.797128	0.810212	0.970096
Unc5b	-1.57735	0.103724	0.999718	-0.64319	0.712784	0.950527
Tex43	-3.74904	0.10376	0.999718	-5.26257	0.12004	0.69109
Slc6a20b	1.1569	0.103814	0.999718	0.839085	0.277737	0.805137
AC129603.2	-1.09674	0.103817	0.999718	0.345615	0.782859	0.963312
2023-09-11	0.279311	0.103858	0.999718	0.0244392	0.935025	0.99442
RP23-154K13.2	3.65491	0.104072	0.999718	0.375011	0.910027	0.990487
RP24-159C12.5	2.75303	0.104109	0.999718	1.8033	0.485692	0.897065
Igkj5	-5.51276	0.104212	0.999718	3.36471	0.324015	0.828852
RP23-393F9.3	-3.43056	0.104324	0.999718	-1.42126	0.680551	0.948966
Mcf2l	0.572346	0.104354	0.999718	0.0689142	0.868727	0.983355
Pramef12	-4.58626	0.1044	0.999718	-3.5529	0.302192	0.818432
Ccdc6	0.327301	0.1044	0.999718	-0.207772	0.414902	0.872647
Tmem18	0.62967	0.104566	0.999718	-0.218986	0.695876	0.948966
RP24-300L5.1	-2.06339	0.104691	0.999718	1.41703	0.599116	0.929644
Rnf186	5.14947	0.104765	0.999718	2.93199	0.388591	0.860768
Wnt2b	-1.04132	0.104805	0.999718	-0.775431	0.397092	0.863664
Mlkl	0.622478	0.104998	0.999718	-0.461009	0.21144	0.773881
Plppr3	0.824226	0.105108	0.999718	-0.432214	0.547482	0.915217
Arntl2	-1.64816	0.105192	0.999718	1.26353	0.467226	0.890156
Gm25257	-1.5138	0.105249	0.999718	-1.46922	0.105787	0.668464
Megf8	0.483167	0.105312	0.999718	0.545308	0.161432	0.73231
Tsfm	-0.467639	0.105327	0.999718	-0.521966	0.200732	0.763094
Nutm1	-3.27264	0.105355	0.999718	-3.65696	0.287994	0.809949
AC127556.1	4.66048	0.105373	0.999718	0.113666	0.972931	0.995653
Dnajc6	-4.17287	0.105375	0.999718	3.51778	0.302089	0.818432
Paqr3	0.686891	0.105399	0.999718	0.0453421	0.943463	0.99442
Rasal1	-4.24003	0.10544	0.999718	-0.514506	0.877872	0.985089
RP24-180B11.7	-3.80123	0.105459	0.999718	-2.63844	0.260536	0.795776
RP23-242K15.24	-1.54758	0.105479	0.999718	-1.34822	0.130059	0.702618
AC114666.2	-3.47326	0.105488	0.999718	-3.61642	0.288134	0.809949
AC115920.6	3.63635	0.10555	0.999718	1.04292	0.752818	0.957205
RP23-158K20.2	-3.55608	0.105591	0.999718	-0.341684	0.898751	0.989086
RP23-181I1.4	-2.0264	0.105682	0.999718	0.571024	0.728186	0.953086
Ppp2r5d	-0.359685	0.105683	0.999718	0.15816	0.645356	0.938377
Rps25	-0.413175	0.105728	0.999718	-0.527486	0.171684	0.743498
RP23-36P10.11	-4.01931	0.105728	0.999718	1.08172	0.758289	0.957205
Jph2	3.11304	0.105761	0.999718	-3.722	0.279354	0.805137
Tmem47	5.24088	0.105775	0.999718	4.14993	0.219954	0.777204
Igsf23	-4.6414	0.105841	0.999718	-1.65545	0.464674	0.889029
AC162893.3	5.16314	0.105846	0.999718	-4.22972	0.214946	0.775517
RP24-270A10.2	-4.07531	0.106013	0.999718	-6.20407	0.0676486	0.59008
RP23-336F4.1	2.20948	0.106041	0.999718	-1.1949	0.464106	0.889029
Pdxk-ps	-3.63918	0.106055	0.999718	4.91092	0.147804	0.723444
Gm22089	-5.48362	0.106076	0.999718	-3.28321	0.339133	0.836612
Rab37	1.06996	0.106254	0.999718	1.66312	0.191324	0.758098
Ccne2	-0.901525	0.106315	0.999718	-2.31142	0.00977535	0.292153
Gsdma	5.47886	0.10633	0.999718	1.46422	0.670599	0.94565
RP23-365O24.2	-5.1316	0.10635	0.999718	NA	NA	NA
Micall2	-0.780715	0.106518	0.999718	0.214607	0.724814	0.952625
Car15	-2.31974	0.106537	0.999718	-3.85436	0.0695318	0.596122
Oprd1	2.46428	0.106549	0.999718	-0.189332	0.948054	0.99442
Ptgs1	1.03155	0.106617	0.999718	1.00153	0.169266	0.74302
Mndal	0.299126	0.106824	0.999718	0.452636	0.177572	0.748392
Arhgef39	1.12969	0.10712	0.999718	1.18952	0.529766	0.910672
Rpl35	-0.483045	0.107175	0.999718	0.787655	0.126884	0.698265
Ncbp2	-0.41957	0.107214	0.999718	-0.828397	0.150398	0.726155
Gm10038	-3.19962	0.107335	0.999718	0.938654	0.724283	0.952625
Kif27	-4.00786	0.107384	0.999718	-0.855225	0.802916	0.968374
Gpsm3	-0.347516	0.107412	0.999718	0.12509	0.766922	0.959418
RP24-444I15.1	-5.14453	0.107483	0.999718	1.91971	0.470766	0.891864
Ighv5-9	-5.4602	0.107593	0.999718	NA	NA	NA
Try5	-5.4602	0.107593	0.999718	NA	NA	NA
RP24-226N22.4	-5.25071	0.107643	0.999718	NA	NA	NA
Sebox	-4.42301	0.107655	0.999718	3.75557	0.270041	0.801407
Gpr3	1.60121	0.107815	0.999718	0.503253	0.694225	0.948966
Rnf39	-2.26973	0.107853	0.999718	2.03025	0.556684	0.917849
RP23-401A2.3	-4.58338	0.107961	0.999718	-3.17699	0.224752	0.778168
RP24-390G17.1	-0.865067	0.108001	0.999718	-0.968006	0.193441	0.75919
Ung	-1.5138	0.108116	0.999718	0.459625	0.725828	0.952688
RP24-323H7.5	3.63623	0.10817	0.999718	-0.494789	0.846626	0.978132
Ism1	-1.03966	0.108183	0.999718	-5.06027	0.00147963	0.122654
Got2	-0.483707	0.108454	0.999718	0.360401	0.312096	0.823106
Cxcl14	-1.3957	0.108512	0.999718	0.943744	0.275908	0.803837
RP23-23C4.6	-0.984254	0.108534	0.999718	-1.56432	0.00456073	0.201101
Eef1akmt4	-1.4181	0.108578	0.999718	1.66748	0.32353	0.828852
Gm28020	5.44418	0.108585	0.999718	-0.394494	0.905769	0.990487
RP23-189B9.7	5.44418	0.108585	0.999718	1.04996	0.76531	0.959418
Serpinb5	-5.10693	0.108591	0.999718	NA	NA	NA
RP23-188D8.7	2.26064	0.10865	0.999718	-0.937415	0.619332	0.932453
Vcam1	-1.05079	0.108804	0.999718	-1.92382	0.0299172	0.437212
Mir98	1.25026	0.108931	0.999718	2.55122	0.228383	0.780469
Ccdc3	2.63716	0.109042	0.999718	-3.0892	0.115849	0.685559
Abcc9	-2.35182	0.109076	0.999718	0.705174	0.794482	0.966351
Tmem2	0.346095	0.109115	0.999718	-0.187059	0.467523	0.890445
Fbxl12	-0.684196	0.109194	0.999718	0.429715	0.555499	0.917849
Gm24879	-3.84771	0.109289	0.999718	-4.53659	0.0671551	0.589188
RP23-26A14.14	4.46401	0.109391	0.999718	NA	NA	NA
Tgds	0.785223	0.109405	0.999718	-0.0841263	0.871949	0.984177
H2-D1	0.293074	0.109501	0.999718	0.0566552	0.794796	0.96638
Gm10300	-1.12982	0.109517	0.999718	1.492	0.251893	0.790241
RP23-436K7.2	-3.16909	0.109644	0.999718	2.41379	0.200134	0.76287
RP23-325M7.3	-0.780852	0.109663	0.999718	-0.171092	0.854705	0.98106
Snord37	2.21859	0.109707	0.999718	-0.0623224	0.967123	0.994926
Slc23a3	-2.64491	0.109731	0.999718	3.30806	0.332387	0.833909
Casp3	0.378678	0.109733	0.999718	0.76152	0.137907	0.710507
Gm22003	-0.690921	0.109745	0.999718	0.884538	0.0821619	0.622801
Oas1c	-0.640393	0.109765	0.999718	2.01493	0.00489811	0.211015
AC119200.5	-5.15324	0.109793	0.999718	-0.29422	0.927827	0.994092
2023-03-01	-0.442764	0.109806	0.999718	0.0162308	0.940071	0.99442
Frmd5	-2.20338	0.109931	0.999718	-4.67408	0.0776685	0.613609
RP24-311F12.5	-3.19262	0.109941	0.999718	NA	NA	NA
RP23-154O12.1	-1.46597	0.109986	0.999718	-3.09195	0.00493094	0.211522
RP23-188A3.3	-2.81365	0.110143	0.999718	-0.592025	0.769326	0.959782
Fra10ac1	0.448675	0.110242	0.999718	-0.656353	0.185847	0.754716
Zfp667	0.764568	0.110246	0.999718	-0.559845	0.237118	0.783978
Nfkbil1	-0.541305	0.110255	0.999718	-1.06807	0.0155608	0.350573
Fnta	0.361582	0.110267	0.999718	-0.437724	0.349615	0.842885
Sema3g	-3.54588	0.110268	0.999718	-6.98208	0.00418228	0.19642
RP23-244J9.2	-1.24818	0.110338	0.999718	1.09757	0.410994	0.869682
Slf1	-0.743909	0.110618	0.999718	0.278031	0.514939	0.905201
Vnn3	-1.5612	0.110634	0.999718	-0.357228	0.503288	0.901291
Mxra7	0.971345	0.110744	0.999718	-1.40576	0.11137	0.675421
Topors	0.326935	0.110765	0.999718	-0.0359611	0.916784	0.99237
Gm23747	4.11714	0.110845	0.999718	0.644494	0.845437	0.977682
Fam46d	5.40865	0.110936	0.999718	2.44986	0.475904	0.893666
n-R5s23	5.40865	0.110936	0.999718	2.90173	0.396497	0.863501
RP24-448C16.7	-4.09812	0.110979	0.999718	-3.52716	0.303397	0.818864
AC158114.3	-1.02438	0.111184	0.999718	1.16932	0.401525	0.866902
Igkv14-126	-5.40565	0.111193	0.999718	NA	NA	NA
n-R5s40	-1.52511	0.111218	0.999718	-0.0914698	0.922303	0.99362
Necab3	-1.79226	0.111284	0.999718	0.291288	0.840633	0.976666
RP24-163G22.1	1.05349	0.111332	0.999718	-0.184733	0.839275	0.976617
Srrm3	-0.978008	0.111333	0.999718	-7.43028	0.000225462	0.044977
Fgr	-0.313788	0.111414	0.999718	-0.142679	0.553783	0.917283
Trim30b	-0.637482	0.111425	0.999718	-0.390046	0.172883	0.744343
Pclaf	-1.10208	0.11143	0.999718	-0.623833	0.599998	0.929644
RP23-311G7.1	-0.403983	0.111455	0.999718	-0.224697	0.46305	0.889014
RP24-482L4.7	1.48206	0.111616	0.999718	-0.235335	0.830657	0.974901
Gbp9	0.504057	0.111628	0.999718	0.484129	0.149542	0.724443
Tmem79	-1.64347	0.111628	0.999718	-1.42847	0.293495	0.813476
Mir3089	-5.39884	0.111649	0.999718	2.76655	0.419378	0.873513
Ap1s2	0.260756	0.11182	0.999718	-0.696085	0.0826123	0.623647
RP23-436E24.1	-0.984837	0.111874	0.999718	0.215311	0.827169	0.973639
Fbxo41	-1.92551	0.112011	0.999718	-1.95174	0.439898	0.881628
RP23-402A24.3	1.85335	0.112016	0.999718	-3.00268	0.0511759	0.536394
Gm25526	-4.60312	0.112085	0.999718	5.27871	0.112392	0.676433
RP24-227L14.1	0.368066	0.112303	0.999718	-0.00633177	0.984381	0.996819
RP23-29I5.5	-4.54133	0.11235	0.999718	0.764658	0.826225	0.973616
RP23-214L4.2	-2.60049	0.112379	0.999718	-0.261844	0.853346	0.980894
Mir1962	3.34344	0.112452	0.999718	1.0403	0.767447	0.959418
Crybb3	-4.08533	0.112455	0.999718	-0.626384	0.858943	0.98106
Colq	-2.99923	0.11253	0.999718	1.62012	0.545964	0.914967
Igf1r	-0.59833	0.11254	0.999718	0.150306	0.658941	0.94226
Mlana	3.89855	0.112754	0.999718	2.90212	0.396432	0.863501
Efcab11	-1.79449	0.112817	0.999718	-0.747829	0.704159	0.948966
Mmp3	1.18907	0.112821	0.999718	1.50655	0.235236	0.783836
Tmem82	-2.07859	0.112865	0.999718	-0.65993	0.669826	0.94565
RP23-7L11.5	-2.80379	0.113022	0.999718	-2.53221	0.277051	0.804828
AC153638.1	-3.60327	0.113121	0.999718	4.5437	0.0607497	0.569876
RP24-329I13.2	4.95036	0.113169	0.999718	-1.3435	0.605136	0.930704
Mocs2	0.586117	0.113253	0.999718	0.343489	0.318786	0.826856
Cnep1r1	0.577237	0.113296	0.999718	0.52751	0.17869	0.748678
Kcnj14	5.37223	0.113388	0.999718	-4.60774	0.174148	0.745682
Trim55	5.37223	0.113388	0.999718	3.43646	0.313611	0.823106
RP23-8O1.1	-3.89499	0.113456	0.999718	0.935611	0.754113	0.957205
RP23-195A24.4	1.21164	0.113575	0.999718	5.00686	0.0703284	0.596556
Slc12a8	-3.94092	0.113669	0.999718	-2.03499	0.539917	0.913211
Adarb2	-4.62497	0.113713	0.999718	-3.82742	0.0876585	0.632797
Dpm3	-1.24348	0.113748	0.999718	0.222963	0.690514	0.948966
WI1-2788A17.1	5.12522	0.113762	0.999718	NA	NA	NA
Xpot	0.315634	0.113826	0.999718	-0.0412615	0.890752	0.987997
RP23-359M9.3	1.76816	0.113866	0.999718	-0.48305	0.737329	0.954717
RP24-401C17.4	1.98219	0.114037	0.999718	0.0247067	0.991681	0.998156
RP24-157G15.1	-5.36349	0.114041	0.999718	-1.56677	0.648026	0.93941
AC113182.4	-0.76514	0.114063	0.999718	0.559981	0.214474	0.775517
RP23-180B18.3	-5.06918	0.114066	0.999718	2.34589	0.495319	0.898806
Mterf3	0.459728	0.114264	0.999718	-0.0927338	0.806766	0.969131
Kcnb1	-1.3178	0.114314	0.999718	0.290446	0.792678	0.965641
Jph4	-4.50012	0.114322	0.999718	-2.65086	0.330824	0.833179
z	-1.44356	0.114345	0.999718	1.2249	0.272927	0.803364
Wnt8a	-3.36341	0.11439	0.999718	-0.22835	0.939915	0.99442
Fam167b	-5.15094	0.114512	0.999718	-0.626384	0.858943	0.98106
Klf12	1.17748	0.114558	0.999718	1.26598	0.165858	0.737831
Pcdhgb7	-2.65232	0.114632	0.999718	-6.04901	0.0170084	0.35792
Gja1	-0.600335	0.114689	0.999718	-0.423313	0.279442	0.805137
Efnb2	0.88601	0.114747	0.999718	1.10001	0.375533	0.855198
Morc1	-5.06643	0.114792	0.999718	-3.52413	0.306199	0.821167
Ifitm2	-0.52618	0.114811	0.999718	0.148937	0.708417	0.949306
Mmp24	-2.42384	0.114874	0.999718	-1.30824	0.430889	0.878568
Igkv12-46	-5.34895	0.115036	0.999718	NA	NA	NA
Igkv14-100	-5.34895	0.115036	0.999718	NA	NA	NA
Igkv8-19	-5.34895	0.115036	0.999718	-2.72652	0.431205	0.878568
RP23-123D6.11	2.7522	0.115064	0.999718	-1.6449	0.441879	0.883174
AC114618.4	3.61157	0.115117	0.999718	NA	NA	NA
Tbce	0.368231	0.115272	0.999718	-0.331653	0.334972	0.834904
Mir150	4.53301	0.115274	0.999718	1.34998	0.455221	0.8869
RP23-380F8.2	-0.771341	0.115375	0.999718	0.213648	0.744107	0.955324
Tigar	-0.794395	0.1156	0.999718	0.66171	0.482459	0.896276
Syn3	-1.66334	0.115614	0.999718	-0.931068	0.576115	0.9225
RP23-330O16.2	5.06954	0.115637	0.999718	NA	NA	NA
RP24-529L21.6	3.93201	0.11565	0.999718	3.18827	0.350551	0.842885
F12	-3.89013	0.115674	0.999718	-0.600368	0.759156	0.957606
Spc25	-0.754048	0.115752	0.999718	-0.339267	0.763389	0.959097
Fam169b	-1.54037	0.115777	0.999718	0.629595	0.650048	0.940198
Hbb-bt	-1.4947	0.11583	0.999718	1.36984	0.471531	0.892384
Thra	0.668836	0.115849	0.999718	0.648911	0.114355	0.681219
Srp19	0.328684	0.115866	0.999718	-1.25661	0.00957882	0.28981
RP23-393C3.6	5.33486	0.115947	0.999718	-2.72652	0.431205	0.878568
RP23-382C18.5	-2.1683	0.116058	0.999718	0.141777	0.950282	0.99442
Spag6	3.43589	0.11607	0.999718	0.267325	0.925695	0.993761
Nphs2	-5.07594	0.116167	0.999718	2.90359	0.392555	0.862851
RP23-45K23.3	-1.77314	0.116244	0.999718	0.0337792	0.990266	0.997579
Tnnc1	3.02431	0.116311	0.999718	-2.63338	0.131232	0.702829
Siae	0.50016	0.116368	0.999718	-0.110108	0.739296	0.954754
Gm24601	-0.664037	0.116383	0.999718	-0.412669	0.722926	0.952362
Lap3	0.366615	0.11641	0.999718	0.0244965	0.953739	0.99442
RP23-349I9.5	3.90614	0.116441	0.999718	3.65668	0.283072	0.80677
Odf2	0.275515	0.116455	0.999718	0.0658809	0.806669	0.969131
RP23-328J8.2	-0.968034	0.11649	0.999718	-0.36245	0.562373	0.917927
Gm27399	3.80862	0.116586	0.999718	4.76404	0.160434	0.731357
Slco4c1	1.49591	0.116613	0.999718	-0.921395	0.70207	0.948966
RP24-338G10.2	4.55427	0.116736	0.999718	-0.920152	0.579041	0.923503
AC152939.2	0.705226	0.116809	0.999718	1.1255	0.0707827	0.597174
RP23-77I17.2	5.09669	0.11685	0.999718	-0.957451	0.781567	0.962968
Cxx1c	-2.02795	0.116966	0.999718	-0.797844	0.739859	0.954834
RP23-337F12.2	-1.8347	0.116994	0.999718	2.94557	0.278824	0.805137
D130007C19Rik	4.55902	0.117015	0.999718	5.66109	0.0788676	0.615956
n-R5s115	-1.98506	0.117125	0.999718	-1.50709	0.333863	0.834782
Ly6c2	0.887591	0.11717	0.999718	0.020967	0.953847	0.99442
RP24-230C18.1	2.33168	0.11731	0.999718	-1.7237	0.619746	0.932597
AC132303.1	-0.478014	0.117312	0.999718	0.249162	0.719739	0.951889
RP24-236L7.5	-3.40241	0.117319	0.999718	-0.69831	0.841314	0.976666
RP23-458B6.20	-3.27005	0.117322	0.999718	1.92858	0.573329	0.921458
Gbp5	0.513114	0.11736	0.999718	0.0704217	0.787068	0.964038
Gin1	0.723848	0.117536	0.999718	-0.344114	0.661687	0.943229
Cd163l1	-5.16388	0.117569	0.999718	0.180417	0.959282	0.99442
n-R5s62	-3.11047	0.117573	0.999718	-1.95473	0.263468	0.797522
Tmprss3	-3.32016	0.117609	0.999718	NA	NA	NA
Hoxa4	-3.40149	0.117747	0.999718	-3.02025	0.14086	0.714453
Utp18	0.351163	0.117756	0.999718	-0.586428	0.0174395	0.361413
RP23-44L13.1	-5.05096	0.117777	0.999718	-2.01281	0.557264	0.917849
Rpusd4	-0.567921	0.117834	0.999718	0.391521	0.43571	0.879403
Ptchd1	-1.19936	0.117859	0.999718	-0.96958	0.660702	0.942812
RP24-309L4.3	-0.82015	0.117889	0.999718	0.579039	0.355353	0.843342
Abcc8	5.13642	0.117974	0.999718	-4.55608	0.145829	0.721406
Ripk4	-3.31293	0.118072	0.999718	-2.85734	0.237505	0.783978
Il1r1	-0.55889	0.118107	0.999718	-0.301673	0.689985	0.948966
Scarf2	-2.02384	0.118131	0.999718	1.43232	0.450125	0.884647
Fbxo24	1.76388	0.118235	0.999718	0.479451	0.734071	0.953961
Proca1	1.51646	0.118323	0.999718	0.269959	0.850783	0.979701
Ackr1	4.02054	0.118328	0.999718	-0.157844	0.945967	0.99442
Mto1	0.385001	0.118332	0.999718	-0.250455	0.443699	0.883176
Ugt1a5	-1.71781	0.118416	0.999718	-2.32255	0.0558237	0.555342
Tusc5	-3.88696	0.118524	0.999718	1.45387	0.665652	0.944765
RP24-529L13.1	2.85477	0.118576	0.999718	2.89193	0.156797	0.729319
RP23-92N3.1	5.29649	0.118622	0.999718	NA	NA	NA
Higd1a	0.5318	0.118625	0.999718	-0.680515	0.156356	0.729319
Acta2	-0.647386	0.118703	0.999718	-0.091227	0.837923	0.975893
RP23-99P18.5	-4.10135	0.118739	0.999718	-0.785428	0.815602	0.971468
RP23-234K24.3	5.29459	0.118756	0.999718	4.76404	0.160434	0.731357
Zfp382	0.503651	0.118804	0.999718	0.5999	0.382904	0.858098
Wdr89	-0.690831	0.11886	0.999718	-0.172226	0.753993	0.957205
Ccl17	1.33591	0.118882	0.999718	5.71361	0.065979	0.587202
Tmem161a	-0.449507	0.11892	0.999718	-0.0120006	0.979108	0.996802
RP24-163M14.6	2.312	0.118962	0.999718	0.123905	0.970491	0.995399
Slc8a1	-0.233822	0.118966	0.999718	-0.244599	0.403399	0.867535
Elp3	-0.409597	0.118977	0.999718	-0.260395	0.682555	0.948966
Sh3pxd2a	-0.350455	0.119083	0.999718	-0.169314	0.523605	0.908786
Ighv1-75	-5.28994	0.119147	0.999718	NA	NA	NA
Igkv4-59	-5.28994	0.119147	0.999718	NA	NA	NA
Defb38	-4.6652	0.11918	0.999718	NA	NA	NA
Treml4	-0.494651	0.119247	0.999718	-0.835769	0.0212234	0.381352
Il7	-2.43173	0.119276	0.999718	0.467711	0.835935	0.975364
Gm22343	-1.73759	0.119398	0.999718	-0.0738966	0.965217	0.994926
Heatr1	-0.243013	0.119422	0.999718	0.0911957	0.834277	0.975364
RP23-256C7.1	-4.51674	0.119505	0.999718	1.09474	0.755415	0.957205
RP23-31C10.3	-4.9185	0.119563	0.999718	1.53818	0.658702	0.94226
n-R5s193	-4.02187	0.119691	0.999718	0.286566	0.931544	0.99442
Umps	-0.406273	0.119714	0.999718	-0.137308	0.733887	0.953939
RP23-333I5.8	-4.54181	0.119726	0.999718	NA	NA	NA
Pcdhga2	5.14855	0.119838	0.999718	-2.31258	0.503278	0.901291
Ccng2	0.384384	0.119907	0.999718	0.376687	0.223006	0.778168
Hist1h2bj	-0.822603	0.120018	0.999718	1.65109	0.178695	0.748678
RP23-177D16.3	-4.49026	0.120137	0.999718	NA	NA	NA
Rnf151	4.31168	0.120153	0.999718	2.01367	0.560002	0.917849
Csf3	-1.83683	0.120273	0.999718	-0.677171	0.790551	0.965138
Olfr432	4.45115	0.12031	0.999718	0.590772	0.737759	0.954717
Klrb1	-5.04004	0.120412	0.999718	-0.626384	0.858943	0.98106
Strc	4.88906	0.12048	0.999718	2.00647	0.445015	0.883176
Gm25989	2.27693	0.120547	0.999718	4.04433	0.142691	0.716287
Adcy4	-0.780674	0.120563	0.999718	0.144117	0.791919	0.965578
Trpm8	-4.0821	0.120611	0.999718	-3.75622	0.274879	0.803406
Gm25788	-1.17229	0.120677	0.999718	1.07714	0.429612	0.878568
RP23-400P17.7	1.60786	0.120715	0.999718	0.711633	0.546514	0.915144
Hal	1.04335	0.120803	0.999718	0.137203	0.88679	0.987291
Kitl	1.13194	0.120807	0.999718	-3.43857	0.043729	0.504456
Ngp	-2.04843	0.121014	0.999718	1.47068	0.140615	0.714453
RP24-176D22.1	-5.07627	0.121067	0.999718	NA	NA	NA
Gm23460	-5.26154	0.121167	0.999718	2.33725	0.496951	0.899328
RP23-29K12.5	-5.26154	0.121167	0.999718	2.95708	0.387348	0.860512
Phospho1	-1.09411	0.121266	0.999718	0.414336	0.699959	0.948966
Impad1	0.373179	0.121332	0.999718	-0.191143	0.580261	0.924463
Pogz	0.311955	0.121342	0.999718	-0.118038	0.564035	0.918493
Tmem8c	5.25708	0.121421	0.999718	-1.96791	0.573408	0.921458
Gm26244	-1.36594	0.121458	0.999718	1.41903	0.252501	0.790518
Pbld2	-1.70707	0.121471	0.999718	-0.532995	0.795277	0.96638
Igdcc3	-5.03383	0.121628	0.999718	-2.10538	0.546139	0.914967
Ier3ip1	-0.499679	0.121629	0.999718	-0.0250359	0.954072	0.99442
Gm22714	3.26856	0.121632	0.999718	5.09168	0.133327	0.706015
RP24-90D21.3	4.97689	0.121841	0.999718	-1.5412	0.637257	0.936707
RP23-6I17.1	-1.77761	0.121866	0.999718	-1.33691	0.579863	0.924129
RP24-152H15.3	-5.13472	0.122081	0.999718	-3.17388	0.0467352	0.517627
Ank3	1.66882	0.122087	0.999718	-3.10046	0.00902002	0.284276
Pf4	0.725583	0.122105	0.999718	0.209948	0.688541	0.948966
Zfp133-ps	3.66568	0.12217	0.999718	0.180417	0.959282	0.99442
Dmap1	-0.43992	0.122292	0.999718	-0.623458	0.0750362	0.610318
RP23-441J16.4	3.06361	0.122394	0.999718	6.42615	0.000559973	0.0728932
Card10	-0.862196	0.122402	0.999718	0.48722	0.625831	0.933885
Gm22502	-2.84559	0.122455	0.999718	0.180417	0.959282	0.99442
Satl1	5.01191	0.122456	0.999718	-1.6852	0.623028	0.933469
RP23-172P1.4	2.42904	0.122472	0.999718	-3.66633	0.00418254	0.19642
Maats1	-3.70116	0.122477	0.999718	-1.38404	0.691539	0.948966
RP24-337F7.3	-0.87581	0.122685	0.999718	-0.330006	0.729443	0.953086
Gm26197	-2.59572	0.122761	0.999718	-1.30955	0.495056	0.898806
RP24-189I2.4	-5.00993	0.122955	0.999718	3.05723	0.190477	0.757259
Ppfia3	-1.6123	0.123022	0.999718	-4.36743	0.00391618	0.188912
AC108848.2	-2.659	0.12306	0.999718	NA	NA	NA
RP23-256J14.2	-0.951225	0.123085	0.999718	0.139972	0.911403	0.990833
RP24-199D4.1	2.85722	0.123114	0.999718	2.92165	0.269213	0.800796
Gng3	1.93772	0.123129	0.999718	2.1478	0.164014	0.735705
RP23-59L24.7	-5.01355	0.123145	0.999718	0.180417	0.959282	0.99442
Kif3c	0.549709	0.123204	0.999718	0.267211	0.517255	0.906374
Pck1	-2.6747	0.123211	0.999718	-4.88065	0.0559168	0.555394
Snord104	-0.604512	0.123233	0.999718	-0.373447	0.495392	0.898809
Gss	0.605266	0.123296	0.999718	1.10525	0.102179	0.662355
RP24-271M20.2	1.04602	0.123427	0.999718	1.67247	0.0572439	0.558931
Mrpl13	-0.449094	0.123445	0.999718	0.402959	0.354995	0.843342
Cdk2ap2	-0.333219	0.123447	0.999718	-0.328732	0.297216	0.815474
Vps37c	-0.304869	0.123489	0.999718	-0.030859	0.891696	0.988387
Tenm2	-2.48839	0.123546	0.999718	-4.40832	0.0911842	0.642386
Gm11114	-5.22841	0.123556	0.999718	2.86463	0.130997	0.702829
Ighv6-3	-5.22841	0.123556	0.999718	NA	NA	NA
Igkv10-94	-5.22841	0.123556	0.999718	NA	NA	NA
RP23-334L22.2	-5.22841	0.123556	0.999718	-3.21353	0.3517	0.842885
RP23-63F23.3	-5.22841	0.123556	0.999718	1.75968	0.611922	0.930846
Trat1	-5.22841	0.123556	0.999718	NA	NA	NA
RP24-459O21.3	-0.467954	0.123566	0.999718	-1.57445	0.00107423	0.103337
Fhod3	-2.52683	0.12359	0.999718	-0.0665309	0.972101	0.995653
Ppp1r32	2.64965	0.12373	0.999718	0.122405	0.948962	0.99442
RP23-260F15.2	-0.857581	0.123814	0.999718	0.911015	0.223146	0.778168
Med15	0.280764	0.123857	0.999718	0.149618	0.606704	0.930802
RP23-15M14.8	4.95832	0.123951	0.999718	0.180417	0.959282	0.99442
Chchd10	-1.34379	0.124103	0.999718	-1.20495	0.25398	0.791251
RP23-421P23.13	-2.77455	0.124158	0.999718	0.22476	0.912255	0.991267
RP23-477N9.2	-3.15669	0.124183	0.999718	6.02254	0.0398249	0.48863
Adamts4	-1.7988	0.124278	0.999718	0.300148	0.823892	0.973083
Cpb1	-4.32893	0.124398	0.999718	NA	NA	NA
Chrna7	4.8574	0.124404	0.999718	NA	NA	NA
Gm23817	-5.2127	0.124702	0.999718	NA	NA	NA
Ighv8-6	-5.2127	0.124702	0.999718	0.999172	0.776527	0.961792
Rcan1	-0.445656	0.124996	0.999718	-1.65137	0.000107873	0.0313244
RP23-274K3.3	5.2073	0.12503	0.999718	NA	NA	NA
RP23-186O3.5	1.43181	0.125041	0.999718	-0.752874	0.516553	0.905916
Bend3	-0.552529	0.125047	0.999718	-0.0849319	0.893351	0.988757
RP23-336F11.34	4.05492	0.125069	0.999718	3.98211	0.24177	0.784306
RP23-345O17.5	-3.87392	0.12508	0.999718	0.28143	0.880563	0.985228
Abhd15	-0.627284	0.125122	0.999718	-0.779486	0.118001	0.68774
RP23-278E1.2	1.52808	0.125189	0.999718	4.41743	0.0804824	0.620393
AC115901.2	-1.78762	0.125274	0.999718	-0.206375	0.937835	0.99442
Htr6	-2.89769	0.125348	0.999718	-2.61588	0.335117	0.834904
RP23-189P1.2	-1.46017	0.125544	0.999718	6.06662	0.00179047	0.133859
mt-Nd6	-0.415538	0.12567	0.999718	-1.44935	0.0190016	0.370268
RP24-260F19.4	-1.02544	0.125703	0.999718	0.642891	0.594091	0.928426
RP23-431M7.4	3.0152	0.125799	0.999718	-0.550652	0.767256	0.959418
Gm25887	4.14459	0.125803	0.999718	NA	NA	NA
RP24-142B15.6	2.61378	0.125824	0.999718	-0.0987256	0.943877	0.99442
Rnf168	0.328616	0.125824	0.999718	-0.244631	0.311754	0.823106
Mapkapk5	0.977991	0.125852	0.999718	-1.74341	0.0297643	0.436901
RP23-145G7.4	-4.32504	0.125856	0.999718	1.78707	0.454319	0.886632
Shkbp1	-0.326715	0.125858	0.999718	0.448962	0.39706	0.863664
RP23-26I10.7	-2.45144	0.125885	0.999718	-4.1298	0.228677	0.780469
RP23-74K24.1	-3.1415	0.125933	0.999718	-4.31378	0.207894	0.76989
Sec13	0.274107	0.125968	0.999718	0.257362	0.375679	0.855198
RP24-408N5.1	-4.42717	0.126057	0.999718	1.53751	0.461503	0.888359
Cd55	-0.943046	0.126103	0.999718	1.62953	0.0606899	0.569682
Tmem206	-0.383615	0.126137	0.999718	0.507451	0.127793	0.699083
Dus4l	-1.30672	0.126137	0.999718	-0.389277	0.663285	0.94359
Mrpl23	-0.491352	0.126138	0.999718	-0.585236	0.165506	0.737429
Ccdc33	5.0766	0.126274	0.999718	NA	NA	NA
RP23-74N13.1	2.12328	0.126308	0.999718	3.64798	0.0427991	0.501068
RP23-192O6.1	1.90464	0.126393	0.999718	2.80071	0.174389	0.745682
RP23-424C4.5	0.489948	0.126438	0.999718	-0.958209	0.0356715	0.469014
Rassf8	0.530109	0.126549	0.999718	0.570349	0.222848	0.778168
Terf2ip	-0.360167	0.126677	0.999718	-0.327279	0.551031	0.916985
A330032B11Rik	4.97001	0.126692	0.999718	-1.21375	0.730778	0.953086
Gm22270	-1.09065	0.126714	0.999718	0.834245	0.293435	0.813476
Tfdp2	-0.610951	0.126746	0.999718	1.41666	0.0795603	0.617385
RP23-83K15.3	5.18376	0.126765	0.999718	NA	NA	NA
Gm22971	-1.68327	0.126836	0.999718	-0.244293	0.910005	0.990487
RP23-218K15.3	-1.07316	0.126861	0.999718	1.53426	0.0167167	0.354985
Ppp1r3g	4.96793	0.126972	0.999718	3.18644	0.347537	0.841682
Rnu1a1	1.94955	0.127269	0.999718	-1.26212	0.333532	0.834782
Gm24440	-4.84264	0.127342	0.999718	4.55247	0.180048	0.74974
Mrgpra9	5.17487	0.127426	0.999718	NA	NA	NA
RP23-271C13.1	5.17487	0.127426	0.999718	-5.49146	0.106535	0.669197
Sec1	5.17487	0.127426	0.999718	-4.49352	0.18712	0.755316
RP23-25I3.2	-3.55263	0.127549	0.999718	-2.58542	0.439483	0.881372
RP23-451K12.3	2.44136	0.127556	0.999718	-1.36212	0.540886	0.913653
Lrp2bp	1.09779	0.127556	0.999718	-0.671949	0.64594	0.938603
Cables1	0.588439	0.127672	0.999718	0.760355	0.2938	0.813476
Calr4	-3.39252	0.127707	0.999718	-2.87653	0.403421	0.867535
Ccdc171	0.499867	0.127728	0.999718	-0.397014	0.414431	0.872647
Mkl2	0.280786	0.127851	0.999718	-0.0461978	0.898418	0.989066
RP23-428G7.1	3.43727	0.127864	0.999718	-3.05633	0.289459	0.81171
AC161807.4	0.716666	0.127892	0.999718	-1.01967	0.26492	0.798861
Gm25965	4.41276	0.127949	0.999718	4.75584	0.161162	0.732132
Alg13	-0.603874	0.127992	0.999718	0.924125	0.0992831	0.656103
Mapkbp1	0.321979	0.12813	0.999718	-0.125785	0.800685	0.967948
RP23-203A12.2	-2.20744	0.128231	0.999718	1.87014	0.578162	0.92323
Gm22151	4.97519	0.128271	0.999718	-0.309843	0.924548	0.993651
Ighv2-9	-5.16414	0.128298	0.999718	NA	NA	NA
Il24	-5.16414	0.128298	0.999718	NA	NA	NA
AC152164.1	0.463824	0.128321	0.999718	-0.954507	0.0482569	0.522311
AC087062.7	-0.893439	0.128417	0.999718	1.69706	0.0109813	0.305536
RP23-22C17.3	5.16159	0.128417	0.999718	1.08172	0.758289	0.957205
RP24-511F2.3	1.12542	0.128471	0.999718	0.20287	0.77166	0.960181
RP23-293K21.4	-2.27557	0.128607	0.999718	-1.0378	0.319022	0.827206
RP24-416M6.4	-1.33701	0.128638	0.999718	-2.20823	0.220076	0.777204
Acy1	0.807436	0.128681	0.999718	-0.437822	0.528518	0.910309
Trappc11	0.258907	0.128763	0.999718	-0.298678	0.160815	0.731537
Eps8l2	2.20525	0.128817	0.999718	0.297903	0.929233	0.99442
RP23-337O1.3	-1.28834	0.129001	0.999718	-0.250898	0.907806	0.990487
RP23-293N23.3	-3.06752	0.129048	0.999718	-3.82462	0.0858872	0.629964
AC125262.1	1.01734	0.129055	0.999718	1.79909	0.237332	0.783978
Tnfrsf23	-0.613415	0.129099	0.999718	0.0548946	0.916148	0.992343
RP23-95I4.2	-3.73935	0.129197	0.999718	-3.23319	0.348698	0.842885
Spag5	-0.824559	0.12921	0.999718	0.513484	0.654945	0.941662
Fer1l4	-4.84261	0.129278	0.999718	-2.85992	0.408456	0.868956
Gssos2	4.94937	0.129292	0.999718	1.75383	0.419537	0.873513
RP23-465D7.3	4.97821	0.129334	0.999718	-2.89243	0.403021	0.867535
Rhoc	0.490842	0.129355	0.999718	0.245963	0.66533	0.944646
Cd6	-1.8287	0.129405	0.999718	1.70624	0.364966	0.849583
RP24-432B3.3	-1.24373	0.1295	0.999718	-1.47568	0.332046	0.833861
Smco4	1.84852	0.129633	0.999718	-2.00688	0.165449	0.737419
RP24-62L21.4	-3.4803	0.129686	0.999718	-0.253815	0.938881	0.99442
RP24-352B14.3	-3.55027	0.129734	0.999718	1.08172	0.758289	0.957205
Mmachc	-0.781933	0.129772	0.999718	1.60328	0.343332	0.838611
Fam135b	-3.76268	0.129872	0.999718	-3.78135	0.0322593	0.450255
Brca1	0.561974	0.129934	0.999718	0.856474	0.390843	0.862182
Ephb6	-1.69549	0.130042	0.999718	-2.30422	0.130643	0.702829
Eml1	-1.4186	0.130077	0.999718	-0.479883	0.705405	0.948966
Ltb	-1.04428	0.130131	0.999718	-0.352371	0.737156	0.954717
RP23-323F17.2	3.0867	0.130158	0.999718	-1.34772	0.702179	0.948966
Tulp3	-0.8057	0.130214	0.999718	-0.498179	0.735244	0.953961
Slc12a4	0.344418	0.130295	0.999718	-0.414991	0.234796	0.783735
Mfap1b	0.44646	0.130317	0.999718	-1.40337	0.00560308	0.229219
Slc25a43	1.07863	0.130381	0.999718	-1.30658	0.346685	0.840822
RP23-296N19.1	1.14408	0.130472	0.999718	-0.206357	0.805598	0.968815
Hexim2	0.778309	0.130487	0.999718	0.159699	0.823213	0.973083
Heatr4	5.13193	0.130653	0.999718	-3.96953	0.162279	0.733437
RP24-281B5.1	-4.58234	0.130661	0.999718	-2.50017	0.125693	0.697756
Ccdc83	3.07701	0.13082	0.999718	-3.72007	0.279606	0.805137
RP23-198C2.8	-3.09175	0.130863	0.999718	NA	NA	NA
Cilp2	-3.25586	0.130932	0.999718	-5.27892	0.121104	0.69286
Serpinf2	-2.90855	0.13111	0.999718	4.53108	0.0260972	0.419624
Tbc1d20	0.242831	0.131379	0.999718	0.187586	0.650474	0.940246
AC131803.2	2.81703	0.131528	0.999718	4.29196	0.0781601	0.615192
RP24-462O14.2	-4.24405	0.131536	0.999718	4.42979	0.192213	0.75919
RP24-423L4.3	-5.05718	0.131539	0.999718	NA	NA	NA
Klhl30	1.62057	0.131671	0.999718	1.09811	0.621842	0.933362
Serp2	-2.62641	0.131676	0.999718	-2.59159	0.452328	0.885524
Gzmd	4.9131	0.131687	0.999718	3.086	0.366546	0.850133
Alas1	-0.445551	0.131877	0.999718	-0.448536	0.155375	0.729319
Gm23055	-4.46749	0.131986	0.999718	-0.608787	0.855277	0.98106
Gm24655	-5.10978	0.132419	0.999718	NA	NA	NA
RP23-44E14.4	-5.10978	0.132419	0.999718	-3.36768	0.326464	0.831232
RP24-365N15.4	-5.10978	0.132419	0.999718	NA	NA	NA
Rnase9	-5.10978	0.132419	0.999718	NA	NA	NA
RP23-32E20.2	-4.94437	0.132521	0.999718	1.05182	0.755601	0.957205
Slc35d2	0.620595	0.132528	0.999718	0.663738	0.318396	0.826415
RP23-275G21.1	-2.55058	0.132628	0.999718	0.0709386	0.976716	0.996263
Kiss1r	-2.31659	0.132703	0.999718	0.359551	0.916455	0.992343
Vil1	-1.33834	0.132719	0.999718	-0.893336	0.537333	0.912252
Hoxb6	-3.96088	0.132797	0.999718	-2.40897	0.155077	0.729319
Snord61	-0.575454	0.132798	0.999718	-0.859874	0.167772	0.740544
Amy1	4.93303	0.132864	0.999718	4.30822	0.20486	0.767339
Mir503	4.93303	0.132864	0.999718	3.56394	0.295676	0.814202
RP23-18J18.1	0.867018	0.132898	0.999718	1.15633	0.0272237	0.425471
Islr2	1.54597	0.133078	0.999718	3.13991	0.142861	0.716581
Appbp2os	1.27912	0.133095	0.999718	-2.68359	0.111741	0.67613
RP23-356D13.11	2.69847	0.133102	0.999718	0.142354	0.949167	0.99442
Sprtn	-0.384814	0.133148	0.999718	0.0445494	0.894106	0.988927
RP23-95L9.7	-1.34989	0.133219	0.999718	-0.769691	0.658864	0.94226
RP23-382O15.2	4.92626	0.133382	0.999718	NA	NA	NA
Siah2	-0.372233	0.133391	0.999718	-0.159394	0.630096	0.934272
Gga2	-0.652999	0.133391	0.999718	0.946163	0.148242	0.723444
Car1	-5.09687	0.133412	0.999718	NA	NA	NA
Ighv1-76	-5.09687	0.133412	0.999718	NA	NA	NA
Igkj1	-5.09687	0.133412	0.999718	NA	NA	NA
Igkv12-44	-5.09687	0.133412	0.999718	NA	NA	NA
Igkv8-21	-5.09687	0.133412	0.999718	NA	NA	NA
RP24-148B13.4	-4.96982	0.133464	0.999718	-4.63212	0.175268	0.745682
Rps10-ps2	-0.638619	0.13348	0.999718	-1.10072	0.202102	0.765039
Gm10160	4.32704	0.133496	0.999718	-1.69648	0.521097	0.907987
Plscr5	-4.94943	0.133536	0.999718	3.61446	0.286565	0.809153
Fam193a	-0.295653	0.133778	0.999718	0.288538	0.239849	0.784306
Pdia5	-1.03313	0.133833	0.999718	-0.641953	0.53303	0.911313
Bmi1	0.360114	0.133909	0.999718	-0.36643	0.280727	0.805424
RP23-392K24.8	-1.28306	0.133923	0.999718	2.65134	0.0121463	0.317733
RP23-102B12.2	-0.819766	0.133986	0.999718	1.01212	0.123012	0.694811
Fam73b	-0.528624	0.133988	0.999718	0.289583	0.729565	0.953086
RP23-375I1.2	-4.18154	0.134213	0.999718	2.91592	0.39414	0.863354
RP24-414B1.1	-1.65572	0.134226	0.999718	-1.63403	0.254217	0.791679
Tas1r1	-2.12168	0.134301	0.999718	-0.598216	0.684948	0.948966
Astn2	-3.34862	0.134307	0.999718	-2.49301	0.0950021	0.647157
Grem1	-4.4713	0.134363	0.999718	-1.40284	0.687494	0.948966
Stab2	-1.23416	0.134393	0.999718	0.230818	0.801146	0.967948
AC161510.2	-1.04064	0.134636	0.999718	-1.67028	0.266404	0.799634
RP24-142E6.2	-4.41319	0.134687	0.999718	0.465407	0.890359	0.98787
She	-1.07329	0.134761	0.999718	0.101934	0.885531	0.986826
mt-Tt	-4.39348	0.134815	0.999718	-1.68448	0.627884	0.933885
Zfp772	0.971601	0.134932	0.999718	0.70609	0.589468	0.927698
RP24-365N15.3	-3.01327	0.134943	0.999718	5.04224	0.0822242	0.622841
Ltf	-2.53166	0.135103	0.999718	-0.51033	0.810324	0.970183
Sgce	-1.83723	0.135166	0.999718	2.09153	0.181472	0.751001
Hist1h2bc	-0.415022	0.135371	0.999718	-1.46519	0.000794135	0.0893839
Pop5	-0.37239	0.135376	0.999718	-1.31314	0.0130166	0.323661
Rasgef1c	3.69535	0.135414	0.999718	2.93016	0.355986	0.843342
Chd6	-0.308025	0.135437	0.999718	0.0527218	0.832621	0.975364
Rabl2	1.08968	0.135489	0.999718	0.609367	0.48662	0.897065
Gm17545	-2.62997	0.135524	0.999718	1.72234	0.452479	0.885589
Ccdc34	-0.703352	0.135535	0.999718	-0.301309	0.617289	0.931922
Ggnbp1	-1.15534	0.135649	0.999718	0.432159	0.721997	0.952325
Stxbp6	0.408501	0.135749	0.999718	0.147846	0.526735	0.909164
Plagl1	1.17412	0.135762	0.999718	-0.579073	0.491071	0.89796
Gnao1	-1.41816	0.135787	0.999718	-0.608556	0.54491	0.914865
RP23-221O14.1	2.64706	0.135823	0.999718	2.75731	0.417164	0.873501
Cdkl5	-0.844875	0.135895	0.999718	1.10999	0.148924	0.72369
RP23-295C23.2	4.95496	0.135947	0.999718	2.01367	0.560002	0.917849
AC113029.3	1.82518	0.135975	0.999718	0.852578	0.660005	0.942664
Esr1	0.767625	0.135979	0.999718	0.829846	0.0861887	0.629994
[truncated: 23,032 more rows]
