# Supplementary material for: The STAT3/SETDB2 axis dictates NF-κB–mediated inflammation in macrophages during wound repair
Source: JCI Insight. 2024 Oct 22;9(20):e179017. doi: 10.1172/jci.insight.179017 (PMC11530128; doi:10.1172/jci.insight.179017)
Supplement: Supporting data values [file jciinsight-9-179017-s235.xlsx]

## Sheet: Fig 1F
untreated	IFNB only	IFNB + NFKB inhibitor

## Sheet: Fig 1G
control siRNA	c-Rel siRNA
0.00148942	0.00191664
0.000922473	0.00215086
0.00124084	0.00215282

## Sheet: Fig 2D
Stat3 ChIP	IgG
0.254184	0.109371
0.370751	0.221615
0.241	0.191
0.254	0.005

## Sheet: Fig 2E
untreated	ifnb	ifnb+tofacitinib
1.09091	1.66667	0.5
0.857143	2.33333	0.666667
0.714286	2.33333	1

## Sheet: Fig 2F
Stat3Lyz2Cre-	Stat3Lyz2Cre+
1	0.062194
1	0.0900974
1	0.0291368

## Sheet: Fig 2G
IFNB	IFNB+tofacitinib
1	0.101307
1	0.0860534
1	0.0806495

## Sheet: Fig 2H
Day 0	Day 5
3.0151	0.282675
4.20066	0.964859
1.65041	0.661049

## Sheet: Fig 2I
WT		STAT3f/fLyz2cre+
%wound size of initial area	SEM	%wound size of initial area	SEM
100		100
102.2	9.98857	69.0961	6.84642
74.442	7.08384	56.4759	3.70287
64.1987	5.20397	51.8448	3.58562
43.6931	5.15455	36.576	3.6012
12.3824	1.82412	19.221	2.57208
27.5428	4.54477	20.4344	3.60815

## Sheet: Fig 3E
RelA	RelA		SETDB2	SETDB2
Stat3Lyz2Cre-	Stat3Lyz2Cre+		Stat3Lyz2Cre-	Stat3Lyz2Cre+
0.021	1.555		0.025	1.433
0.029	1.919		0.024	1.637
0.018	1.828		0.029	1.528

## Sheet: Fig 3F
RelA	RelA		SETDB2	SETDB2
Stat3Lyz2Cre-	Stat3Lyz2Cre+		Stat3Lyz2Cre-	Stat3Lyz2Cre+
0.028	2.242		0.042	2.082
0.025	2.421		0.028	1.846
0.037	2.369		0.026	1.906

[truncated: 8 more sheets: Fig 4D, Fig 4E, Fig 4F, Fig 4I, Fig 4J, Fig 5B, Fig 5C, Fig 5E]
